# Supplementary material for: Metabolic reconstruction identifies strain-specific regulation of virulence in Toxoplasma gondii
Source: Mol Syst Biol. 2013 Nov 19;9:708. doi: 10.1038/msb.2013.62 (PMC4039375; doi:10.1038/msb.2013.62)
Supplement: Supplementary Table S1 — Summary of iCS382 [file msb201362-s2.xlsx]

## Sheet: Supplmental Table I
Supplemental Table I. Summary of iCS382.
The metabolic model represented as a list of reactions ready to be imported into MATLAB using COBRA Toolbox. Enzymes associated with multiple reactions are differentiated by an alphabetical suffix to the EC number. Metabolites in each reaction are suffixed with compartment information; [m] = mitochondrion; [c] = cytosol; [a] = apicoplast; and [er] = endoplasmic reticulum.
Rxn name	Reaction IDs	Rxn description	Formula*	Gene-reaction association	Genes	Protein	Subsystem	Reversible	LB	UB	Objective	Genomic Confidence**	Biochemical Confidence***	E.C. number	Notes	References (PubMed ID)****
1.1.1.1	R00754	alcohol dehydrogenase	1 C00469[c] + 1 C00003[c] -> 1 C00084[c] + 1 C00004[c] + 1 C00080[c]		TGME49_111780		Misc	1	-1000	1000	0	2	0	1.1.1.1
1.1.1.100a	R04533	3-oxoacyl-[acp] reductase	1 C05744[a] + 1 C00005[a] + 1 C00080[a] -> 1 C04618[a] + 1 C00006[a]		Multiple		Fatty Acid Synthesis	1	-1000	1000	0	2	0	1.1.1.100
1.1.1.100b	R04534	3-oxoacyl-[acp] reductase	1 C05753[a] + 1 C00005[a] + 1 C00080[a] -> 1 C04619[a] + 1 C00006[a]		Multiple		Fatty Acid Synthesis	1	-1000	1000	0	2	0	1.1.1.100
1.1.1.100c	R04536	3-oxoacyl-[acp] reductase	1 C05750[a] + 1 C00005[a] + 1 C00080[a] -> 1 C04620[a] + 1 C00006[a]		Multiple		Fatty Acid Synthesis	1	-1000	1000	0	2	0	1.1.1.100
1.1.1.100d	R04543	3-oxoacyl-[acp] reductase	1 C05762[a] + 1 C00005[a] + 1 C00080[a] -> 1 C04633[a] + 1 C00006[a]		Multiple		Fatty Acid Synthesis	1	-1000	1000	0	2	0	1.1.1.100
1.1.1.100e	R04566	3-oxoacyl-[acp] reductase	1 C05759[a] + 1 C00005[a] + 1 C00080[a] -> 1 C04688[a] + 1 C00006[a]		Multiple		Fatty Acid Synthesis	1	-1000	1000	0	2	0	1.1.1.100
1.1.1.100f	R04953	3-oxoacyl-[acp] reductase	1 C05746[a] + 1 C00005[a] + 1 C00080[a] -> 1 C05747[a] + 1 C00006[a]		Multiple		Fatty Acid Synthesis	1	-1000	1000	0	2	0	1.1.1.100
1.1.1.100g	R04964	3-oxoacyl-[acp] reductase	1 C05756[a] + 1 C00005[a] + 1 C00080[a] -> 1 C05757[a] + 1 C00006[a]		Multiple		Fatty Acid Synthesis	1	-1000	1000	0	2	0	1.1.1.100
1.1.1.100h	R07763	3-oxoacyl-[acp] reductase	1 C16219[a] + 1 C00005[a] + 1 C00080[a] -> 1 C16220[a] + 1 C00006[a]		Multiple		Fatty Acid Synthesis	1	-1000	1000	0	2	0	1.1.1.100
1.1.1.102	R02978	3-dehydrosphinganine reductase	1 C02934[er] + 1 C00005[er] + 1 C00080[er] -> 1 C00836[er] + 1 C00006[er]		TGME49_104470		Phospholipid	1	-1000	1000	0	1	1	1.1.1.102		12062486
1.1.1.153	R08208	sepiapterin reductase	1 C00272[c] + 2 C00006[c] -> 1 C03684[c] + 2 C00005[c] + 2 C00080[c]		TGME49_031920		Biopterin	1	-1000	1000	0	1	0	1.1.1.153
1.1.1.169	R02472	2-dehydropantoate 2-reductase	1 C00522[m] + 1 C00006[m] -> 1 C00966[m] + 1 C00005[m] + 1 C00080[m]		TGME49_057050		CoA Synthesis	1	-1000	1000	0	1	0	1.1.1.169
1.1.1.205	R01130	IMP dehydrogenase	1 C00130[c] + 1 C00003[c] + 1 C00001[c] -> 1 C00655[c] + 1 C00004[c] + 1 C00080[c]		TGME49_033110		Purine	0	0	1000	0	2	2	1.1.1.205		15917510
1.1.1.25	R02413	shikimate dehydrogenase	1 C00493[c] + 1 C00006[c] -> 1 C02637[c] + 1 C00005[c] + 1 C00080[c]		TGME49_107040		Shikimate	1	-1000	1000	0	1	0	1.1.1.25
1.1.1.267	R05688	1-deoxy-D-xylulose-5-phosphate reductoisomerase	1 C11437[a] + 1 C00005[a] + 1 C00080[a] -> 1 C11434[a] + 1 C00006[a]		TGME49_014850		Terpenoid Backbone	1	-1000	1000	0	2	0	1.1.1.267
1.1.1.27	R00703	L-lactate dehydrogenase	1 C00022[c] + 1 C00004[c] + 1 C00080[c] -> 1 C00186[c] + 1 C00003[c]		Multiple		Glycolysis	1	-1000	1000	0	2	2	1.1.1.27		19422070
1.1.1.31	R02047	3-hydroxyisobutyrate dehydrogenase	1 C01188[m] + 1 C00003[m] -> 1 C00349[m] + 1 C00004[m] + 1 C00080[m]		TGME49_072410		Branched Amino Acid	1	-1000	1000	0	1	1	1.1.1.31		18775675
1.1.1.35a	R04203	3-hydroxyacyl-CoA dehydrogenase	1 C04405[m] + 1 C00003[m] -> 1 C03344[m] + 1 C00004[m] + 1 C00080[m]		TGME49_034570		Branched Amino Acid	1	-1000	1000	0	1	1	1.1.1.35		18775675
1.1.1.35b	R01778	3-hydroxyacyl-CoA dehydrogenase	1 C00640[m] + 1 C00003[m] -> 1 C00264[m] + 1 C00004[m] + 1 C00080[m]		TGME49_034570		Beta Oxidation	1	-1000	1000	0	1	1	1.1.1.35		18775675
1.1.1.37	R00342	malate dehydrogenase	1 C00149[m] + 1 C00003[m] -> 1 C00036[m] + 1 C00004[m] + 1 C00080[m]		Multiple		TCA Cycle	0	0	1000	0	2	1	1.1.1.37		18336823
1.1.1.42	R00267	isocitrate dehydrogenase (NADP+)	1 C00311[m] + 1 C00006[m] -> 1 C00026[m] + 1 C00011[m] + 1 C00005[m] + 1 C00080[m]		Multiple		TCA Cycle	1	-1000	1000	0	2	1	1.1.1.42		18336823
1.1.1.44	R01528	phosphogluconate dehydrogenase (decarboxylating)	1 C00345[c] + 1 C00006[c] -> 1 C00199[c] + 1 C00011[c] + 1 C00005[c]		Multiple		Pentose Phosphate	0	0	1000	0	2	0	1.1.1.44
1.1.1.49	R00835	glucose-6-phosphate dehydrogenase	1 C00092[c] + 1 C00006[c] -> 1 C01236[c] + 1 C00005[c] + 1 C00080[c]		Multiple		Pentose Phosphate	0	0	1000	0	2	0	1.1.1.49
1.1.1.8	R00842	glycerol-3-phosphate dehydrogenase (NAD+)	1 C00111[c] + 1 C00004[c] + 1 C00080[c] -> 1 C00093[c] + 1 C00003[c]		Multiple		Phospholipid	1	-1000	1000	0	2	0	1.1.1.8
1.1.1.95	R01513	phosphoglycerate dehydrogenase	1 C00197[c] + 1 C00003[c] -> 1 C03232[c] + 1 C00004[c] + 1 C00080[c]		TGME49_039820		Serine/Glycine	1	-1000	1000	0	1	0	1.1.1.95
1.10.2.2	R02161	ubiquinol-cytochrome-c reductase	1 C00390[m] + 2 C00080[m] + 2 C00125[m] -> 1 C00399[m] + 2 C00126[m] + 4 C00080[im]		TGME49_120220		Oxidative Phosphorylation	0	0	1000	0	2	0	1.10.2.2
1.11.1.6	R00009	catalase	2 C00027[c] -> 1 C00007[c] + 2 C00001[c]		TGME49_032250		Misc	0	0	1000	0	2	1	1.11.1.6		15507457
1.14.-.-	R06519	sphingolipid delta-4 desaturase	1 C12126[er] + 1 C00030[er] + 1 C00007[er] -> 1 C00195[er] + 1 C00028[er] + 2 C00001[er]		TGME49_237200		Phospholipid	0	0	1000	0	1	1	1.14.-.-		12062486
1.14.16.2	R07212	tyrosine 3-monooxygenase	1 C00082[c] + 1 C00272[c] + 1 C00007[c] -> 1 C00355[c] + 1 C15522[c]		TGME49_012740		Biopterin	0	0	1000	0	1	0	1.14.16.2
1.14.19.2	R03370	acyl-[acyl-carrier-protein] desaturase	1 C04088[a] + 1 C00030[a] + 1 C00007[a] -> 1 C01203[a] + 1 C00028[a] + 2 C00001[a]		None		Fatty Acid Synthesis	0	0	1000	0	0	0	1.14.19.2
1.14.19.3	R03814	linoleoyl-CoA desaturase	1 C02050[a] + 1 C00030[a] + 1 C00007[a] -> 1 C03035[a] + 1 C00028[a] + 2 C00001[a]		None		Fatty Acid Synthesis	0	0	1000	0	0	0	1.14.19.3
1.14.19.6	NA	Delta12-fatty-acid desaturase	1 C00510[a] + 1 C00030[a] + 1 C00007[a] -> 1 C02050[a] + 1 C00028[a] + 2 C00001[a]		None		Fatty Acid Synthesis	0	0	1000	0	0	0	1.14.19.6
1.15.1.1	R00275	superoxide dismutase	2 C00704[c] + 2 C00080[c] -> 1 C00007[c] + 1 C00027[c]		Multiple		Misc	0	0	1000	0	2	1	1.15.1.1		10852820
1.17.1.2a	R05884	4-hydroxy-3-methylbut-2-enyl diphosphate reductase	1 C11811[a] + 1 C00005[a] + 1 C00080[a] -> 1 C00129[a] + 1 C00006[a] + 1 C00001[a]		TGME49_027420		Terpenoid Backbone	0	0	1000	0	2	1	1.17.1.2		18269336
1.17.1.2b	R07219	4-hydroxy-3-methylbut-2-enyl diphosphate reductase	1 C11811[a] + 1 C00005[a] + 1 C00080[a] -> 1 C00235[a] + 1 C00006[a] + 1 C00001[a]		TGME49_027420		Terpenoid Backbone	0	0	1000	0	2	1	1.17.1.2		18269336
1.17.4.1a	R02017	ribonucleoside-diphosphate reductase	1 C00342[c] + 1 C00008[c] -> 1 C00206[c] + 1 C00343[c] + 1 C00001[c]		Multiple		Purine	0	0	1000	0	2	0	1.17.4.1
1.17.4.1b	R02018	ribonucleoside-diphosphate reductase	1 C00342[c] + 1 C00015[c] -> 1 C01346[c] + 1 C00343[c] + 1 C00001[c]		Multiple		Pyrimidine	0	0	1000	0	2	0	1.17.4.1
1.17.4.1c	R02019	ribonucleoside-diphosphate reductase	1 C00342[c] + 1 C00035[c] -> 1 C00361[c] + 1 C00343[c] + 1 C00001[c]		Multiple		Purine	0	0	1000	0	2	0	1.17.4.1
1.17.4.1d	R02024	ribonucleoside-diphosphate reductase	1 C00342[c] + 1 C00112[c] -> 1 C00705[c] + 1 C00343[c] + 1 C00001[c]		Multiple		Pyrimidine	0	0	1000	0	2	0	1.17.4.1
1.17.7.1	R08689	(E)-4-hydroxy-3-methylbut-2-enyl-diphosphate synthase	1 C11453[a] + 2 C00138[a] -> 1 C11811[a] + 1 C00001[a] + 2 C00139[a]		TGME49_062430		Terpenoid Backbone	1	-1000	1000	0	2	1	1.17.7.1		18269336
1.2.1.11	R02291	aspartate-semialdehyde dehydrogenase	1 C03082[m] + 1 C00005[m] + 1 C00080[m] -> 1 C00441[m] + 1 C00009[m] + 1 C00006[m]		TGME49_005420		Lysine	1	-1000	1000	0	2	0	1.2.1.11
1.2.1.12a	R01061	glyceraldehyde-3-phosphate dehydrogenase (phosphorylating)	1 C00118[c] + 1 C00009[c] + 1 C00003[c] -> 1 C00236[c] + 1 C00004[c] + 1 C00080[c]		TGME49_089690		Glycolysis	1	-1000	1000	0	2	1	1.2.1.12		17449654
1.2.1.12b	R01061	glyceraldehyde-3-phosphate dehydrogenase (phosphorylating)	1 C00118[a] + 1 C00009[a] + 1 C00003[a] -> 1 C00236[a] + 1 C00004[a] + 1 C00080[a]		TGME49_069190		Glycolysis	1	-1000	1000	0	2	1	1.2.1.12		17449654
1.2.1.27	R00922	methylmalonate-semialdehyde dehydrogenase (acylating)	1 C00349[m] + 1 C00010[m] + 1 C00001[m] + 1 C00003[m] -> 1 C00100[m] + 1 C00288[m] + 1 C00004[m]		TGME49_111370		Branched Amino Acid	1	-1000	1000	0	2	1	1.2.1.27		18775675
1.2.1.3a	R00710	aldehyde dehydrogenase (NAD+)	1 C00084[c] + 1 C00003[c] + 1 C00001[c] -> 1 C00033[c] + 1 C00004[c] + 1 C00080[c]		TGME49_088450		Glycolysis	0	0	1000	0	1	0	1.2.1.3
1.2.1.3b	R00904	aldehyde dehydrogenase (NAD+)	1 C05665[c] + 1 C00003[c] + 1 C00001[c] -> 1 C00099[c] + 1 C00004[c] + 1 C00080[c]		TGME49_088450		Beta-Alanine	0	0	1000	0	1	0	1.2.1.3
1.2.1.3c	R02549	aldehyde dehydrogenase (NAD+)	1 C00555[c] + 1 C00003[c] + 1 C00001[c] -> 1 C00334[c] + 1 C00004[c] + 1 C00080[c]		TGME49_088450		Beta-Alanine	0	0	1000	0	1	0	1.2.1.3
1.2.1.41	R03313	glutamate-5-semialdehyde dehydrogenase	1 C01165[c] + 1 C00009[c] + 1 C00006[c] -> 1 C03287[c] + 1 C00005[c] + 1 C00080[c]		TGME49_070550		Arginine/Proline	1	-1000	1000	0	2	0	1.2.1.41
1.2.4.1	R01699	pyruvate dehydrogenase (acetyl-transferring)	1 C00022[a] + 1 C16237[a] -> 1 C16255[a] + 1 C00011[a]		Multiple		Glycolysis	0	0	1000	0	2	2	1.2.4.1		17449654
1.2.4.2	R01700	oxoglutarate dehydrogenase (succinyl-transferring)	1 C00026[m] + 1 C16237[m] -> 1 C16254[m] + 1 C00011[m]		TGME49_044200		TCA Cycle	0	0	1000	0	1	1	1.2.4.2		18336823
1.2.4.4a	R01701	3-methyl-2-oxobutanoate dehydrogenase	1 C00141[m] + 1 C16237[m] -> 1 C15977[m] + 1 C00011[m]		Multiple		Branched Amino Acid	0	0	1000	0	1	0	1.2.4.4
1.2.4.4b	R01702	3-methyl-2-oxobutanoate dehydrogenase	1 C00233[m] + 1 C16237[m] -> 1 C15975[m] + 1 C00011[m]		Multiple		Branched Amino Acid	0	0	1000	0	1	0	1.2.4.4
1.2.4.4c	R04225	3-methyl-2-oxobutanoate dehydrogenase	1 C00671[m] + 1 C16237[m] -> 1 C15979[m] + 1 C00011[m]		Multiple		Branched Amino Acid	0	0	1000	0	1	0	1.2.4.4
1.3.1.26	NA	dihydrodipicolinate reductase	1 C03340[m] + 1 C00004[m] + 1 C00080[m] -> 1 C03972[m] + 1 C00003[m]		TGME49_043680		Lysine	1	-1000	1000	0	2	0	1.3.1.26
1.3.1.9a	R04724	enoyl-[acp] reductase (NADH)	1 C05758[a] + 1 C00004[a] + 1 C00080[a] -> 1 C05223[a] + 1 C00003[a]		TGME49_051930		Fatty Acid Synthesis	1	-1000	1000	0	1	2	1.3.1.9		16754994
1.3.1.9b	R04955	enoyl-[acp] reductase (NADH)	1 C05748[a] + 1 C00004[a] + 1 C00080[a] -> 1 C05749[a] + 1 C00003[a]		TGME49_051930		Fatty Acid Synthesis	1	-1000	1000	0	1	2	1.3.1.9		16754994
1.3.1.9c	R04958	enoyl-[acp] reductase (NADH)	1 C05751[a] + 1 C00004[a] + 1 C00080[a] -> 1 C05752[a] + 1 C00003[a]		TGME49_051930		Fatty Acid Synthesis	1	-1000	1000	0	1	2	1.3.1.9		16754994
1.3.1.9d	R04961	enoyl-[acp] reductase (NADH)	1 C05754[a] + 1 C00004[a] + 1 C00080[a] -> 1 C05755[a] + 1 C00003[a]		TGME49_051930		Fatty Acid Synthesis	1	-1000	1000	0	1	2	1.3.1.9		16754994
1.3.1.9e	R04966	enoyl-[acp] reductase (NADH)	1 C05760[a] + 1 C00004[a] + 1 C00080[a] -> 1 C05761[a] + 1 C00003[a]		TGME49_051930		Fatty Acid Synthesis	1	-1000	1000	0	1	2	1.3.1.9		16754994
1.3.1.9f	R04969	enoyl-[acp] reductase (NADH)	1 C05763[a] + 1 C00004[a] + 1 C00080[a] -> 1 C05764[a] + 1 C00003[a]		TGME49_051930		Fatty Acid Synthesis	1	-1000	1000	0	1	2	1.3.1.9		16754994
1.3.1.9g	R04429	enoyl-[acp] reductase (NADH)	1 C04246[a] + 1 C00004[a] + 1 C00080[a] -> 1 C05745[a] + 1 C00003[a]		TGME49_051930		Fatty Acid Synthesis	1	-1000	1000	0	1	2	1.3.1.9		16754994
1.3.1.9h	R07765	enoyl-[acp] reductase (NADH)	1 C16221[a] + 1 C00004[a] + 1 C00080[a] -> 1 C04088[a] + 1 C00003[a]		TGME49_051930		Fatty Acid Synthesis	1	-1000	1000	0	1	2	1.3.1.9		16754994
1.3.3.1	NA	dihydroorotate oxidase	1 C00337[m] + 1 C00007[m] -> 1 C00295[m] + 1 C00027[m]		TGME49_010790		Pyrimidine	1	-1000	1000	0	2	2	1.3.3.1		12633907
1.3.3.3	R03220	coproporphyrinogen oxidase	1 C03263[c] + 1 C00007[c] + 2 C00080[c] -> 1 C01079[c] + 2 C00011[c] + 2 C00001[c]		TGME49_023020		Porphyrin	0	0	1000	0	2	1	1.3.3.3		18775675
1.3.3.4	R03222	protoporphyrinogen oxidase	1 C01079[m] + 3 C00007[m] -> 1 C02191[m] + 3 C00027[m]		TGME49_072490		Porphyrin	0	0	1000	0	1	1	1.3.3.4		15727041
1.3.3.6	R00388	acyl-CoA oxidase	1 C00040[m] + 1 C00007[m] -> 1 C00658[m] + 1 C00027[m]		Multiple		Beta Oxidation	0	0	1000	0	2	0	1.3.3.6
1.3.5.1	R02164	succinate dehydrogenase (ubiquinone)	1 C00042[m] + 1 C00399[m] -> 1 C00122[m] + 1 C00390[m]		Multiple		TCA Cycle	0	0	1000	0	1	0	1.3.5.1
1.3.99.10	R04095	isovaleryl-CoA dehydrogenase	1 C02939[m] + 1 C00016[m] -> 1 C03069[m] + 1 C01352[m]		TGME49_005430		Branched Amino Acid	0	0	1000	0	1	0	1.3.99.10
1.3.99.2a	R02661	butyryl-CoA dehydrogenase	1 C00630[m] + 1 C00016[m] -> 1 C03460[m] + 1 C01352[m]		TGME49_066270		Branched Amino Acid	0	0	1000	0	1	0	1.3.99.2
1.3.99.2b	R03172	butyryl-CoA dehydrogenase	1 C15980[m] + 1 C00016[m] -> 1 C03345[m] + 1 C01352[m]		TGME49_066270		Branched Amino Acid	0	0	1000	0	1	0	1.3.99.2
1.4.1.1	R00396	alanine dehydrogenase	1 C00022[c] + 1 C00014[c] + 1 C00004[c] + 1 C00080[c] -> 1 C00041[c] + 1 C00001[c] + 1 C00003[c]		TGME49_115260		Glutamate/Glutamine	1	-1000	1000	0	1	0	1.4.1.1
1.4.1.2	R00243	glutamate dehydrogenase	1 C00025[m] + 1 C00001[m] + 1 C00003[m] -> 1 C00026[m] + 1 C00014[m] + 1 C00004[m] + 1 C00080[m]		TGME49_049390		Glutamate/Glutamine	1	-1000	1000	0	1	0	1.4.1.2
1.4.1.4	R00248	glutamate dehydrogenase (NADP+)	1 C00025[c] + 1 C00001[c] + 1 C00006[c] -> 1 C00026[c] + 1 C00014[c] + 1 C00005[c] + 1 C00080[c]		TGME49_093180		Glutamate/Glutamine	1	-1000	1000	0	1	0	1.4.1.4
1.4.3.21	R03139	primary-amine oxidase	1 C00986[c] + 1 C00007[c] + 1 C00001[c] -> 1 C05665[c] + 1 C00014[c] + 1 C00027[c]		None		Beta-Alanine	0	0	1000	0	0	0	1.4.3.21
1.4.4.2	R03425	glycine dehydrogenase (decarboxylating)	1 C00037[m] + 1 C16237[m] -> 1 C01242[m] + 1 C00011[m]		None		Serine/Glycine	1	-1000	1000	0	0	0	1.4.4.2
1.5.1.12a	R00707	1-pyrroline-5-carboxylate dehydrogenase	1 C00025[c] + 1 C00004[c] + 1 C00080[c] -> 1 C03912[c] + 1 C00003[c] + 2 C00001[c]		TGME49_088450		Arginine/Proline	1	-1000	1000	0	2	0	1.5.1.12
1.5.1.12b	R00245	1-pyrroline-5-carboxylate dehydrogenase	1 C01165[c] + 1 C00003[c] + 1 C00001[c] -> 1 C00025[c] + 1 C00004[c] + 1 C00080[c]		TGME49_088450		Arginine/Proline	1	-1000	1000	0	2	0	1.5.1.12
1.5.1.2	R01248	pyrroline-5-carboxylate reductase	1 C03912[c] + 1 C00004[c] + 1 C00080[c] -> 1 C00148[c] + 1 C00003[c]		Multiple		Arginine/Proline	1	-1000	1000	0	2	0	1.5.1.2
1.5.1.3a	R00936	dihydrofolate reductase	1 C00415[c] + 1 C00004[c] + 1 C00080[c] -> 1 C00101[c] + 1 C00003[c]		TGME49_049180		Folate	1	-1000	1000	0	2	2	1.5.1.3		17269758
1.5.1.3b	R02235	dihydrofolate reductase	1 C00504[c] + 1 C00004[c] + 1 C00080[c] -> 1 C00415[c] + 1 C00003[c]		TGME49_049180		Folate	1	-1000	1000	0	2	2	1.5.1.3		17269758
1.5.1.34	R01793	6,7-dihydropteridine reductase	1 C00272[c] + 1 C00003[c] -> 1 C00268[c] + 1 C00004[c] + 1 C00080[c]		None		Biopterin	1	-1000	1000	0	0	0	1.5.1.34
1.5.3.13a	R09074	N1-acetylpolyamine oxidase	1 C00612[c] + 1 C00007[c] + 1 C00001[c] -> 1 C00134[c] + 1 C18170[c] + 1 C00027[c]		TGME49_242415		Polyamines	0	0	1000	0	1	1	1.5.3.13		17379721
1.5.3.13b	R03899	N1-acetylpolyamine oxidase	1 C02567[c] + 1 C00007[c] + 1 C00001[c] -> 1 C00315[c] + 1 C18170[c] + 1 C00027[c]		TGME49_242415		Polyamines	0	0	1000	0	1	1	1.5.3.13		17379721
1.5.5.1	R04433	electron-transferring-flavoprotein dehydrogenase	1 C00016[m] + 1 C00390[m] -> 1 C01352[m] + 1 C00399[m]		TGME49_065230		Oxidative Phosphorylation	1	-1000	1000	0	1	0	1.5.5.1
1.5.99.6	R01914	spermidine dehydrogenase	1 C00315[c] + 1 C00007[c] + 1 C00001[c] -> 1 C00986[c] + 1 C00555[c] + 1 C00027[c]		None		Beta-Alanine	0	0	1000	0	0	0	1.5.99.6
1.6.2.4	NA	NADPH-hemoprotein reductase	1 C00005[m] + 1 C00080[m] + 1 C00125[m] -> 1 C00006[m] + 1 C00126[m]		Multiple		Oxidative Phosphorylation	1	-1000	1000	0	1	0	1.6.2.4
1.6.5.3	R02163	NADH dehydrogenase (ubiquinone)	1 C00004[m] + 5 C00080[m] + 1 C00399[m] -> 1 C00003[m] + 4 C00080[im] + 1 C00390[m]		Multiple		Oxidative Phosphorylation	0	0	1000	0	1	0	1.6.5.3
1.8.1.4a	R08550	dihydrolipoyl dehydrogenase	1 C16832[a] + 1 C00003[a] -> 1 C16237[a] + 1 C00004[a] + 1 C00080[a]		Multiple		Currency Exchange	1	-1000	1000	0	2	0	1.8.1.4
1.8.1.4b	R08550	dihydrolipoyl dehydrogenase	1 C16832[m] + 1 C00003[m] -> 1 C16237[m] + 1 C00004[m] + 1 C00080[m]		Multiple		Currency Exchange	1	-1000	1000	0	2	0	1.8.1.4
1.8.1.7	R00094	glutathione-disulfide reductase	2 C00051[c] + 1 C00003[c] -> 1 C00127[c] + 1 C00004[c] + 1 C00080[c]		Multiple		Currency Exchange	0	0	1000	0	1	0	1.8.1.7
1.8.1.9	R02016	thioredoxin-disulfide reductase	1 C00343[c] + 1 C00005[c] + 1 C00080[c] -> 1 C00342[c] + 1 C00006[c]		Multiple		Currency Exchange	0	0	1000	0	2	0	1.8.1.9
1.8.3.1	R00533	sulfite oxidase	1 C00094[c] + 1 C00007[c] + 1 C00001[c] -> 1 C00059[c] + 1 C00027[c]		TGME49_095720		Sulfur	0	0	1000	0	1	0	1.8.3.1
1.8.4.9	R05717	adenylyl-sulfate reductase (glutathione)	1 C00020[c] + 1 C00094[c] + 1 C00127[c] -> 1 C00224[c] + 2 C00051[c]		TGME49_038040		Sulfur	0	0	1000	0	1	0	1.8.4.9
1.9.3.1	R00081	cytochrome-c oxidase	4 C00126[m] + 1 C00007[m] + 8 C00080[m] -> 4 C00125[m] + 4 C00080[im] + 2 C00001[m]		Multiple		Oxidative Phosphorylation	0	0	1000	0	2	0	1.9.3.1
2.1.1.10	R00650	homocysteine S-methyltransferase	1 C00019[c] + 1 C00155[c] -> 1 C00021[c] + 1 C00073[c]		TGME49_057750		Cysteine/Methionine	0	0	1000	0	1	0	2.1.1.10
2.1.1.45	R02101	thymidylate synthase	1 C00143[c] + 1 C00365[c] -> 1 C00415[c] + 1 C00364[c]		TGME49_049180		Pyrimidine	0	0	1000	0	2	2	2.1.1.45		18072727
2.1.2.1	R00945	glycine hydroxymethyltransferase	1 C00101[m] + 1 C00065[m] -> 1 C00143[m] + 1 C00037[m] + 1 C00001[m]		TGME49_034190		Serine/Glycine	0	0	1000	0	2	0	2.1.2.1
2.1.2.10	R04125	aminomethyltransferase	1 C01242[m] + 1 C00101[m] -> 1 C16832[m] + 1 C00143[m] + 1 C00014[m]		Multiple		Serine/Glycine	0	0	1000	0	2	0	2.1.2.10
2.1.2.11	R01226	3-methyl-2-oxobutanoate hydroxymethyltransferase	1 C00143[m] + 1 C00141[m] + 1 C00001[m] -> 1 C00101[m] + 1 C00966[m]		TGME49_057050		CoA Synthesis	0	0	1000	0	1	0	2.1.2.11
2.1.3.2	R01397	aspartate carbamoyltransferase	1 C00169[c] + 1 C00049[c] -> 1 C00009[c] + 1 C00438[c]		TGME49_091640		Pyrimidine	0	0	1000	0	2	0	2.1.3.2
2.1.3.3	R01398	ornithine carbamoyltransferase	1 C00009[c] + 1 C00327[c] -> 1 C00169[c] + 1 C00077[c]		None		Arginine/Proline	1	-1000	1000	0	0	1	2.1.3.3		17379721
2.2.1.1a	R01641	transketolase	1 C05382[c] + 1 C00118[c] -> 1 C00117[c] + 1 C00231[c]		TGME49_118310		Pentose Phosphate	1	-1000	1000	0	2	0	2.2.1.1
2.2.1.1b	R01830	transketolase	1 C00279[c] + 1 C00231[c] -> 1 C00085[c] + 1 C00118[c]		TGME49_118310		Pentose Phosphate	1	-1000	1000	0	2	0	2.2.1.1
2.2.1.2	R01827	transaldolase	1 C05382[c] + 1 C00118[c] -> 1 C00279[c] + 1 C00085[c]		TGME49_029360		Glycolysis	1	-1000	1000	0	2	0	2.2.1.2
2.2.1.7	R05636	1-deoxy-D-xylulose-5-phosphate synthase	1 C00022[a] + 1 C00118[a] -> 1 C11437[a] + 1 C00011[a]		TGME49_008820		Terpenoid Backbone	0	0	1000	0	2	0	2.2.1.7
2.3.1.117	R04365	2,3,4,5-tetrahydropyridine-2,6-dicarboxylate N-succinyltransferase	1 C00091[m] + 1 C03972[m] + 1 C00001[m] -> 1 C00010[m] + 1 C04462[m]		None		Lysine	0	0	1000	0	0	0	2.3.1.117
2.3.1.12	R02569	dihydrolipoyllysine-residue acetyltransferase	1 C00010[a] + 1 C16255[a] -> 1 C00024[a] + 1 C16832[a]		TGME49_006610		Glycolysis	1	-1000	1000	0	1	0	2.3.1.12
2.3.1.15	R00851	glycerol-3-phosphate O-acyltransferase	1 C00040[er] + 1 C00093[er] -> 1 C00010[er] + 1 C00681[er]		Multiple		Phospholipid	1	-1000	1000	0	2	0	2.3.1.15
2.3.1.16a	R00927	acetyl-CoA C-acyltransferase	1 C00100[m] + 1 C00024[m] -> 1 C00010[m] + 1 C03344[m]		TGME49_073740		Branched Amino Acid	1	-1000	1000	0	2	0	2.3.1.16
2.3.1.16b	R00391	Acetyl-CoA C-acyltransferase	1 C00040[m] + 1 C00024[m] -> 1 C00010[m] + 1 C00264[m]		TGME49_073740		Beta oxidation	1	-1000	1000	0	2	0	2.3.1.16
2.3.1.168a	R02662	dihydrolipoyllysine-residue (2-methylpropanoyl)transferase	1 C00010[m] + 1 C15977[m] -> 1 C00630[m] + 1 C16832[m]		TGME49_119920		Branched Amino Acid	0	0	1000	0	1	0	2.3.1.168
2.3.1.168b	R03174	dihydrolipoyllysine-residue (2-methylpropanoyl)transferase	1 C00010[m] + 1 C15979[m] -> 1 C15980[m] + 1 C16832[m]		TGME49_119920		Branched Amino Acid	0	0	1000	0	1	0	2.3.1.168
2.3.1.168c	R04097	dihydrolipoyllysine-residue (2-methylpropanoyl)transferase	1 C00010[m] + 1 C15975[m] -> 1 C02939[m] + 1 C16832[m]		TGME49_119920		Branched Amino Acid	0	0	1000	0	1	0	2.3.1.168
2.3.1.180	R04355	beta-ketoacyl-acyl-carrier-protein synthase III	1 C00024[a] + 1 C01209[a] -> 1 C05744[a] + 1 C00010[a] + 1 C00011[a]		TGME49_031890		Fatty Acid Synthesis	0	0	1000	0	2	0	2.3.1.180
2.3.1.24	R06517	sphingosine N-acyltransferase	1 C00040[er] + 1 C00836[er] -> 1 C00010[er] + 1 C12126[er]		Multiple		Phospholipid	0	0	1000	0	1	1	2.3.1.24		12062486
2.3.1.31	R01776	homoserine O-acetyltransferase	1 C00024[c] + 1 C00263[c] -> 1 C00010[c] + 1 C01077[c]		TGME49_120730		Cysteine/Methionine	0	0	1000	0	2	0	2.3.1.31
2.3.1.37	R00830	5-aminolevulinate synthase	1 C00091[m] + 1 C00037[m] -> 1 C00430[m] + 1 C00010[m] + 1 C00011[m]		TGME49_058690		Porphyrin	0	0	1000	0	2	1	2.3.1.37		18775675
2.3.1.39	R01626	[acp] S-malonyltransferase	1 C00083[a] + 1 C00229[a] -> 1 C00010[a] + 1 C01209[a]		Multiple		Fatty Acid Synthesis	1	-1000	1000	0	1	0	2.3.1.39
2.3.1.4	R02058	glucosamine-phosphate N-acetyltransferase	1 C00024[c] + 1 C00352[c] -> 1 C00010[c] + 1 C00357[c]		None		Amino Sugar	0	0	1000	0	0	0	2.3.1.4
2.3.1.41a	R04726	beta-ketoacyl-acyl-carrier-protein synthase I	1 C05223[a] + 1 C01209[a] -> 1 C05759[a] + 1 C00011[a] + 1 C00229[a]		Multiple		Fatty Acid Synthesis	0	0	1000	0	2	0	2.3.1.41
2.3.1.41b	R04952	beta-ketoacyl-acyl-carrier-protein synthase I	1 C05745[a] + 1 C01209[a] -> 1 C05746[a] + 1 C00011[a] + 1 C00229[a]		Multiple		Fatty Acid Synthesis	0	0	1000	0	2	0	2.3.1.41
2.3.1.41c	R04957	beta-ketoacyl-acyl-carrier-protein synthase I	1 C05749[a] + 1 C01209[a] -> 1 C05750[a] + 1 C00011[a] + 1 C00229[a]		Multiple		Fatty Acid Synthesis	0	0	1000	0	2	0	2.3.1.41
2.3.1.41d	R04960	beta-ketoacyl-acyl-carrier-protein synthase I	1 C05752[a] + 1 C01209[a] -> 1 C05753[a] + 1 C00011[a] + 1 C00229[a]		Multiple		Fatty Acid Synthesis	0	0	1000	0	2	0	2.3.1.41
2.3.1.41e	R04963	beta-ketoacyl-acyl-carrier-protein synthase I	1 C05755[a] + 1 C01209[a] -> 1 C05756[a] + 1 C00011[a] + 1 C00229[a]		Multiple		Fatty Acid Synthesis	0	0	1000	0	2	0	2.3.1.41
2.3.1.41f	R04968	beta-ketoacyl-acyl-carrier-protein synthase I	1 C05761[a] + 1 C01209[a] -> 1 C05762[a] + 1 C00011[a] + 1 C00229[a]		Multiple		Fatty Acid Synthesis	0	0	1000	0	2	0	2.3.1.41
2.3.1.41g	R07762	beta-ketoacyl-acyl-carrier-protein synthase I	1 C05764[a] + 1 C01209[a] -> 1 C16219[a] + 1 C00011[a] + 1 C00229[a]		Multiple		Fatty Acid Synthesis	0	0	1000	0	2	0	2.3.1.41
2.3.1.50	R01281	serine C-palmitoyltransferase	1 C00154[er] + 1 C00065[er] -> 1 C00010[er] + 1 C02934[er] + 1 C00011[er]		Multiple		Phospholipid	0	0	1000	0	1	1	2.3.1.50		12062486
2.3.1.51	R02241	1-acylglycerol-3-phosphate O-acyltransferase	1 C00040[er] + 1 C00681[er] -> 1 C00010[er] + 1 C00416[er]		Multiple		Phospholipid	0	0	1000	0	1	0	2.3.1.51
2.3.1.57a	NA	diamine N-acetyltransferase	1 C00024[c] + 1 C00750[c] -> 1 C00010[c] + 1 C02567[c]		None		Polyamines	0	0	1000	0	0	1	2.3.1.57		17379721
2.3.1.57b	NA	diamine N-acetyltransferase	1 C00024[c] + 1 C00315[c] -> 1 C00010[c] + 1 C00612[c]		None		Polyamines	0	0	1000	0	0	1	2.3.1.57		17379721
2.3.1.57c	R01154	diamine N-acetyltransferase	1 C00024[c] + 1 C00134[c] -> 1 C00010[c] + 1 C02714[c]		None		Polyamines	0	0	1000	0	0	1	2.3.1.57		17379721
2.3.1.61	R02570	dihydrolipoyllysine-residue succinyltransferase	1 C00010[m] + 1 C16254[m] -> 1 C00091[m] + 1 C16832[m]		Multiple		TCA Cycle	1	-1000	1000	0	2	1	2.3.1.61		18336823
2.3.1.8	R00230	phosphate acetyltransferase	1 C00024[c] + 1 C00009[c] -> 1 C00010[c] + 1 C00227[c]		None		Misc	1	-1000	1000	0	0	0	2.3.1.8
2.3.1.85	R05188	fatty acid synthase I	1 C00024[c] + 8 C00083[c] + 16 C00005[c] + 16 C00080[c] -> 1 C00154[c] + 8 C00010[c] + 8 C00011[c] + 16 C00006[c]		TGME49_094820		Fatty Acid Synthesis	0	0	1000	0	1	0	2.3.1.85
2.3.1.9	R00238	acetyl-CoA C-acetyltransferase	1 C00010[m] + 1 C00332[m] -> 2 C00024[m]		TGME49_101120		Beta Oxidation	1	-1000	1000	0	2	0	2.3.1.9
2.3.3.1	R00351	citrate (Si)-synthase	1 C00024[m] + 1 C00001[m] + 1 C00036[m] -> 1 C00158[m] + 1 C00010[m]		TGME49_068890		TCA Cycle	0	0	1000	0	1	1	2.3.3.1		18336823
2.3.3.5	R00931	2-methylcitrate synthase	1 C00100[m] + 1 C00001[m] + 1 C00036[m] -> 1 C02225[m] + 1 C00010[m]		TGME49_063130		MC Cycle	0	0	1000	0	1	1	2.3.3.5		18775675
2.3.3.8	R00352	ATP citrate synthase	1 C00002[c] + 1 C00158[c] + 1 C00010[c] -> 1 C00008[c] + 1 C00009[c] + 1 C00024[c] + 1 C00036[c]		TGME49_023840		TCA Cycle	0	0	1000	0	1	1	2.3.3.8		18336823
2.4.1.117	R01005	dolichyl-phosphate beta-glucosyltransferase	1 C00029[c] + 1 C00110[c] -> 1 C00015[c] + 1 C01246[c]		TGME49_016540		Amino Sugar	0	0	1000	0	1	0	2.4.1.117
2.4.1.142	R04502	chitobiosyldiphosphodolichol beta-mannosyltransferase	1 C00096[c] + 1 C04537[c] -> 1 C00035[c] + 1 C05860[c]		TGME49_030590		Amino Sugar	0	0	1000	0	1	0	2.4.1.142
2.4.1.198	R02654	phosphatidylinositol N-acetylglucosaminyltransferase	1 C00043[er] + 1 C01194[er] -> 1 C00015[er] + 1 C01288[er]		Multiple		Phospholipid	0	0	1000	0	1	1	2.4.1.198		17804418
2.4.1.83	R01009	dolichyl-phosphate beta-D-mannosyltransferase	1 C00096[c] + 1 C00110[c] -> 1 C00035[c] + 1 C03862[c]		TGME49_077970		Amino Sugar	0	0	1000	0	1	0	2.4.1.83
2.4.2.1a	R01561	purine-nucleoside phosphorylase	1 C00212[c] + 1 C00009[c] -> 1 C00147[c] + 1 C00620[c]		TGME49_110640		Purine	1	-1000	1000	0	1	2	2.4.2.1		16378234
2.4.2.1b	R01863	purine-nucleoside phosphorylase	1 C00294[c] + 1 C00009[c] -> 1 C00262[c] + 1 C00620[c]		TGME49_110640		Purine	1	-1000	1000	0	1	2	2.4.2.1		16378234
2.4.2.1c	R02147	purine-nucleoside phosphorylase	1 C00387[c] + 1 C00009[c] -> 1 C00242[c] + 1 C00620[c]		TGME49_110640		Purine	1	-1000	1000	0	1	2	2.4.2.1		16378234
2.4.2.1d	R02297	purine-nucleoside phosphorylase	1 C01762[c] + 1 C00009[c] -> 1 C00385[c] + 1 C00620[c]		TGME49_110640		Purine	1	-1000	1000	0	1	2	2.4.2.1		16378234
2.4.2.1e	R01969	purine-nucleoside phosphorylase	1 C00330[c] + 1 C00009[c] -> 1 C00242[c] + 1 C00672[c]		TGME49_110640		Purine	1	-1000	1000	0	1	2	2.4.2.1		16378234
2.4.2.1f	R02294	purine-nucleoside phosphorylase	1 C03150[c] + 1 C00009[c] -> 1 C00153[c] + 1 C00620[c]		TGME49_110640		Nicotinate	1	-1000	1000	0	1	2	2.4.2.1		16378234
2.4.2.1g	R02295	purine-nucleoside phosphorylase	1 C05841[c] + 1 C00009[c] -> 1 C00253[c] + 1 C00620[c] + 1 C00080[c]		TGME49_110640		Nicotinate	1	-1000	1000	0	1	2	2.4.2.1		16378234
2.4.2.1h	R02484	purine-nucleoside phosphorylase	1 C00526[c] + 1 C00009[c] -> 1 C00106[c] + 1 C00672[c]		TGME49_110640		Pyrimidine	1	-1000	1000	0	1	2	2.4.2.1		16378234
2.4.2.1i	R02557	purine-nucleoside phosphorylase	1 C00559[c] + 1 C00009[c] -> 1 C00147[c] + 1 C00672[c]		TGME49_110640		Purine	1	-1000	1000	0	1	2	2.4.2.1		16378234
2.4.2.1j	R02748	purine-nucleoside phosphorylase	1 C05512[c] + 1 C00009[c] -> 1 C00262[c] + 1 C00672[c]		TGME49_110640		Purine	1	-1000	1000	0	1	2	2.4.2.1		16378234
2.4.2.10	R01870	orotate phosphoribosyltransferase	1 C00295[c] + 1 C00119[c] -> 1 C01103[c] + 1 C00013[c]		TGME49_059660		Pyrimidine	1	-1000	1000	0	2	2	2.4.2.10		10513989
2.4.2.11	R01724	nicotinate phosphoribosyltransferase	1 C01185[c] + 1 C00013[c] -> 1 C00253[c] + 1 C00119[c]		TGME49_008530		Nicotinate	1	-1000	1000	0	1	0	2.4.2.11
2.4.2.3	R01876	uridine phosphorylase	1 C00299[c] + 1 C00009[c] -> 1 C00106[c] + 1 C00620[c]		TGME49_107030		Pyrimidine	1	-1000	1000	0	1	0	2.4.2.3
2.4.2.8a	R01132	hypoxanthine phosphoribosyltransferase	1 C00130[c] + 1 C00013[c] -> 1 C00119[c] + 1 C00262[c]		TGME49_000320		Purine	1	-1000	1000	0	2	2	2.4.2.8		15814612
2.4.2.8b	R00190	hypoxanthine phosphoribosyltransferase	1 C00020[c] + 1 C00013[c] -> 1 C00119[c] + 1 C00147[c]		TGME49_000320		Purine	0	0	1000	0	2	2	2.4.2.8		15814612
2.4.2.8c	R01229	hypoxanthine phosphoribosyltransferase	1 C00144[c] + 1 C00013[c] -> 1 C00119[c] + 1 C00242[c]		TGME49_000320		Purine	1	-1000	1000	0	2	2	2.4.2.8		15814612
2.4.2.8d	R02142	hypoxanthine phosphoribosyltransferase	1 C00655[c] + 1 C00013[c] -> 1 C00119[c] + 1 C00385[c]		TGME49_000320		Purine	1	-1000	1000	0	2	2	2.4.2.8		15814612
2.4.2.9	R00966	uracil phosphoribosyltransferase	1 C00105[c] + 1 C00013[c] -> 1 C00106[c] + 1 C00119[c]		TGME49_112480		Pyrimidine	1	-1000	1000	0	2	2	2.4.2.9		11773618
2.5.1.1	R01658	dimethylallyltranstransferase	1 C00235[m] + 1 C00129[m] -> 1 C00013[m] + 1 C00341[m]		TGME49_024490		Terpenoid Backbone	0	0	1000	0	1	2	2.5.1.1		17724033
2.5.1.10	R02003	geranyltranstransferase	1 C00341[m] + 1 C00129[m] -> 1 C00013[m] + 1 C00448[m]		TGME49_024490		Terpenoid Backbone	0	0	1000	0	1	2	2.5.1.10		18096393
2.5.1.15a	R03067	dihydropteroate synthase	1 C04807[c] + 1 C00568[c] -> 1 C00013[c] + 1 C00921[c]		TGME49_059550		Folate	0	0	1000	0	2	1	2.5.1.15		9178266
2.5.1.15b	R03066	dihydropteroate synthase	1 C01300[c] + 1 C00568[c] -> 1 C00001[c] + 1 C00921[c]		TGME49_059550		Folate	0	0	1000	0	2	1	2.5.1.15		9178266
2.5.1.19	R03460	3-phosphoshikimate 1-carboxyvinyltransferase	1 C00074[c] + 1 C03175[c] -> 1 C00009[c] + 1 C01269[c]		TGME49_107040		Shikimate	1	-1000	1000	0	1	0	2.5.1.19
2.5.1.29	R02061	farnesyltranstransferase	1 C00448[m] + 1 C00129[m] -> 1 C00013[m] + 1 C00353[m]		TGME49_024490		Terpenoid Backbone	0	0	1000	0	1	2	2.5.1.29		17724033
2.5.1.31a	R05555	di-trans,poly-cis-decaprenylcistransferase	1 C00448[m] + 1 C00129[m] -> 1 C11356[m] + 1 C00013[m]		TGME49_116770		Terpenoid Backbone	0	0	1000	0	2	0	2.5.1.31
2.5.1.31b	R06447	di-trans,poly-cis-decaprenylcistransferase	1 C11356[m] + 7 C00129[m] -> 1 C04574[m] + 7 C00013[m]		TGME49_116770		Terpenoid Backbone	0	0	1000	0	2	0	2.5.1.31
2.5.1.54	R01826	3-deoxy-7-phosphoheptulonate synthase	1 C00074[c] + 1 C00279[c] + 1 C00001[c] -> 1 C04691[c] + 1 C00009[c]		TGME49_021260		Shikimate	0	0	1000	0	2	0	2.5.1.54
2.5.1.6	R00177	methionine adenosyltransferase	1 C00002[c] + 1 C00073[c] + 1 C00001[c] -> 1 C00009[c] + 1 C00013[c] + 1 C00019[c]		TGME49_040690		Cysteine/Methionine	0	0	1000	0	2	0	2.5.1.6
2.5.1.61	R00084	hydroxymethylbilane synthase	4 C00931[a] + 1 C00001[a] -> 1 C01024[a] + 4 C00014[a]		TGME49_071420		Porphyrin	0	0	1000	0	2	1	2.5.1.61		15727041
2.6.99.2	R10089	pyridoxal 5-phosphate synthase	1 C00118[c] + 1 C00117[c] + 1 C00064[c] -> 1 C00018[c] + 1 C00025[c] + 1 C00009[c] + 3 C00001[c]		None		Misc	0	0	1000	0	0	1	2.6.99.2		17276140
2.6.1.1a	R00355	aspartate transaminase	1 C00049[c] + 1 C00026[c] -> 1 C00036[c] + 1 C00025[c]		TGME49_048600		Glutamate/Glutamine	1	-1000	1000	0	2	0	2.6.1.1
2.6.1.1b	R00895	aspartate transaminase	1 C00097[c] + 1 C00026[c] -> 1 C00957[c] + 1 C00025[c]		TGME49_048600		Cysteine/Methionine	1	-1000	1000	0	2	0	2.6.1.1
2.6.1.13	R00667	ornithine aminotransferase	1 C00077[c] + 1 C00026[c] -> 1 C01165[c] + 1 C00025[c]		TGME49_069110		Arginine/Proline	1	-1000	1000	0	1	0	2.6.1.13
2.6.1.16	R00768	glutamine-fructose-6-phosphate transaminase (isomerizing)	1 C00064[c] + 1 C00085[c] -> 1 C00025[c] + 1 C00352[c]		TGME49_031350		Amino Sugar	1	-1000	1000	0	2	0	2.6.1.16
2.6.1.17	R04475	succinyldiaminopimelate transaminase	1 C04462[m] + 1 C00025[m] -> 1 C04421[m] + 1 C00026[m]		None		Lysine	1	-1000	1000	0	0	0	2.6.1.17
2.6.1.42a	R01090	branched-chain-amino-acid transaminase	1 C00123[m] + 1 C00026[m] -> 1 C00233[m] + 1 C00025[m]		TGME49_097850		Branched Amino Acid	1	-1000	1000	0	2	0	2.6.1.42
2.6.1.42b	R01214	branched-chain-amino-acid transaminase	1 C00183[m] + 1 C00026[m] -> 1 C00141[m] + 1 C00025[m]		TGME49_097850		Branched Amino Acid	1	-1000	1000	0	2	0	2.6.1.42
2.6.1.42c	R02199	branched-chain-amino-acid transaminase	1 C00407[m] + 1 C00026[m] -> 1 C00671[m] + 1 C00025[m]		TGME49_097850		Branched Amino Acid	1	-1000	1000	0	2	0	2.6.1.42
2.6.1.52	R04173	phosphoserine transaminase	1 C03232[c] + 1 C00025[c] -> 1 C01005[c] + 1 C00026[c]		TGME49_018780		Serine/Glycine	1	-1000	1000	0	2	0	2.6.1.52
2.6.1.85	R01716	aminodeoxychorismate synthase	1 C00251[c] + 1 C00064[c] -> 1 C11355[c] + 1 C00025[c]		TGME49_002920		Folate	0	0	1000	0	1	0	2.6.1.85
2.7.1.1	R00299	hexokinase	1 C00002[c] + 1 C00031[c] -> 1 C00008[c] + 1 C00092[c]		TGME49_065450		Glycolysis	0	0	1000	0	1	2	2.7.1.1		12076625
2.7.1.107	R02240	diacylglycerol kinase	1 C00002[er] + 1 C00641[er] -> 1 C00008[er] + 1 C00416[er]		Multiple		Phospholipid	0	0	1000	0	2	0	2.7.1.107
2.7.1.137	R03362	phosphatidylinositol 3-kinase	1 C00002[er] + 1 C01194[er] -> 1 C00008[er] + 1 C04549[er]		TGME49_015700		Phospholipid	0	0	1000	0	1	0	2.7.1.137
2.7.1.148	R05634	4-(cytidine 5'-diphospho)-2-C-methyl-D-erythritol kinase	1 C00002[a] + 1 C11435[a] -> 1 C00008[a] + 1 C11436[a]		TGME49_106550		Terpenoid Backbone	0	0	1000	0	1	1	2.7.1.148		18269336
2.7.1.15a	R01051	ribokinase	1 C00002[c] + 1 C00121[c] -> 1 C00008[c] + 1 C00117[c]		TGME49_105030		Pentose Phosphate	1	-1000	1000	0	1	0	2.7.1.15
2.7.1.15b	R02750	ribokinase	1 C00002[c] + 1 C01801[c] -> 1 C00008[c] + 1 C00673[c]		TGME49_105030		Pentose Phosphate	1	-1000	1000	0	1	0	2.7.1.15
2.7.1.20	R00185	adenosine kinase	1 C00002[c] + 1 C00212[c] -> 1 C00008[c] + 1 C00020[c]		TGME49_050880		Purine	1	-1000	1000	0	1	2	2.7.1.20		15857605
2.7.1.23	R00104	NAD+ kinase	1 C00002[c] + 1 C00003[c] -> 1 C00008[c] + 1 C00006[c]		Multiple		Nicotinate	0	0	1000	0	2	0	2.7.1.23
2.7.1.24	R00130	dephospho-CoA kinase	1 C00002[m] + 1 C00882[m] -> 1 C00008[m] + 1 C00010[m]		None		CoA Synthesis	0	0	1000	0	0	0	2.7.1.24
2.7.1.25	R00509	adenylyl-sulfate kinase	1 C00002[c] + 1 C00224[c] -> 1 C00008[c] + 1 C00053[c]		TGME49_082230		Sulfur	0	0	1000	0	2	0	2.7.1.25
2.7.1.32	R01021	choline kinase	1 C00002[c] + 1 C00114[c] -> 1 C00008[c] + 1 C00588[c]		TGME49_320630		Phospholipid	0	0	1000	0	1	1	2.7.1.32		15708856
2.7.1.33	R03018	pantothenate kinase	1 C00002[m] + 1 C00864[m] -> 1 C00008[m] + 1 C03492[m]		Multiple		CoA Synthesis	0	0	1000	0	2	0	2.7.1.33
2.7.1.39	R01771	homoserine kinase	1 C00002[c] + 1 C00263[c] -> 1 C00008[c] + 1 C01102[c]		TGME49_016640		Serine/Glycine	0	0	1000	0	2	0	2.7.1.39
2.7.1.40a	R00200	pyruvate kinase	1 C00008[c] + 1 C00074[c] -> 1 C00002[c] + 1 C00022[c]		TGME49_056760		Glycolysis	0	0	1000	0	2	2	2.7.1.40		18326043
2.7.1.40b	R00200	pyruvate kinase	1 C00008[a] + 1 C00074[a] -> 1 C00002[a] + 1 C00022[a]		TGME49_099070		Glycolysis	0	0	1000	0	2	2	2.7.1.40		18326043
2.7.1.67	R03361	1-phosphatidylinositol 4-kinase	1 C00002[er] + 1 C01194[er] -> 1 C00008[er] + 1 C01277[er]		Multiple		Phospholipid	0	0	1000	0	1	0	2.7.1.67
2.7.1.68	R03469	1-phosphatidylinositol-4-phosphate 5-kinase	1 C00002[er] + 1 C01277[er] -> 1 C00008[er] + 1 C04637[er]		Multiple		Phospholipid	0	0	1000	0	1	0	2.7.1.68
2.7.1.71	R02412	shikimate kinase	1 C00002[c] + 1 C00493[c] -> 1 C00008[c] + 1 C03175[c]		Multiple		Shikimate	0	0	1000	0	1	0	2.7.1.71
2.7.1.90	R00764	diphosphate-fructose-6-phosphate 1-phosphotransferase	1 C00013[c] + 1 C00085[c] -> 1 C00009[c] + 1 C00354[c]		Multiple		Glycolysis	0	0	1000	0	1	2	2.7.1.90		1331784
2.7.2.11	R00239	glutamate 5-kinase	1 C00002[c] + 1 C00025[c] -> 1 C00008[c] + 1 C03287[c]		TGME49_065010		Arginine/Proline	0	0	1000	0	2	0	2.7.2.11
2.7.2.2	R00150	carbamate kinase	1 C00008[c] + 1 C00169[c] -> 1 C00002[c] + 1 C00014[c] + 1 C00011[c]		None		Pyrimidine	1	-1000	1000	0	0	2	2.7.2.2		17379721
2.7.2.3a	R01512	phosphoglycerate kinase	1 C00002[c] + 1 C00197[c] -> 1 C00008[c] + 1 C00236[c]		TGME49_118230		Glycolysis	1	-1000	1000	0	2	1	2.7.2.3		17449654
2.7.2.3b	R01512	phosphoglycerate kinase	1 C00002[a] + 1 C00197[a] -> 1 C00008[a] + 1 C00236[a]		TGME49_022020		Glycolysis	1	-1000	1000	0	2	1	2.7.2.3		17449654
2.7.2.4	R00480	aspartate kinase	1 C00002[m] + 1 C00049[m] -> 1 C00008[m] + 1 C03082[m]		TGME49_027090		Lysine	0	0	1000	0	2	0	2.7.2.4
2.7.4.14a	R00512	cytidylate kinase	1 C00002[c] + 1 C00055[c] -> 1 C00008[c] + 1 C00112[c]		Multiple		Pyrimidine	1	-1000	1000	0	2	0	2.7.4.14
2.7.4.14b	R01665	cytidylate kinase	1 C00002[c] + 1 C00239[c] -> 1 C00008[c] + 1 C00705[c]		Multiple		Pyrimidine	1	-1000	1000	0	2	0	2.7.4.14
2.7.4.14c	R00158	cytidylate kinase	1 C00002[c] + 1 C00105[c] -> 1 C00008[c] + 1 C00015[c]		Multiple		Pyrimidine	1	-1000	1000	0	2	0	2.7.4.14
2.7.4.3a	R00127	adenylate kinase	1 C00002[c] + 1 C00020[c] -> 2 C00008[c]		Multiple		Purine	1	-1000	1000	0	2	0	2.7.4.3
2.7.4.3b	R01547	adenylate kinase	1 C00002[c] + 1 C00360[c] -> 1 C00008[c] + 1 C00206[c]		Multiple		Purine	1	-1000	1000	0	2	0	2.7.4.3
2.7.4.6a	R00156	nucleoside-diphosphate kinase	1 C00002[c] + 1 C00015[c] -> 1 C00008[c] + 1 C00075[c]		Multiple		Pyrimidine	1	-1000	1000	0	2	0	2.7.4.6
2.7.4.6b	R00330	nucleoside-diphosphate kinase	1 C00002[c] + 1 C00035[c] -> 1 C00008[c] + 1 C00044[c]		Multiple		Purine	1	-1000	1000	0	2	0	2.7.4.6
2.7.4.6c	R00570	nucleoside-diphosphate kinase	1 C00002[c] + 1 C00112[c] -> 1 C00008[c] + 1 C00063[c]		Multiple		Pyrimidine	1	-1000	1000	0	2	0	2.7.4.6
2.7.4.6d	R00722	nucleoside-diphosphate kinase	1 C00002[c] + 1 C00104[c] -> 1 C00008[c] + 1 C00081[c]		Multiple		Purine	1	-1000	1000	0	2	0	2.7.4.6
2.7.4.6e	R01137	nucleoside-diphosphate kinase	1 C00002[c] + 1 C00206[c] -> 1 C00008[c] + 1 C00131[c]		Multiple		Pyrimidine	1	-1000	1000	0	2	0	2.7.4.6
2.7.4.6f	R01857	nucleoside-diphosphate kinase	1 C00002[c] + 1 C00361[c] -> 1 C00008[c] + 1 C00286[c]		Multiple		Purine	1	-1000	1000	0	2	0	2.7.4.6
2.7.4.6g	R02093	nucleoside-diphosphate kinase	1 C00002[c] + 1 C00363[c] -> 1 C00008[c] + 1 C00459[c]		Multiple		Pyrimidine	1	-1000	1000	0	2	0	2.7.4.6
2.7.4.6h	R02326	nucleoside-diphosphate kinase	1 C00002[c] + 1 C00705[c] -> 1 C00008[c] + 1 C00458[c]		Multiple		Pyrimidine	1	-1000	1000	0	2	0	2.7.4.6
2.7.4.6i	R02331	nucleoside-diphosphate kinase	1 C00002[c] + 1 C01346[c] -> 1 C00008[c] + 1 C00460[c]		Multiple		Pyrimidine	1	-1000	1000	0	2	0	2.7.4.6
2.7.4.8a	R00332	guanylate kinase	1 C00002[c] + 1 C00144[c] -> 1 C00008[c] + 1 C00035[c]		TGME49_042730		Purine	1	-1000	1000	0	1	0	2.7.4.8
2.7.4.8b	R02090	guanylate kinase	1 C00002[c] + 1 C00362[c] -> 1 C00008[c] + 1 C00361[c]		TGME49_042730		Purine	1	-1000	1000	0	1	0	2.7.4.8
2.7.4.9a	R02094	dTMP kinase	1 C00002[c] + 1 C00364[c] -> 1 C00008[c] + 1 C00363[c]		TGME49_106970		Pyrimidine	1	-1000	1000	0	2	0	2.7.4.9
2.7.4.9b	R02098	dTMP kinase	1 C00002[c] + 1 C00365[c] -> 1 C00008[c] + 1 C01346[c]		TGME49_106970		Pyrimidine	1	-1000	1000	0	2	0	2.7.4.9
2.7.6.1	R01049	ribose-phosphate diphosphokinase	1 C00002[c] + 1 C00117[c] -> 1 C00020[c] + 1 C00119[c]		Multiple		Pentose Phosphate	0	0	1000	0	2	0	2.7.6.1
2.7.6.3	R03503	2-amino-4-hydroxy-6-hydroxymethyldihydropteridine diphosphokinase	1 C00002[c] + 1 C01300[c] -> 1 C00020[c] + 1 C04807[c]		TGME49_059550		Folate	0	0	1000	0	1	2	2.7.6.3		9178266
2.7.7.13	R00885	mannose-1-phosphate guanylyltransferase	1 C00044[c] + 1 C00636[c] -> 1 C00013[c] + 1 C00096[c]		Multiple		Misc	0	0	1000	0	2	0	2.7.7.13
2.7.7.15	R01890	choline-phosphate cytidylyltransferase	1 C00063[c] + 1 C00588[c] -> 1 C00013[c] + 1 C00307[c]		TGME49_016930		Phospholipid	0	0	1000	0	1	1	2.7.7.15		15708856
2.7.7.18	R03005	Nicotinate-nucleotide adenylyltransferase	1 C00002[c] + 1 C01185[c] -> 1 C00013[c] + 1 C00857[c]		TGME49_105840		Nicotinate	1	-1000	1000	0	1	0	2.7.7.18
2.7.7.23	R00416	UDP-N-acetylglucosamine diphosphorylase	1 C00075[c] + 1 C04256[c] -> 1 C00013[c] + 1 C00043[c]		TGME49_064780		Amino Sugar	0	0	1000	0	1	0	2.7.7.23
2.7.7.27	R00948	glucose-1-phosphate adenylyltransferase	1 C00002[c] + 1 C00103[c] -> 1 C00013[c] + 1 C00498[c]		Multiple		Misc	0	0	1000	0	1	0	2.7.7.27
2.7.7.3	R03035	pantetheine-phosphate adenylyltransferase	1 C00002[m] + 1 C01134[m] -> 1 C00013[m] + 1 C00882[m]		TGME49_030990		CoA Synthesis	1	-1000	1000	0	1	0	2.7.7.3
2.7.7.4	R00529	sulfate adenylyltransferase	1 C00002[c] + 1 C00059[c] -> 1 C00013[c] + 1 C00224[c]		Multiple		Sulfur	0	0	1000	0	2	0	2.7.7.4
2.7.7.41	R01799	phosphatidate cytidylyltransferase	1 C00063[er] + 1 C00416[er] -> 1 C00013[er] + 1 C00269[er]		Multiple		Phospholipid	0	0	1000	0	2	0	2.7.7.41
2.7.7.60	R05633	2-C-methyl-D-erythritol 4-phosphate cytidylyltransferase	1 C00063[a] + 1 C11434[a] -> 1 C00013[a] + 1 C11435[a]		Multiple		Terpenoid Backbone	0	0	1000	0	1	1	2.7.7.60		18269336
2.7.8.11	R01802	CDP-diacylglycerol-inositol 3-phosphatidyltransferase	1 C00269[er] + 1 C00137[er] -> 1 C00055[er] + 1 C01194[er]		TGME49_007710		Phospholipid	0	0	1000	0	1	2	2.7.8.11		11054108
2.7.8.15	R01007	UDP-N-acetylglucosamine-dolichyl-phosphate	1 C00043[c] + 1 C00110[c] -> 1 C00105[c] + 1 C04500[c]		TGME49_044520		Amino Sugar	0	0	1000	0	1	0	2.7.8.15
2.7.8.2	R01321	diacylglycerol cholinephosphotransferase	1 C00307[er] + 1 C00641[er] -> 1 C00055[er] + 1 C00157[er]		TGME49_076190		Phospholipid	0	0	1000	0	1	1	2.7.8.2		15708856
2.7.8.27	R08969	sphingomyelin synthase	1 C00195[er] + 1 C00157[er] -> 1 C00550[er] + 1 C00641[er]		TGME49_046490		Phospholipid	0	0	1000	0	1	1	2.7.8.27		12062486
2.7.8.5	R01801	CDP-diacylglycerol-glycerol-3-phosphate 3-phosphatidyltransferase	1 C00269[er] + 1 C00093[er] -> 1 C00055[er] + 1 C03892[er]		TGME49_046530		Phospholipid	0	0	1000	0	1	0	2.7.8.5
2.7.8.8	R01800	CDP-diacylglycerol-serine O-phosphatidyltransferase	1 C00269[er] + 1 C00065[er] -> 1 C00055[er] + 1 C02737[er]		None		Phospholipid	0	0	1000	0	0	0	2.7.8.8
2.8.1.2	R03105	3-mercaptopyruvate sulfurtransferase	1 C00957[c] + 1 C00094[c] -> 1 C00320[c] + 1 C00022[c]		TGME49_105910		Cysteine/Methionine	0	0	1000	0	1	0	2.8.1.2
2.8.3.8	R01359	acetate CoA-transferase	1 C00332[m] + 1 C00033[m] -> 1 C00164[m] + 1 C00024[m]		None		Misc	0	0	1000	0	0	0	2.8.3.8
3.1.1.31	R02035	6-phosphogluconolactonase	1 C01236[c] + 1 C00001[c] -> 1 C00345[c]		TGME49_078830		Pentose Phosphate	0	0	1000	0	2	0	3.1.1.31
3.1.1.32	R01314	phospholipase A1	1 C00157[er] + 1 C00001[er] -> 1 C04233[er] + 1 C00060[er]		None		Phospholipid	0	0	1000	0	0	0	3.1.1.32
3.1.1.4	R01313	phospholipase A2	1 C00157[er] + 1 C00001[er] -> 1 C04230[er] + 1 C00060[er]		Multiple		Phospholipid	0	0	1000	0	1	0	3.1.1.4
3.1.1.5a	R07291	lysophospholipase	1 C04230[er] + 1 C00001[er] -> 1 C00670[er] + 1 C00060[er]		TGME49_031370		Phospholipid	0	0	1000	0	1	0	3.1.1.5
3.1.1.5b	R02744	lysophospholipase	1 C04233[er] + 1 C00001[er] -> 1 C00670[er] + 1 C00060[er]		TGME49_031370		Phospholipid	0	0	1000	0	1	0	3.1.1.5
3.1.2.14a	R02814	oleoyl-[acyl-carrier-protein] hydrolase	1 C01203[a] + 1 C00001[a] -> 1 C00229[a] + 1 C00712[a]		None		Fatty Acid Synthesis	0	0	1000	0	0	0	3.1.2.14
3.1.2.14b	R01706	oleoyl-[acyl-carrier-protein] hydrolase	1 C05764[a] + 1 C00001[a] -> 1 C00229[a] + 1 C00249[a]		None		Fatty Acid Synthesis	0	0	1000	0	0	0	3.1.2.14
3.1.2.14c	R04014	oleoyl-[acyl-carrier-protein] hydrolase	1 C05223[a] + 1 C00001[a] -> 1 C00229[a] + 1 C02679[a]		None		Fatty Acid Synthesis	0	0	1000	0	0	0	3.1.2.14
3.1.2.14d	R08159	oleoyl-[acyl-carrier-protein] hydrolase	1 C05761[a] + 1 C00001[a] -> 1 C00229[a] + 1 C06424[a]		None		Fatty Acid Synthesis	0	0	1000	0	0	0	3.1.2.14
3.1.2.14e	R08163	oleoyl-[acyl-carrier-protein] hydrolase	1 C04088[a] + 1 C00001[a] -> 1 C00229[a] + 1 C01530[a]		None		Fatty Acid Synthesis	0	0	1000	0	0	0	3.1.2.14
3.1.2.2	R01274	palmitoyl-CoA hydrolase	1 C00154[a] + 1 C00001[a] -> 1 C00010[a] + 1 C00249[a]		None		Fatty Acid Synthesis	0	0	1000	0	0	0	3.1.2.2
3.1.2.4	R03352	3-hydroxyisobutyryl-CoA hydrolase	1 C04047[m] + 1 C00001[m] -> 1 C00010[m] + 1 C01188[m]		Multiple	Branched Amino Acid	Branched Amino Acid	0	0	1000	0	1	1	3.1.2.4		18775675
3.1.2.6	R01736	hydroxyacylglutathione hydrolase	1 C03451[c] + 1 C00001[c] -> 1 C00051[c] + 1 C00256[c]		TGME49_081630		Misc	0	0	1000	0	2	0	3.1.2.6
3.1.3.11	R00762	fructose-bisphosphatase	1 C00354[c] + 1 C00001[c] -> 1 C00085[c] + 1 C00009[c]		Multiple		Glycolysis	0	0	1000	0	2	0	3.1.3.11
3.1.3.25	R01187	inositol-phosphate phosphatase	1 C04006[er] + 1 C00001[er] -> 1 C00137[er] + 1 C00009[er]		TGME49_022970		Phospholipid	0	0	1000	0	2	1	3.1.3.25		15708856
3.1.3.3	R00582	phosphoserine phosphatase	1 C01005[c] + 1 C00001[c] -> 1 C00065[c] + 1 C00009[c]		Multiple		Serine/Glycine	0	0	1000	0	1	0	3.1.3.3
3.1.3.37	R01845	sedoheptulose-bisphosphatase	1 C00447[c] + 1 C00001[c] -> 1 C05382[c] + 1 C00009[c]		TGME49_035700		Glycolysis	0	0	1000	0	1	0	3.1.3.37
3.1.3.4	R02239	phosphatidate phosphatase	1 C00416[er] + 1 C00001[er] -> 1 C00641[er] + 1 C00009[er]		TGME49_047360		Phospholipid	0	0	1000	0	1	1	3.1.3.4		15708856
3.1.3.5a	R00183	5'-nucleotidase	1 C00020[c] + 1 C00001[c] -> 1 C00212[c] + 1 C00009[c]		Multiple		Purine	0	0	1000	0	2	0	3.1.3.5
3.1.3.5b	R00511	5'-nucleotidase	1 C00055[c] + 1 C00001[c] -> 1 C00475[c] + 1 C00009[c]		Multiple		Pyrimidine	0	0	1000	0	2	0	3.1.3.5
3.1.3.5c	R00963	5'-nucleotidase	1 C00105[c] + 1 C00001[c] -> 1 C00299[c] + 1 C00009[c]		Multiple		Pyrimidine	0	0	1000	0	2	0	3.1.3.5
3.1.3.5d	R01126	5'-nucleotidase	1 C00130[c] + 1 C00001[c] -> 1 C00294[c] + 1 C00009[c]		Multiple		Purine	0	0	1000	0	2	0	3.1.3.5
3.1.3.5e	R01227	5'-nucleotidase	1 C00144[c] + 1 C00001[c] -> 1 C00387[c] + 1 C00009[c]		Multiple		Purine	0	0	1000	0	2	0	3.1.3.5
3.1.3.5f	R02323	5'-nucleotidase	1 C00455[c] + 1 C00001[c] -> 1 C03150[c] + 1 C00009[c]		Multiple		Nicotinate	0	0	1000	0	2	0	3.1.3.5
3.1.3.5g	R02719	5'-nucleotidase	1 C00655[c] + 1 C00001[c] -> 1 C01762[c] + 1 C00009[c]		Multiple		Purine	0	0	1000	0	2	0	3.1.3.5
3.1.3.5h	R03346	5'-nucleotidase	1 C01185[c] + 1 C00001[c] -> 1 C05841[c] + 1 C00009[c]		Multiple		Nicotinate	0	0	1000	0	2	0	3.1.3.5
3.1.3.5i	R01968	5'-nucleotidase	1 C00362[c] + 1 C00001[c] -> 1 C00330[c] + 1 C00009[c]		Multiple		Purine	0	0	1000	0	2	0	3.1.3.5
3.1.3.5j	R02088	5'-nucleotidase	1 C00360[c] + 1 C00001[c] -> 1 C00559[c] + 1 C00009[c]		Multiple		Purine	1	-1000	1000	0	2	0	3.1.3.5
3.1.3.5k	R02102	2'-Deoxyuridine 5'-monophosphate phosphohydrolase	1 C00365[c] + 1 C00001[c] -> 1 C00526[c] + 1 C00009[c]		Multiple		Pyrimidine	1	-1000	1000	0	2	0	3.1.3.5
3.1.4.11	R03435	phosphoinositide phospholipase C	1 C04637[er] + 1 C00001[er] -> 1 C01245[er] + 1 C00641[er]		TGME49_048830		Phospholipid	0	0	1000	0	2	2	3.1.4.11		16288600
3.1.4.17a	R00191	3',5'-cyclic-nucleotide phosphodiesterase	1 C00575[c] + 1 C00001[c] -> 1 C00020[c]		Multiple		Purine	0	0	1000	0	1	0	3.1.4.17
3.1.4.17b	R01234	3',5'-cyclic-nucleotide phosphodiesterase	1 C00942[c] + 1 C00001[c] -> 1 C00144[c]		Multiple		Purine	0	0	1000	0	1	0	3.1.4.17
3.1.4.46	R01030	glycerophosphodiester phosphodiesterase	1 C00670[c] + 1 C00001[c] -> 1 C00114[c] + 1 C00093[c]		Multiple		Phospholipid	0	0	1000	0	1	0	3.1.4.46
3.3.1.1	R00192	adenosylhomocysteinase	1 C00021[c] + 1 C00001[c] -> 1 C00155[c] + 1 C00212[c]		TGME49_025050		Cysteine/Methionine	0	0	1000	0	2	0	3.3.1.1
3.5.1.18	R02734	succinyl-diaminopimelate desuccinylase	1 C04421[m] + 1 C00001[m] -> 1 C00042[m] + 1 C00666[m]		None		Lysine	0	0	1000	0	0	0	3.5.1.18
3.5.1.19	R01268	nicotinamidase	1 C00153[c] + 1 C00001[c] -> 1 C00253[c] + 1 C00014[c]		TGME49_081990		Nicotinate	0	0	1000	0	1	0	3.5.1.19
3.5.1.89	R03482	N-acetylglucosaminylphosphatidylinositol deacetylase	1 C01288[er] + 1 C00001[er] -> 1 C04248[er] + 1 C00033[er]		TGME49_058110		Phospholipid	0	0	1000	0	1	1	3.5.1.89		17804418
3.5.2.3	R01993	dihydroorotase	1 C00438[c] -> 1 C00337[c] + 1 C00001[c]		TGME49_093610		Pyrimidine	0	0	1000	0	2	2	3.5.2.3		16621066
3.5.3.6	R00552	arginine deiminase	1 C00062[c] + 1 C00001[c] -> 1 C00327[c] + 1 C00014[c]		None		Arginine/Proline	0	0	1000	0	0	1	3.5.3.6		17379721
3.5.4.12	R01663	dCMP aminohydrolase	1 C00239[c] + 1 C00001[c] -> 1 C00365[c] + 1 C00014[c]		TGME49_000430		Pyrimidine	1	-1000	1000	0	1	0	3.5.4.12
3.5.4.16	R00424	GTP cyclohydrolase I	1 C00044[c] + 1 C00001[c] -> 1 C00058[c] + 1 C04895[c]		TGME49_053780		Folate	0	0	1000	0	2	0	3.5.4.16
3.5.4.2	R01244	adenine deaminase	1 C00147[c] + 1 C00001[c] -> 1 C00262[c] + 1 C00014[c]		None		Purine	0	0	1000	0	0	1	3.5.4.2		15140885
3.5.4.4a	R01560	adenosine deaminase	1 C00212[c] + 1 C00001[c] -> 1 C00294[c] + 1 C00014[c]		Multiple		Purine	0	0	1000	0	2	0	3.5.4.4
3.5.4.4b	R02556	adenosine deaminase	1 C00559[c] + 1 C00001[c] -> 1 C05512[c] + 1 C00014[c]		Multiple		Purine	0	0	1000	0	2	0	3.5.4.4
3.5.4.5	R01878	cytidine deaminase	1 C00475[c] + 1 C00001[c] -> 1 C00299[c] + 1 C00014[c]		TGME49_039630		Pyrimidine	0	0	1000	0	1	0	3.5.4.5
3.5.4.6	R00181	AMP deaminase	1 C00020[c] + 1 C00001[c] -> 1 C00130[c] + 1 C00014[c]		TGME49_034280		Purine	0	0	1000	0	1	0	3.5.4.6
3.6.1.-	NA	Hydrolases	1 C04895[c] + 2 C00001[c] -> 1 C04874[c] + 1 C00013[c] + 1 C00009[c]		None		Folate	0	0	1000	0	0	0	3.6.1.-
3.6.1.1	R00004	inorganic diphosphatase	1 C00013[c] + 1 C00001[c] -> 2 C00009[c]		Multiple		Misc	0	0	1000	0	2	2	3.6.1.1		11796117
3.6.1.22a	R00103	NAD+ diphosphatase	1 C00003[c] + 1 C00001[c] -> 1 C00020[c] + 1 C00455[c]		None		Nicotinate	0	0	1000	0	0	0	3.6.1.22
3.6.1.22b	R03004	NAD+ diphosphatase	1 C00857[c] + 1 C00001[c] -> 1 C00020[c] + 1 C01185[c]		None		Nicotinate	0	0	1000	0	0	0	3.6.1.22
3.6.1.23	R02100	dUTP diphosphatase	1 C00460[c] + 1 C00001[c] -> 1 C00365[c] + 1 C00013[c]		TGME49_033140		Pyrimidine	0	0	1000	0	2	0	3.6.1.23
3.6.1.29	R00187	bis(5'-adenosyl)-triphosphatase	1 C06197[c] + 1 C00001[c] -> 1 C00008[c] + 1 C00020[c]		Multiple		Purine	0	0	1000	0	1	0	3.6.1.29
3.6.1.5a	R00086	apyrase	1 C00002[c] + 1 C00001[c] -> 1 C00008[c] + 1 C00009[c]		Multiple		Purine	0	0	1000	0	1	0	3.6.1.5
3.6.1.5b	R00122	apyrase	1 C00008[c] + 1 C00001[c] -> 1 C00020[c] + 1 C00009[c]		Multiple		Purine	0	0	1000	0	1	0	3.6.1.5
3.6.1.5c	R00155	apyrase	1 C00015[c] + 1 C00001[c] -> 1 C00105[c] + 1 C00009[c]		Multiple		Pyrimidine	0	0	1000	0	1	0	3.6.1.5
3.6.1.5d	R00159	apyrase	1 C00075[c] + 1 C00001[c] -> 1 C00015[c] + 1 C00009[c]		Multiple		Pyrimidine	0	0	1000	0	1	0	3.6.1.5
3.6.1.5e	R00328	apyrase	1 C00035[c] + 1 C00001[c] -> 1 C00144[c] + 1 C00009[c]		Multiple		Purine	0	0	1000	0	1	0	3.6.1.5
3.6.1.5f	R00335	apyrase	1 C00044[c] + 1 C00001[c] -> 1 C00035[c] + 1 C00009[c]		Multiple		Purine	0	0	1000	0	1	0	3.6.1.5
3.6.1.5g	R00514	apyrase	1 C00112[c] + 1 C00001[c] -> 1 C00055[c] + 1 C00009[c]		Multiple		Pyrimidine	0	0	1000	0	1	0	3.6.1.5
3.6.1.5h	R00569	apyrase	1 C00063[c] + 1 C00001[c] -> 1 C00112[c] + 1 C00009[c]		Multiple		Pyrimidine	0	0	1000	0	1	0	3.6.1.5
3.6.1.5i	R00719	apyrase	1 C00081[c] + 1 C00001[c] -> 1 C00104[c] + 1 C00009[c]		Multiple		Purine	0	0	1000	0	1	0	3.6.1.5
3.6.1.5j	R00961	apyrase	1 C00104[c] + 1 C00001[c] -> 1 C00130[c] + 1 C00009[c]		Multiple		Purine	0	0	1000	0	1	0	3.6.1.5
3.6.1.5k	R02092	apyrase	1 C00363[c] + 1 C00001[c] -> 1 C00364[c] + 1 C00009[c]		Multiple		Pyrimidine	0	0	1000	0	1	0	3.6.1.5
3.6.1.5l	R02095	apyrase	1 C00459[c] + 1 C00001[c] -> 1 C00363[c] + 1 C00009[c]		Multiple		Pyrimidine	0	0	1000	0	1	0	3.6.1.5
3.6.1.7	R00317	acylphosphatase	1 C00227[c] + 1 C00001[c] -> 1 C00033[c] + 1 C00009[c]		TGME49_058940		Misc	1	-1000	1000	0	2	0	3.6.1.7
3.6.3.12	R00086	K+-transporting ATPase	1 C00002[c] + 1 C00001[c] -> 1 C00008[c] + 1 C00009[c] + 1 C00238[c]		Multiple		Extracellular Transport	0	0	1000	0	2	0	3.6.3.12
3.6.3.14	R00086	H+-transporting two-sector ATPase	1 C00002[m] + 1 C00001[m] + 3.5 C00080[m] -> 1 C00008[m] + 1 C00009[m] + 3.5 C00080[im]		Multiple		Oxidative Phosphorylation	1	-1000	1000	0	2	0	3.6.3.14
3.6.3.16	R00086	arsenite-transporting ATPase	1 C00002[c] + 1 C00001[c] + 1 C06697[c] -> 1 C00008[c] + 1 C00009[c]		TGME49_031190		Extracellular Transport	0	0	1000	0	1	0	3.6.3.16
3.6.3.25	R00086	sulfate-transporting ATPase	1 C00002[c] + 1 C00001[c] -> 1 C00008[c] + 1 C00009[c] + 1 C00059[c]		Multiple		Extracellular Transport	0	0	1000	0	1	0	3.6.3.25
3.6.3.4	R00086	Cu2+-exporting ATPase	1 C00002[c] + 1 C00001[c] + 1 C00070[c] -> 1 C00008[c] + 1 C00009[c]		Multiple		Extracellular Transport	0	0	1000	0	2	0	3.6.3.4
3.6.3.44	R00086	xenobiotic-transporting ATPase	1 C00002[c] + 1 C00001[c] + 1 xenobiotic[c] -> 1 C00008[c] + 1 C00009[c]		Multiple		Extracellular Transport	0	0	1000	0	2	0	3.6.3.44
3.6.3.6	R00086	H+-exporting ATPase	1 C00002[c] + 1 C00001[c] + 1 C00080[c] -> 1 C00008[c] + 1 C00009[c]		Multiple		Extracellular Transport	0	0	1000	0	2	0	3.6.3.6
3.6.3.8	R00086	Ca2+-transporting ATPase	1 C00002[c] + 1 C00001[c] -> 1 C00008[c] + 1 C00009[c] + 1 C00076[c]		Multiple		Extracellular Transport	0	0	1000	0	2	0	3.6.3.8
4.1.1.20	R00451	diaminopimelate decarboxylase	1 C00680[m] -> 1 C00047[m] + 1 C00011[m]		TGME49_078740		Lysine	0	0	1000	0	2	0	4.1.1.20
4.1.1.23	R00965	orotidine-5'-phosphate decarboxylase	1 C01103[c] -> 1 C00105[c] + 1 C00011[c]		TGME49_059690		Pyrimidine	0	0	1000	0	2	0	4.1.1.23
4.1.1.36	R03269	phosphopantothenoylcysteine decarboxylase	1 C04352[m] -> 1 C01134[m] + 1 C00011[m]		TGME49_042880		CoA Synthesis	0	0	1000	0	1	0	4.1.1.36
4.1.1.37	R03197	uroporphyrinogen decarboxylase	1 C01051[a] -> 1 C03263[a] + 4 C00011[a]		TGME49_089940		Porphyrin	0	0	1000	0	2	1	4.1.1.37		15727041
4.1.1.49	R00341	phosphoenolpyruvate carboxykinase (ATP)	1 C00002[c] + 1 C00036[c] -> 1 C00008[c] + 1 C00074[c] + 1 C00011[c]		Multiple		Glycolysis	0	0	1000	0	2	0	4.1.1.49
4.1.1.65	R02055	phosphatidylserine decarboxylase	1 C02737[er] -> 1 C00350[er] + 1 C00011[er]		Multiple		Phospholipid	0	0	1000	0	2	0	4.1.1.65
4.1.2.13a	R01068	fructose-bisphosphate aldolase	1 C00354[c] -> 1 C00111[c] + 1 C00118[c]		Multiple		Glycolysis	1	-1000	1000	0	2	0	4.1.2.13
4.1.2.13b	R01829	fructose-bisphosphate aldolase	1 C00447[c] -> 1 C00111[c] + 1 C00279[c]		Multiple		Pentose Phosphate	1	-1000	1000	0	2	0	4.1.2.13
4.1.2.25	R03504	dihydroneopterin aldolase	1 C04874[c] -> 1 C01300[c] + 1 C00266[c]		None		Folate	0	0	1000	0	0	0	4.1.2.25
4.1.2.4	R01066	deoxyribose-phosphate aldolase	1 C00673[c] -> 1 C00118[c] + 1 C00084[c]		Multiple		Pentose Phosphate	1	-1000	1000	0	2	2	4.1.2.4		18950626
4.1.3.30	R00409	methylisocitrate lyase	1 C04593[m] -> 1 C00042[m] + 1 C00022[m]		TGME49_093810		MC Cycle	0	0	1000	0	1	1	4.1.3.30		18775675
4.1.3.38	R05553	aminodeoxychorismate lyase	1 C11355[c] -> 1 C00568[c] + 1 C00022[c]		None		Folate	0	0	1000	0	0	0	4.1.3.38
4.1.3.4	R01360	hydroxymethylglutaryl-CoA lyase	1 C00356[m] -> 1 C00024[m] + 1 C00164[m]		TGME49_004460		Branched Amino Acid	0	0	1000	0	1	1	4.1.3.4		18775675
4.2.1.10	R03084	3-dehydroquinate dehydratase	1 C00944[c] -> 1 C02637[c] + 1 C00001[c]		TGME49_107040		Shikimate	1	-1000	1000	0	1	0	4.2.1.10
4.2.1.11	R00658	phosphopyruvate hydratase	1 C00631[c] -> 1 C00074[c] + 1 C00001[c]		Multiple		Glycolysis	1	-1000	1000	0	2	2	4.2.1.11		19770069
4.2.1.17a	R02685	enoyl-CoA hydratase	1 C00640[m] -> 1 C00658[m] + 1 C00001[m]		Multiple		Beta Oxidation	1	-1000	1000	0	1	0	4.2.1.17
4.2.1.17b	R04204	enoyl-CoA hydratase	1 C04405[m] -> 1 C03345[m] + 1 C00001[m]		Multiple		Branched Amino Acid	1	-1000	1000	0	1	0	4.2.1.17
4.2.1.17c	R04224	enoyl-CoA hydratase	1 C04047[m] -> 1 C03460[m] + 1 C00001[m]		Multiple	Branched Amino Acid	Branched Amino Acid	1	-1000	1000	0	1	0	4.2.1.17
4.2.1.18	R02085	methylglutaconyl-CoA hydratase	1 C03231[m] + 1 C00001[m] -> 1 C00356[m]		TGME49_002140		Branched Amino Acid	1	-1000	1000	0	1	1	4.2.1.18		18775675
4.2.1.2	R01082	fumarate hydratase	1 C00122[m] + 1 C00001[m] -> 1 C00149[m]		TGME49_067330		TCA Cycle	1	-1000	1000	0	2	0	4.2.1.2
4.2.1.22	R01290	cystathionine beta-synthase	1 C00065[c] + 1 C00155[c] -> 1 C02291[c] + 1 C00001[c]		None		Cysteine/Methionine	0	0	1000	0	0	0	4.2.1.22
4.2.1.24	R00036	porphobilinogen synthase	2 C00430[a] -> 1 C00931[a] + 2 C00001[a]		TGME49_053900		Porphyrin	0	0	1000	0	2	2	4.2.1.24		20442414
4.2.1.3	R01324	aconitate hydratase	1 C00158[m] -> 1 C00311[m]		TGME49_026730		TCA Cycle	1	-1000	1000	0	2	1	4.2.1.3		18336823
4.2.1.52	NA	dihydrodipicolinate synthase	1 C00441[m] + 1 C00022[m] -> 1 C03340[m] + 2 C00001[m]		TGME49_042300		Lysine	0	0	1000	0	2	0	4.2.1.52
4.2.1.60a	R04535	3-hydroxydecanoyl-[acp] dehydratase	1 C04619[a] -> 1 C05754[a] + 1 C00001[a]		None		Fatty Acid Synthesis	1	-1000	1000	0	0	2	4.2.1.60		18274777
4.2.1.60b	R04965	3-hydroxydecanoyl-[acp] dehydratase	1 C05757[a] -> 1 C05758[a] + 1 C00001[a]		None		Fatty Acid Synthesis	1	-1000	1000	0	0	2	4.2.1.60		18274777
4.2.1.60c	R04428	3-hydroxydecanoyl-[acp] dehydratase	1 C04618[a] -> 1 C04246[a] + 1 C00001[a]		None		Fatty Acid Synthesis	1	-1000	1000	0	0	2	4.2.1.60		18274777
4.2.1.60d	R04954	3-hydroxydecanoyl-[acp] dehydratase	1 C05747[a] -> 1 C05748[a] + 1 C00001[a]		None		Fatty Acid Synthesis	1	-1000	1000	0	0	2	4.2.1.60		18274777
4.2.1.60e	R04537	3-hydroxydecanoyl-[acp] dehydratase	1 C04620[a] -> 1 C05751[a] + 1 C00001[a]		None		Fatty Acid Synthesis	1	-1000	1000	0	0	2	4.2.1.60		18274777
4.2.1.61a	R04568	3-hydroxydecanoyl-[acp] dehydratase	1 C04688[a] -> 1 C05760[a] + 1 C00001[a]		None		Fatty Acid Synthesis	1	-1000	1000	0	0	2	4.2.1.61		18274777
4.2.1.61b	R04544	3-hydroxydecanoyl-[acp] dehydratase	1 C04633[a] -> 1 C05763[a] + 1 C00001[a]		None		Fatty Acid Synthesis	1	-1000	1000	0	0	2	4.2.1.61		18274777
4.2.1.61c	R07764	3-hydroxydecanoyl-[acp] dehydratase	1 C16220[a] -> 1 C16221[a] + 1 C00001[a]		None		Fatty Acid Synthesis	1	-1000	1000	0	0	2	4.2.1.61		18274777
4.2.1.75	R03165	uroporphyrinogen-III synthase	1 C01024[a] -> 1 C01051[a] + 1 C00001[a]		None		Porphyrin	1	-1000	1000	0	0	1	4.2.1.75		18775675
4.2.1.79	R04424	2-methylcitrate dehydratase	1 C02225[m] -> 1 C04225[m] + 1 C00001[m]		TGME49_013680		MC Cycle	1	-1000	1000	0	1	1	4.2.1.79		18775675
4.2.1.96	R04734	4a-hydroxytetrahydrobiopterin dehydratase	1 C15522[c] -> 1 C00268[c] + 1 C00001[c]		TGME49_026010		Biopterin	1	-1000	1000	0	2	2	4.2.1.96		18215430
4.2.1.99	R04425	2-methylisocitrate dehydratase	1 C04593[m] -> 1 C04225[m] + 1 C00001[m]		None		MC Cycle	1	-1000	1000	0	0	1	4.2.1.99		18775675
4.2.3.1	R01466	threonine synthase	1 C01102[c] + 1 C00001[c] -> 1 C00188[c] + 1 C00009[c]		TGME49_020840		Serine/Glycine	0	0	1000	0	1	0	4.2.3.1
4.2.3.12	NA	6-pyruvoyltetrahydropterin synthase	1 C04895[c] + 1 C00008[c] -> 1 C03684[c] + 1 C00002[c] + 1 C00013[c]		TGME49_105800		Biopterin	0	0	1000	0	1	0	4.2.3.12
4.2.3.4	R03083	3-dehydroquinate synthase	1 C04691[c] -> 1 C00944[c] + 1 C00009[c]		TGME49_107040		Shikimate	0	0	1000	0	2	0	4.2.3.4
4.2.3.5	R01714	chorismate synthase	1 C01269[c] -> 1 C00251[c] + 1 C00009[c]		TGME49_001380		Shikimate	0	0	1000	0	2	2	4.2.3.5		17662045
4.3.2.2	R01083	adenylosuccinate lyase	1 C03794[m] -> 1 C00122[m] + 1 C00020[m]		TGME49_063190		Purine	1	-1000	1000	0	2	0	4.3.2.2
4.4.1.1	R01001	cystathionine gamma-lyase	1 C02291[c] + 1 C00001[c] -> 1 C00097[c] + 1 C00014[c] + 1 C00109[c]		TGME49_112930		Cysteine/Methionine	0	0	1000	0	1	0	4.4.1.1
4.4.1.17	R02480	holocytochrome-c synthase	1 C00032[c] -> 1 C00126[c]		TGME49_114040		Porphyrin	0	0	1000	0	1	0	4.4.1.17	iCS382 does not account for production of specific proteins (like apocytochrome-c in this case), hence it is excluded from the equation.
4.4.1.5	R02530	lactoylglutathione lyase	1 C03451[c] -> 1 C00051[c] + 1 C00546[c]		TGME49_048400		Misc	1	-1000	1000	0	1	0	4.4.1.5
4.6.1.1a	R00089	adenylate cyclase	1 C00002[c] -> 1 C00575[c] + 1 C00013[c]		Multiple		Purine	0	0	1000	0	1	0	4.6.1.1
4.6.1.1b	R00434	adenylate cyclase	1 C00044[c] -> 1 C00942[c] + 1 C00013[c]		Multiple		Purine	0	0	1000	0	1	0	4.6.1.1
4.6.1.12	R05637	2-C-methyl-D-erythritol 2,4-cyclodiphosphate synthase	1 C11436[a] -> 1 C11453[a] + 1 C00055[a]		TGME49_055690		Terpenoid Backbone	0	0	1000	0	2	0	4.6.1.12
4.99.1.1	R00310	ferrochelatase	1 C02191[m] + 1 C14818[m] -> 1 C00032[m] + 2 C00080[m]		TGME49_058650		Porphyrin	0	0	1000	0	2	1	4.99.1.1		15727041
5.1.1.7	R02735	diaminopimelate epimerase	1 C00666[m] -> 1 C00680[m]		None		Lysine	1	-1000	1000	0	0	0	5.1.1.7
5.1.3.1	R01529	ribulose-phosphate 3-epimerase	1 C00199[c] -> 1 C00231[c]		TGME49_047670		Pentose Phosphate	1	-1000	1000	0	2	0	5.1.3.1
5.1.3.2	R00291	UDP-glucose 4-epimerase	1 C00029[c] -> 1 C00052[c]		TGME49_025880		Misc	1	-1000	1000	0	2	0	5.1.3.2
5.3.1.1a	R01015	triose-phosphate isomerase	1 C00118[c] -> 1 C00111[c]		TGME49_025930		Glycolysis	1	-1000	1000	0	2	1	5.3.1.1		17449654
5.3.1.1b	R01015	triose-phosphate isomerase	1 C00118[a] -> 1 C00111[a]		TGME49_033500		Glycolysis	1	-1000	1000	0	2	1	5.3.1.1		17449654
5.3.1.6	R01056	ribose-5-phosphate isomerase	1 C00199[c] -> 1 C00117[c]		TGME49_039310		Pentose Phosphate	1	-1000	1000	0	2	0	5.3.1.6
5.3.1.8	R00772	mannose-6-phosphate isomerase	1 C00275[c] -> 1 C00085[c]		TGME49_060140		Misc	1	-1000	1000	0	1	0	5.3.1.8
5.3.1.9	R00771	glucose-6-phosphate isomerase	1 C00092[c] -> 1 C00085[c]		TGME49_083780		Glycolysis	1	-1000	1000	0	2	0	5.3.1.9
5.4.2.1	R01518	phosphoglycerate mutase	1 C00197[c] -> 1 C00631[c]		Multiple		Glycolysis	1	-1000	1000	0	2	0	5.4.2.1
5.4.2.2	R08639	phosphoglucomutase	1 C00103[c] -> 1 C00092[c]		Multiple		Glycolysis	1	-1000	1000	0	2	2	5.4.2.2		20153838
5.4.2.3	R08193	phosphoacetylglucosamine mutase	1 C04256[c] -> 1 C00357[c]		TGME49_064650		Amino Sugar	1	-1000	1000	0	1	0	5.4.2.3
5.4.2.8	R01818	phosphomannomutase	1 C00636[c] -> 1 C00275[c]		TGME49_039710		Misc	1	-1000	1000	0	2	0	5.4.2.8
5.5.1.4	R07324	inositol-3-phosphate synthase	1 C00092[c] -> 1 C04006[c]		None		Phospholipid	1	-1000	1000	0	0	1	5.5.1.4		17804418
6.2.1.1	R00235	acetate-CoA ligase	1 C00002[c] + 1 C00033[c] + 1 C00010[c] -> 1 C00020[c] + 1 C00013[c] + 1 C00024[c]		Multiple		Glycolysis	0	0	1000	0	2	0	6.2.1.1
6.2.1.16	R01357	acetoacetate-CoA ligase	1 C00002[m] + 1 C00164[m] + 1 C00010[m] -> 1 C00020[m] + 1 C00013[m] + 1 C00332[m]		TGME49_019230		Misc	0	0	1000	0	1	0	6.2.1.16
6.2.1.3a	R00390	long-chain-fatty-acid-CoA ligase	1 C00002[a] + 1 C00060[a] + 1 C00010[a] -> 1 C00020[a] + 1 C00013[a] + 1 C00040[a]		Multiple		Fatty Acid Synthesis	1	-1000	1000	0	2	0	6.2.1.3
6.2.1.3b	R01280	long-chain-fatty-acid-CoA ligase	1 C00020[a] + 1 C00154[a] + 1 C00013[a] -> 1 C00002[a] + 1 C00249[a] + 1 C00010[a]		Multiple		Fatty Acid Synthesis	1	-1000	1000	0	2	0	6.2.1.3
6.2.1.3c	R00390	long-chain-fatty-acid-CoA ligase	1 C00002[a] + 1 C00712[a] + 1 C00010[a] -> 1 C00020[a] + 1 C00510[a] + 1 C00013[a]		Multiple		Fatty Acid Synthesis	1	-1000	1000	0	2	0	6.2.1.3
6.2.1.3d	NA	long-chain-fatty-acid-CoA ligase	1 C00020[a] + 1 C02050[a] + 1 C00013[a] -> 1 C00002[a] + 1 C01595[a] + 1 C00010[a]		Multiple		Fatty Acid Synthesis	1	-1000	1000	0	2	0	6.2.1.3
6.2.1.5	R00405	succinate-CoA ligase (ADP-forming)	1 C00008[m] + 1 C00009[m] + 1 C00091[m] -> 1 C00002[m] + 1 C00042[m] + 1 C00010[m]		TGME49_109750		TCA Cycle	1	-1000	1000	0	2	2	6.2.1.5		18336823
6.3.1.2	R00253	glutamate-ammonia ligase	1 C00002[c] + 1 C00025[c] + 1 C00014[c] -> 1 C00008[c] + 1 C00009[c] + 1 C00064[c]		TGME49_073490		Glutamate/Glutamine	0	0	1000	0	2	0	6.3.1.2
6.3.2.1	R02473	pantoate-beta-alanine ligase	1 C00002[c] + 1 C00522[c] + 1 C00099[c] -> 1 C00020[c] + 1 C00013[c] + 1 C00864[c]		TGME49_065870		CoA Synthesis	0	0	1000	0	2	0	6.3.2.1
6.3.2.17	R02237	tetrahydrofolate synthase	1 C00002[c] + 1 C00921[c] + 1 C00025[c] -> 1 C00008[c] + 1 C00009[c] + 1 C00415[c]		TGME49_071350		Folate	0	0	1000	0	1	0	6.3.2.17
6.3.2.2	R00894	glutamate-cysteine ligase	1 C00002[c] + 1 C00025[c] + 1 C00097[c] -> 1 C00008[c] + 1 C00009[c] + 1 C00669[c]		TGME49_032590		Glutamate/Glutamine	0	0	1000	0	2	0	6.3.2.2
6.3.2.3	R00497	glutathione synthase	1 C00002[c] + 1 C00669[c] + 1 C00037[c] -> 1 C00008[c] + 1 C00009[c] + 1 C00051[c]		TGME49_026800		Glutamate/Glutamine	0	0	1000	0	1	0	6.3.2.3
6.3.2.5	R04231	phosphopantothenate-cysteine ligase	1 C00063[m] + 1 C03492[m] + 1 C00097[m] -> 1 C00055[m] + 1 C00013[m] + 1 C04352[m]		TGME49_118600		CoA Synthesis	0	0	1000	0	1	0	6.3.2.5
6.3.4.2	R00571	CTP synthase	1 C00002[c] + 1 C00075[c] + 1 C00014[c] -> 1 C00008[c] + 1 C00009[c] + 1 C00063[c]		TGME49_099210		Pyrimidine	0	0	1000	0	2	0	6.3.4.2
6.3.4.4	R01135	adenylosuccinate synthase	1 C00044[c] + 1 C00130[c] + 1 C00049[c] -> 1 C00035[c] + 1 C00009[c] + 1 C03794[c]		TGME49_079450		Purine	0	0	1000	0	2	0	6.3.4.4
6.3.5.1	R00257	NAD+ synthase (glutamine-hydrolysing)	1 C00002[c] + 1 C00857[c] + 1 C00064[c] + 1 C00001[c] -> 1 C00020[c] + 1 C00013[c] + 1 C00003[c] + 1 C00025[c]		TGME49_069800		Nicotinate	1	-1000	1000	0	1	0	6.3.5.1
6.3.5.2	R01231	GMP synthase (glutamine-hydrolysing)	1 C00002[c] + 1 C00655[c] + 1 C00064[c] + 1 C00001[c] -> 1 C00020[c] + 1 C00013[c] + 1 C00144[c] + 1 C00025[c]		TGME49_030450		Purine	0	0	1000	0	2	0	6.3.5.2
6.3.5.4	R00578	asparagine synthase (glutamine-hydrolysing)	1 C00002[c] + 1 C00049[c] + 1 C00064[c] + 1 C00001[c] -> 1 C00020[c] + 1 C00013[c] + 1 C00152[c] + 1 C00025[c]		TGME49_053430		Glutamate/Glutamine	1	-1000	1000	0	2	0	6.3.5.4
6.3.5.5	R00575	carbamoyl-phosphate synthase (glutamine-hydrolysing)	2 C00002[c] + 1 C00064[c] + 1 C00288[c] + 1 C00001[c] + 1 C00080[c] -> 2 C00008[c] + 1 C00009[c] + 1 C00025[c] + 1 C00169[c]		TGME49_015260		Pyrimidine	0	0	1000	0	2	2	6.3.5.5		18992249
6.4.1.1	R00344	pyruvate carboxylase	1 C00002[m] + 1 C00022[m] + 1 C00288[m] + 1 C00080[m] -> 1 C00008[m] + 1 C00009[m] + 1 C00036[m]		Multiple		TCA Cycle	0	0	1000	0	1	1	6.4.1.1		18336823
6.4.1.2a	R00742	acetyl-CoA carboxylase	1 C00002[c] + 1 C00024[c] + 1 C00288[c] + 1 C00080[c] -> 1 C00008[c] + 1 C00009[c] + 1 C00083[c]		TGME49_018560		Fatty Acid Synthesis	1	-1000	1000	0	2	2	6.4.1.2		15968460
6.4.1.2b	R00742	acetyl-CoA carboxylase	1 C00002[a] + 1 C00024[a] + 1 C00288[a] + 1 C00080[a] -> 1 C00008[a] + 1 C00009[a] + 1 C00083[a]		TGME49_021320		Fatty Acid Synthesis	1	-1000	1000	0	2	2	6.4.1.2		15968460
6.4.1.4	R04138	methylcrotonoyl-CoA carboxylase	1 C00002[m] + 1 C03069[m] + 1 C00288[m] + 1 C00080[m] -> 1 C00008[m] + 1 C00009[m] + 1 C03231[m]		TGME49_069680		Branched Amino Acid	0	0	1000	0	1	0	6.4.1.4
NGAM		Non-growth associated maintenance	1 C00002[c] + 1 C00001[c] -> 1 C00008[c] + 1 C00009[c] + 1 C00080[c]				Biomass	0	5	1000	0
GAM		Growth associated maintenance	28.76 C00002[c] + 28.76 C00001[c] -> 28.76 C00008[c] + 28.76 C00009[c] + 28.76 C00080[c] + 1 GAM[u]				Biomass	0	0	1000	0
DNA		DNA composition	0.002855 C00131[c] + 0.003128 C00458[c] + 0.003128 C00286[c] + 0.002855 C00459[c] -> 1 DNA[u] + 0.011966 C00013[c]				Biomass	0	0	1000	0
RNA		RNA composition	0.01678 C00002[c] + 0.02167 C00063[c] + 0.02263 C00044[c] + 0.01523 C00075[c] -> 1 RNA[u] + 0.07631 C00013[c]				Biomass	0	0	1000	0
Proteins		Amino acid composition	0.684 C00041[c] + 0.1297 C00097[c] + 0.3194 C00049[c] + 0.5263 C00025[c] + 0.2276 C00079[c] + 0.5002 C00037[c] + 0.1426 C00135[c] + 0.1603 C00407[c] + 0.2747 C00047[m] + 0.5988 C00123[c] + 0.095 C00073[c] + 0.155 C00152[c] + 0.4197 C00148[c] + 0.2652 C00064[c] + 0.5445 C00062[c] + 0.7092 C00065[c] + 0.3327 C00188[c] + 0.3902 C00183[c] + 0.06729 C00078[c] + 0.09781 C00082[c] -> 1 Proteins[u] + 6.6…				Biomass	0	0	1000	0
Lipids		Lipid composition	0.007777 C01194[er] + 0.08017 C00157[er] + 0.01084 C02737[er] + 0.01141 C00550[er] + 0.0153 C00350[er] + 0.03525 C00187[c] + 0.252268 C00060[a] -> 1 Lipids[u]				Biomass	0	0	1000	0
EMs		Essential Molecules	0.00563 C00010[m] + 0.00563 C00101[c] + 0.00563 C00032[c] + 0.00563 C04574[m] + 0.00563 C00018[c] + 0.00563 C00272[c] + 0.00563 C00498[c] + 0.00563 C00043[c] + 0.00563 C00096[c] + 0.00563 C00036[c] + 0.00563 C05752[a] + 0.00563 C00353[m] -> 1 EMs[u]				Biomass	0	0	1000	0
Biomass		Biomass	1 DNA[u] + 1 RNA[u] + 1 Proteins[u] + 1 Lipids[u] + 1 EMs[u] + 1 GAM[u] ->				Biomass	0	0	1000	1
Acyl		fatty acid aggregate	0.073 C02679[a] + 0.09 C06424[a] + 0.166 C00249[a] + 0.108 C01530[a] + 0.306 C00712[a] + 0.198 C01595[a] + 0.058 C00219[a] -> 1 C00060[a]				Biomass	0	0	1000	0
Blackbox1		arachidonic acid blackbox	1 C03035[a] + 1 C00024[a] + 1 C00030[a] + 1 C00007[a] -> 1 C00219[a] + 1 C00028[a] + 2 C00010[a] + 2 C00001[a]				Fatty Acid Synthesis	0	0	1000	0
Currency1		Acceptor exchange [a]	1 C00028[a] + 1 C00004[a] + 1 C00080[a] -> 1 C00030[a] + 1 C00003[a]				Currency Exchange	1	-1000	1000	0
Currency2		Acceptor exchange [er]	1 C00028[er] + 1 C00004[c] + 1 C00080[c] -> 1 C00030[er] + 1 C00003[c]				Currency Exchange	1	-1000	1000	0
Currency3		Ferredoxin exchange	1 C00139[a] + 1 C00004[a] + 1 C00080[a] -> 1 C00138[a] + 1 C00003[a]				Currency Exchange	1	-1000	1000	0
S1		bicarbonate[c]	1 C00011[c] + 1 C00001[c] -> 1 C00288[c] + 1 C00080[c]				Spontaneous	1	-1000	1000	0
S2		bicarbonate[a]	1 C00011[a] + 1 C00001[a] -> 1 C00288[a] + 1 C00080[a]				Spontaneous	1	-1000	1000	0
S3		bicarbonate[m]	1 C00011[m] + 1 C00001[m] -> 1 C00288[m] + 1 C00080[m]				Spontaneous	1	-1000	1000	0
O1		ATP[a]	1 C00002[c] -> 1 C00002[a]				Organellar Transport	1	-1000	1000	0
O2		ADP[a]	1 C00008[a] -> 1 C00008[c]				Organellar Transport	1	-1000	1000	0
O3		AMP[a]	1 C00020[a] -> 1 C00020[c]				Organellar Transport	1	-1000	1000	0
O4		CTP[a]	1 C00063[c] + 1 C00055[a] + 1 C00013[a] -> 1 C00055[c] + 1 C00063[a] + 1 C00013[c]				Organellar Transport	1	-1000	1000	0
O5		phosphate[a]	1 C00009[a] -> 1 C00009[c]				Organellar Transport	1	-1000	1000	0
O6		diphosphate[a]	1 C00013[a] -> 1 C00013[c]				Organellar Transport	1	-1000	1000	0
O7		NADH[a]	1 C00004[c] -> 1 C00004[a]				Organellar Transport	1	-1000	1000	0
O8		NAD+[a]	1 C00003[a] -> 1 C00003[c]				Organellar Transport	1	-1000	1000	0
O9		NADPH[a]	1 C00005[c] -> 1 C00005[a]				Organellar Transport	1	-1000	1000	0
O10		NADP+[a]	1 C00006[a] -> 1 C00006[c]				Organellar Transport	1	-1000	1000	0
O11		H+[a]	1 C00080[c] -> 1 C00080[a]				Organellar Transport	1	-1000	1000	0
O12		Fe2+[m]	1 C14818[c] -> 1 C14818[m]				Organellar Transport	1	-1000	1000	0
O13		O2[a]	1 C00007[c] -> 1 C00007[a]				Organellar Transport	1	-1000	1000	0
O14		H2O[a]	1 C00001[a] -> 1 C00001[c]				Organellar Transport	1	-1000	1000	0
O15		CO2[a]	1 C00011[a] -> 1 C00011[c]				Organellar Transport	1	-1000	1000	0
O16		H2O2[a]	1 C00027[a] -> 1 C00027[c]				Organellar Transport	1	-1000	1000	0
O17		NH3[a]	1 C00014[a] -> 1 C00014[c]				Organellar Transport	1	-1000	1000	0
O18		CoA[a]	1 C00010[a] -> 1 C00010[c]				Organellar Transport	1	-1000	1000	0
O19		palmitoyl-CoA[a]	1 C00154[a] -> 1 C00154[c]				Organellar Transport	1	-1000	1000	0
O20		glycerone-phosphate[a]	1 C00111[c] -> 1 C00111[a]				Organellar Transport	1	-1000	1000	0					20036630
O21		phosphoenolpyruvate[a]	1 C00074[c] + 1 C00009[a] -> 1 C00074[a] + 1 C00009[c]				Organellar Transport	1	-1000	1000	0					20036630
O22		3-phospho-D-glycerate[a]	1 C00197[a] -> 1 C00197[c]				Organellar Transport	1	-1000	1000	0					20036630
O23		ATP[er]	1 C00002[c] -> 1 C00002[er]				Organellar Transport	1	-1000	1000	0
O24		ADP[er]	1 C00008[er] -> 1 C00008[c]				Organellar Transport	1	-1000	1000	0
O25		CTP[er]	1 C00063[c] + 1 C00055[er] + 1 C00013[er] -> 1 C00055[c] + 1 C00063[er] + 1 C00013[c]				Organellar Transport	1	-1000	1000	0
O26		CMP[er]	1 C00055[er] -> 1 C00055[c]				Organellar Transport	1	-1000	1000	0
O27		phosphate[er]	1 C00009[er] -> 1 C00009[c]				Organellar Transport	1	-1000	1000	0
O28		NAD+[er]	1 C00003[er] -> 1 C00003[c]				Organellar Transport	1	-1000	1000	0
O29		NADH[er]	1 C00004[c] -> 1 C00004[er]				Organellar Transport	1	-1000	1000	0
O30		NADP+[er]	1 C00006[er] -> 1 C00006[c]				Organellar Transport	1	-1000	1000	0
O31		NADPH[er]	1 C00005[c] -> 1 C00005[er]				Organellar Transport	1	-1000	1000	0
O32		H+[er]	1 C00080[c] -> 1 C00080[er]				Organellar Transport	1	-1000	1000	0
O33		O2[er]	1 C00007[c] -> 1 C00007[er]				Organellar Transport	1	-1000	1000	0
O34		H2O[er]	1 C00001[c] -> 1 C00001[er]				Organellar Transport	1	-1000	1000	0
O35		CO2[er]	1 C00011[er] -> 1 C00011[c]				Organellar Transport	1	-1000	1000	0
O36		L-serine[er]	1 C00065[c] -> 1 C00065[er]				Organellar Transport	1	-1000	1000	0
O37		CoA[er]	1 C00010[er] -> 1 C00010[c]				Organellar Transport	1	-1000	1000	0
O38		acyl[er]	1 C00060[er] -> 1 C00060[a]				Organellar Transport	1	-1000	1000	0
O39		acyl-CoA[er]	1 C00040[a] -> 1 C00040[er]				Organellar Transport	1	-1000	1000	0
O40		palmitoyl-CoA[er]	1 C00154[c] -> 1 C00154[er]				Organellar Transport	1	-1000	1000	0
O41		1D-myo-inositol-3-phosphate[er]	1 C04006[c] -> 1 C04006[er]				Organellar Transport	1	-1000	1000	0
O42		CDP-choline[er]	1 C00307[c] -> 1 C00307[er]				Organellar Transport	1	-1000	1000	0
O43		sn-glycerol-3-phosphate[er]	1 C00093[c] -> 1 C00093[er]				Organellar Transport	1	-1000	1000	0
O44		sn-glycero-3-phosphocholine[er]	1 C00670[er] -> 1 C00670[c]				Organellar Transport	1	-1000	1000	0
O45		ATP[m]	1 C00002[c] -> 1 C00002[m]				Organellar Transport	1	-1000	1000	0
O46		ADP[m]	1 C00008[m] -> 1 C00008[c]				Organellar Transport	1	-1000	1000	0
O47		AMP[m]	1 C00020[m] -> 1 C00020[c]				Organellar Transport	1	-1000	1000	0
O48		CTP[m]	1 C00063[c] + 1 C00055[m] + 1 C00013[m] -> 1 C00055[c] + 1 C00063[m] + 1 C00013[c]				Organellar Transport	1	-1000	1000	0
O49		phosphate[m]	1 C00009[m] -> 1 C00009[c]				Organellar Transport	1	-1000	1000	0
O50		diphosphate[m]	1 C00013[m] -> 1 C00013[c]				Organellar Transport	1	-1000	1000	0
O51		NAD+[m]	1 C00003[m] -> 1 C00003[c]				Organellar Transport	1	-1000	1000	0
O52		NADH[m]	1 C00004[m] -> 1 C00004[c]				Organellar Transport	1	-1000	1000	0
O53		NADP+[m]	1 C00006[m] -> 1 C00006[c]				Organellar Transport	1	-1000	1000	0
O54		NADPH[m]	1 C00005[c] -> 1 C00005[m]				Organellar Transport	1	-1000	1000	0
O55		H+[m]	1 C00080[m] -> 1 C00080[c]				Organellar Transport	1	-1000	1000	0
O56		H2O2[m]	1 C00027[m] -> 1 C00027[c]				Organellar Transport	1	-1000	1000	0
O57		O2[m]	1 C00007[c] -> 1 C00007[m]				Organellar Transport	1	-1000	1000	0
O58		H2O[m]	1 C00001[m] -> 1 C00001[c]				Organellar Transport	1	-1000	1000	0
O59		CO2[m]	1 C00011[m] -> 1 C00011[c]				Organellar Transport	1	-1000	1000	0
O60		NH3[m]	1 C00014[m] -> 1 C00014[c]				Organellar Transport	1	-1000	1000	0
O61		L-aspartate[m]	1 C00049[c] + 1 C00002[c] + 1 C00001[c] -> 1 C00049[m] + 1 C00008[c] + 1 C00009[c]				Organellar Transport	1	-1000	1000	0
O62		L-cysteine[m]	1 C00097[c] + 1 C00002[c] + 1 C00001[c] -> 1 C00097[m] + 1 C00008[c] + 1 C00009[c]				Organellar Transport	1	-1000	1000	0
O63		L-isoleucine[m]	1 C00407[c] + 1 C00002[c] + 1 C00001[c] -> 1 C00407[m] + 1 C00008[c] + 1 C00009[c]				Organellar Transport	1	-1000	1000	0
O64		L-leucine[m]	1 C00123[c] + 1 C00002[c] + 1 C00001[c] -> 1 C00123[m] + 1 C00008[c] + 1 C00009[c]				Organellar Transport	1	-1000	1000	0
O65		L-valine[m]	1 C00183[c] + 1 C00002[c] + 1 C00001[c] -> 1 C00183[m] + 1 C00008[c] + 1 C00009[c]				Organellar Transport	1	-1000	1000	0
O66		L-serine[m]	1 C00065[c] + 1 C00002[c] + 1 C00001[c] -> 1 C00065[m] + 1 C00008[c] + 1 C00009[c]				Organellar Transport	1	-1000	1000	0
O67		glycine[m]	1 C00037[m] -> 1 C00037[c]				Organellar Transport	1	-1000	1000	0
O68		L-glutamate[m]	1 C00025[m] -> 1 C00025[c]				Organellar Transport	1	-1000	1000	0
O69		CoA[m]	1 C00010[m] -> 1 C00010[c]				Organellar Transport	1	-1000	1000	0
O70		pyruvate[m]	1 C00022[c] + 1 C00002[c] + 1 C00001[c] -> 1 C00022[m] + 1 C00008[c] + 1 C00009[c]				Organellar Transport	1	-1000	1000	0
O71		citrate[m]	1 C00158[m] -> 1 C00158[c]				Organellar Transport	1	-1000	1000	0
O72		(S)-dihydroorotate[m]	1 C00337[c] + 1 C00002[c] + 1 C00001[c] -> 1 C00337[m] + 1 C00008[c] + 1 C00009[c]				Organellar Transport	1	-1000	1000	0
O73		orotate[m]	1 C00295[m] -> 1 C00295[c]				Organellar Transport	1	-1000	1000	0
O74		(R)-pantoatem]	1 C00522[m] -> 1 C00522[c]				Organellar Transport	1	-1000	1000	0
O75		pantothenate[m]	1 C00864[c] + 1 C00002[c] + 1 C00001[c] -> 1 C00864[m] + 1 C00008[c] + 1 C00009[c]				Organellar Transport	1	-1000	1000	0
O76		dimethylallyl-diphosphate[a/m]	1 C00235[a] + 1 C00002[c] + 1 C00001[c] -> 1 C00235[m] + 1 C00008[c] + 1 C00009[c]				Organellar Transport	1	-1000	1000	0
O77		isopentenyl-diphosphate[a/m]	1 C00129[a] + 1 C00002[c] + 1 C00001[c] -> 1 C00129[m] + 1 C00008[c] + 1 C00009[c]				Organellar Transport	1	-1000	1000	0
O78		N6-(1,2-Dicarboxyethyl)-AMP[m]	1 C03794[c] -> 1 C03794[m]				Organellar Transport	1	-1000	1000	0
O79		5-aminolevulinate[a/m]	1 C00430[m] -> 1 C00430[a]				Organellar Transport	1	-1000	1000	0
O80		tetrahydrofolate[m]	1 C00101[c] + 1 C00002[c] + 1 C00001[c] -> 1 C00101[m] + 1 C00008[c] + 1 C00009[c]				Organellar Transport	1	-1000	1000	0
O81		5,10-methylenetetrahydrofolate[m]	1 C00143[m] -> 1 C00143[c]				Organellar Transport	1	-1000	1000	0
O82		coproporphyrinogen-III	1 C03263[a] -> 1 C03263[c]				Organellar Transport	1	-1000	1000	0
O83		protoporphyrinogen-IX	1 C01079[c] -> 1 C01079[m]				Organellar Transport	1	-1000	1000	0
O84		heme	1 C00032[m] -> 1 C00032[c]				Organellar Transport	1	-1000	1000	0
O85		ferrocytochrome-c	1 C00126[c] -> 1 C00126[m]				Organellar Transport	1	-1000	1000	0
T1		spermine import	1 C00002[c] + 1 C00001[c] -> 1 C00008[c] + 1 C00009[c] + 1 C00750[c]				Extracellular Transport	0	0	1000	0					17379721
T2		arginine transport	1 C00002[c] + 1 C00001[c] -> 1 C00008[c] + 1 C00009[c] + 1 C00062[c]				Extracellular Transport	0	0	1000	0					17379721
T3		ornithine transport	1 C00002[c] + 1 C00001[c] -> 1 C00008[c] + 1 C00009[c] + 1 C00077[c]				Extracellular Transport	0	0	1000	0					17379721
T4		glucose transport	1 C00002[c] + 1 C00001[c] -> 1 C00008[c] + 1 C00009[c] + 1 C00092[c]				Extracellular Transport	0	0	10	0					12238947
T5		folic acid transport	1 C00002[c] + 1 C00001[c] -> 1 C00008[c] + 1 C00009[c] + 1 C00504[c]				Extracellular Transport	0	0	1000	0					16159678
T6		adenosine transport	1 C00002[c] + 1 C00001[c] -> 1 C00008[c] + 1 C00009[c] + 1 C00212[c]				Extracellular Transport	0	0	1000	0					10575012
T7		tryptophan transport	1 C00002[c] + 1 C00001[c] -> 1 C00008[c] + 1 C00009[c] + 1 C00078[c]				Extracellular Transport	0	0	1000	0					3093859
T8		cysteine transport	1 C00002[c] + 1 C00001[c] -> 1 C00008[c] + 1 C00009[c] + 1 C00097[c]				Extracellular Transport	0	0	1000	0					ISBN:9781904933342, 16151400
T9		histidine transport	1 C00002[c] + 1 C00001[c] -> 1 C00008[c] + 1 C00009[c] + 1 C00135[c]				Extracellular Transport	0	0	1000	0					ISBN:9781904933342, 16151400
T10		threonine transport	1 C00002[c] + 1 C00001[c] -> 1 C00008[c] + 1 C00009[c] + 1 C00188[c]				Extracellular Transport	0	0	1000	0					ISBN:9781904933342, 16151400
T11		isoleucine transport	1 C00002[c] + 1 C00001[c] -> 1 C00008[c] + 1 C00009[c] + 1 C00407[c]				Extracellular Transport	0	0	1000	0					ISBN:9781904933342, 16151400
T12		leucine transport	1 C00002[c] + 1 C00001[c] -> 1 C00008[c] + 1 C00009[c] + 1 C00123[c]				Extracellular Transport	0	0	1000	0					ISBN:9781904933342, 16151400
T13		methionine transport	1 C00002[c] + 1 C00001[c] -> 1 C00008[c] + 1 C00009[c] + 1 C00073[c]				Extracellular Transport	0	0	1000	0					ISBN:9781904933342, 16151400
T14		phenylalanine transport	1 C00002[c] + 1 C00001[c] -> 1 C00008[c] + 1 C00009[c] + 1 C00079[c]				Extracellular Transport	0	0	1000	0					ISBN:9781904933342, 16151400
T15		tyrosine transport	1 C00002[c] + 1 C00001[c] -> 1 C00008[c] + 1 C00009[c] + 1 C00082[c]				Extracellular Transport	0	0	1000	0
T16		valine transport	1 C00002[c] + 1 C00001[c] -> 1 C00008[c] + 1 C00009[c] + 1 C00183[c]				Extracellular Transport	0	0	1000	0					ISBN:9781904933342, 16151400
T17		cholesterol transport	-> 1 C00187[c]				Extracellular Transport	0	0	1000	0					12118061
T18		choline transport	1 C00002[c] + 1 C00001[c] -> 1 C00008[c] + 1 C00009[c] + 1 C00114[c]				Extracellular Transport	0	0	1000	0					12118061
T19		adenine transport	1 C00002[c] + 1 C00001[c] -> 1 C00008[c] + 1 C00009[c] + 1 C00147[c]				Extracellular Transport	0	0	1000	0					7637715
T20		serine transport	1 C00002[c] + 1 C00001[c] -> 1 C00008[c] + 1 C00009[c] + 1 C00065[c]				Extracellular Transport	0	0	1000	0					12062486
T21		Iron (II) ion transport	1 C00002[c] + 1 C00001[c] -> 1 C00008[c] + 1 C00009[c] + 1 C14818[c]				Extracellular Transport	0	0	1000	0					9767436
T22		(S)-lactate transport	1 C00186[c] ->				Extracellular Transport	0	0	1000	0					21515276
X1		oxidative stress	-> 1 C00704[c]				Stress	0	0	0	0
D1		water	1 C00001[c] ->				Diffusion	1	-1000	1000	0
D2		oxygen import	-> 1 C00007[c]				Diffusion	0	0	20	0
D3		CO2 export	1 C00011[c] ->				Diffusion	0	0	1000	0
D4		NH3 import	1 C00014[c] ->				Diffusion	0	0	1000	0
D5		diphosphate	1 C00013[c] ->				Diffusion	1	-1000	1000	0
D6		phosphate	1 C00009[c] ->				Diffusion	1	-1000	1000	0
D7		ethanol	1 C00469[c] ->				Diffusion	1	-1000	1000	0
Demand		acyl carrier protein	-> 1 C00229[a]				Demand	0	0	1000	0
Sink1		4-aminobutanoate	1 C00334[c] ->				Sink	1	-1000	1000	0
Sink2		formate	1 C00058[c] ->				Sink	1	-1000	1000	0
Sink3		3-acetamidopropanal	1 C18170[c] ->				Sink	1	-1000	1000	0
Sink4		5,10-methylenetetrahydrofolate[m]	1 C00143[m] ->				Sink	1	-1000	1000	0
Sink5		glycolaldehyde	1 C00266[c] ->				Sink	0	0	1000	0
Sink6		3,4-dihydroxy-L-phenylalanine	1 C00355[c] ->				Sink	0	0	1000	0
Deadend1		D-ribose	1 C00121[c] ->				Deadend	1	0	0	0
Deadend2		6-(alpha-D-glucosaminyl)-1-phosphatidyl-1D-myo-inositol	1 C04248[er] ->				Deadend	1	0	0	0
Deadend3		beta-D-mannosyldiacetylchitobiosyldiphosphodolichol	1 C05860[c] ->				Deadend	1	0	0	0
Deadend4		2-oxobutanoate	1 C00109[c] ->				Deadend	1	0	0	0
Deadend5		deoxyribose	1 C01801[c] ->				Deadend	1	0	0	0
Deadend6		dolichyl-beta-D-glucosyl-phosphate	1 C01246[c] ->				Deadend	1	0	0	0
Deadend7		dolichyl-phosphate-D-mannose	1 C03862[c] ->				Deadend	1	0	0	0
Deadend8		N-acetyl-D-glucosaminyldiphosphodolichol	1 C04500[c] ->				Deadend	1	0	0	0
Deadend9		P1,P3-bis(5-adenosyl)-triphosphate	1 C06197[c] ->				Deadend	1	0	0	0
Deadend10		N,N-diacetylchitobiosyldiphosphodolichol	1 C04537[c] ->				Deadend	1	0	0	0
Deadend11		O-acetyl-L-homoserine	1 C01077[c] ->				Deadend	1	0	0	0
Deadend12		UDP-D-galactose	1 C00052[c] ->				Deadend	1	0	0	0
Deadend13		(R)-lactate	1 C00256[c] ->				Deadend	1	0	0	0
Deadend14		3-phosphoadenylyl-sulfate	1 C00053[c] ->				Deadend	1	0	0	0
Deadend15		1-phosphatidyl-1D-myo-inositol-3-phosphate	1 C04549[er] ->				Deadend	1	0	0	0
Deadend16		methylglyoxal	1 C00546[c] ->				Deadend	1	0	0	0
Deadend17		phosphatidylglycerophosphate	1 C03892[er] ->				Deadend	1	0	0	0
Deadend18		thiosulfate	1 C00320[c] ->				Deadend	1	0	0	0
Deadend19		Ca2+	1 C00076[c] ->				Deadend	1	0	0	0
Deadend20		Cu2+	1 C00070[c] ->				Deadend	1	0	0	0
Deadend21		K+	1 C00238[c] ->				Deadend	1	0	0	0
Deadend22		sulfite	1 C00094[c] ->				Deadend	1	0	0	0
Deadend23		D-glucose	1 C00031[c] ->				Deadend	1	0	0	0
Deadend24		L-homoserine	1 C00263[c] ->				Deadend	1	0	0	0
Deadend25		UDP-N-acetyl-D-glucosamine	1 C00043[er] ->				Deadend	1	0	0	0
Deadend26		UDP	1 C00015[er] ->				Deadend	1	0	0	0
Deadend27		arsenite	1 C06697[c] ->				Deadend	1	0	0	0
Deadend28		dolichyl-phosphate	1 C00110[c] ->				Deadend	1	0	0	0
Deadend29		xenobiotic	1 xenobiotic[c] ->				Deadend	1	0	0	0
Deadend30		N-acetylputrescine	1 C02714[c] ->				Deadend	1	0	0	0
Deadend31		D-myo-inositol-1,4,5-trisphosphate	1 C01245[er] ->				Deadend	1	0	0	0
Deadend32		acetate	1 C00033[er] ->				Deadend	1	0	0	0
Deadend33		acetate	1 C00033[m] ->				Deadend	1	0	0	0
* Metabolites are indicated with KEGG compund ID's, a mapping file is provided as Supplemental Table 5
** Genomic confidence scores - DETECT predictions = 2; ToxoDB annotations = 1; No annotation = 0.
*** Biochemical confidence scores - BRENDA database = 2; Other literature sources = 1; No biochemical evidence = 0
**** Citations are indicated with PubMed ID's, full citation listings are provided in Supplemental Table 6
