# Supplementary material for: Metabolic reconstruction identifies strain-specific regulation of virulence in Toxoplasma gondii
Source: Mol Syst Biol. 2013 Nov 19;9:708. doi: 10.1038/msb.2013.62 (PMC4039375; doi:10.1038/msb.2013.62)
Supplement: Supplementary Table S2 — List of enzymes with predicted gene mappings. [file msb201362-s3.xlsx]

## Sheet: Supplemental Table II
Supplemental Table II. List of enzymes with predicted gene mappings
Sources: DETECT Predictions and ToxoDB annotations
EC	Count
1.1.1.1	1	TGME49_111780
1.1.1.100	6	TGME49_017740	TGME49_069120	TGME49_106450	TGME49_069400	TGME49_113050	TGME49_094820
1.1.1.102	1	TGME49_104470
1.1.1.153	1	TGME49_031920
1.1.1.169	1	TGME49_057050
1.1.1.205	1	TGME49_033110
1.1.1.25	1	TGME49_107040
1.1.1.267	1	TGME49_014850
1.1.1.27	3	TGME49_118430	TGME49_091040	TGME49_032350
1.1.1.31	1	TGME49_072410
1.1.1.35	1	TGME49_034570
1.1.1.37	3	TGME49_118430	TGME49_091040	TGME49_032350
1.1.1.42	2	TGME49_113140	TGME49_066760
1.1.1.44	2	TGME49_042600	TGME49_107850
1.1.1.49	2	TGME49_094200	TGME49_078830
1.1.1.8	2	TGME49_107570	TGME49_010260
1.1.1.95	1	TGME49_039820
1.10.2.2	1	TGME49_120220
1.11.1.6	1	TGME49_032250
1.14.-.-	1	TGME49_237200
1.14.16.2	1	TGME49_012740
1.15.1.1	3	TGME49_116190	TGME49_116310	TGME49_116330
1.17.1.2	1	TGME49_027420
1.17.4.1	2	TGME49_007060	TGME49_094640
1.17.7.1	1	TGME49_062430
1.2.1.11	1	TGME49_005420
1.2.1.12a	1	TGME49_089690
1.2.1.12b	1	TGME49_069190
1.2.1.27	1	TGME49_111370
1.2.1.3	1	TGME49_088450
1.2.1.41	1	TGME49_070550
1.2.4.1	4	TGME49_072290	TGME49_039490	TGME49_114400	TGME49_045670
1.2.4.2	1	TGME49_044200
1.2.4.4	3	TGME49_039490	TGME49_092100	TGME49_114400
1.3.1.26	1	TGME49_043680
1.3.1.9	1	TGME49_051930
1.3.3.1	1	TGME49_010790
1.3.3.3	1	TGME49_023020
1.3.3.4	1	TGME49_072490
1.3.3.6	2	TGME49_115480	TGME49_047500
1.3.5.1	2	TGME49_015280	TGME49_015590
1.3.99.10	1	TGME49_005430
1.3.99.2	1	TGME49_066270
1.4.1.1	1	TGME49_115260
1.4.1.2	1	TGME49_049390
1.4.1.4	1	TGME49_093180
1.5.1.12	1	TGME49_088450
1.5.1.2	2	TGME49_071610	TGME49_036070
1.5.1.3	1	TGME49_049180
1.5.3.13	1	TGME49_242415
1.5.5.1	1	TGME49_065230
1.6.2.4	2	TGME49_049320	TGME49_019630
1.6.5.3	2	TGME49_009150	TGME49_088830
1.8.1.4	2	TGME49_006470	TGME49_105980
1.8.1.7	3	TGME49_019130	TGME49_046920	TGME49_109730
1.8.1.9	2	TGME49_019130	TGME49_109730
1.8.3.1	1	TGME49_095720
1.8.4.9	1	TGME49_038040
1.9.3.1	5	TGME49_055060	TGME49_009260	TGME49_106390	TGME49_018880	TGME49_110470
2.1.1.10	1	TGME49_057750
2.1.1.45	1	TGME49_049180
2.1.2.1	1	TGME49_034190
2.1.2.10	2	TGME49_083820	TGME49_037470
2.1.2.11	1	TGME49_057050
2.1.3.2	1	TGME49_091640
2.2.1.1	1	TGME49_118310
2.2.1.2	1	TGME49_029360
2.2.1.7	1	TGME49_008820
2.3.1.12	1	TGME49_006610
2.3.1.15	2	TGME49_070910	TGME49_003570
2.3.1.16	1	TGME49_073740
2.3.1.168	1	TGME49_119920
2.3.1.180	1	TGME49_031890
2.3.1.24	2	TGME49_083710	TGME49_116450
2.3.1.31	1	TGME49_120730
2.3.1.37	1	TGME49_058690
2.3.1.39	3	TGME49_025990	TGME49_094820	TGME49_004560
2.3.1.41	3	TGME49_031890	TGME49_094820	TGME49_004560
2.3.1.50	2	TGME49_090980	TGME49_090970
2.3.1.51	3	TGME49_097640	TGME49_040860	TGME49_023910
2.3.1.61	2	TGME49_085680	TGME49_019550
2.3.1.85	1	TGME49_094820
2.3.1.9	1	TGME49_101120
2.3.3.1	1	TGME49_068890
2.3.3.5	1	TGME49_063130
2.3.3.8	1	TGME49_023840
2.4.1.117	1	TGME49_016540
2.4.1.142	1	TGME49_030590
2.4.1.198	4	TGME49_007980	TGME49_041860	TGME49_099040	TGME49_080790
2.4.1.83	1	TGME49_077970
2.4.2.1	1	TGME49_110640
2.4.2.10	1	TGME49_059660
2.4.2.11	1	TGME49_008530
2.4.2.3	1	TGME49_107030
2.4.2.8	1	TGME49_000320
2.4.2.9	1	TGME49_112480
2.5.1.1	1	TGME49_024490
2.5.1.10	1	TGME49_024490
2.5.1.15	1	TGME49_059550
2.5.1.19	1	TGME49_107040
2.5.1.29	1	TGME49_024490
2.5.1.31	1	TGME49_116770
2.5.1.54	1	TGME49_021260
2.5.1.6	1	TGME49_040690
2.5.1.61	1	TGME49_071420
2.6.1.1	1	TGME49_048600
2.6.1.13	1	TGME49_069110
2.6.1.16	1	TGME49_031350
2.6.1.42	1	TGME49_097850
2.6.1.52	1	TGME49_018780
2.6.1.85	1	TGME49_002920
2.7.1.1	1	TGME49_065450
2.7.1.107	3	TGME49_059830	TGME49_002460	TGME49_039250
2.7.1.137	1	TGME49_015700
2.7.1.148	1	TGME49_106550
2.7.1.15	1	TGME49_105030
2.7.1.20	1	TGME49_050880
2.7.1.23	2	TGME49_044700	TGME49_092300
2.7.1.25	1	TGME49_082230
2.7.1.32	1	TGME49_320630
2.7.1.33	2	TGME49_107770	TGME49_035480
2.7.1.39	1	TGME49_016640
2.7.1.40a	1	TGME49_056760
2.7.1.40b	1	TGME49_099070
2.7.1.67	2	TGME49_028690	TGME49_096010
2.7.1.68	2	TGME49_030490	TGME49_045730
2.7.1.71	2	TGME49_107040	TGME49_089780
2.7.1.90	4	TGME49_081390	TGME49_040890	TGME49_081410	TGME49_026960
2.7.2.11	1	TGME49_065010
2.7.2.3a	1	TGME49_118230
2.7.2.3b	1	TGME49_022020
2.7.2.4	1	TGME49_027090
2.7.4.14	2	TGME49_069040	TGME49_057740
2.7.4.3	9	TGME49_069050	TGME49_030460	TGME49_088320	TGME49_058640	TGME49_119310	TGME49_081970	TGME49_024900	TGME49_033400	TGME49_057740
2.7.4.6	3	TGME49_002210	TGME49_095350	TGME49_069030
2.7.4.8	1	TGME49_042730
2.7.4.9	1	TGME49_106970
2.7.6.1	2	TGME49_084580	TGME49_020100
2.7.6.3	1	TGME49_059550
2.7.7.13	2	TGME49_057960	TGME49_072640
2.7.7.15	1	TGME49_016930
2.7.7.18	1	TGME49_105840
2.7.7.23	1	TGME49_064780
2.7.7.27	2	TGME49_016260	TGME49_074190
2.7.7.3	1	TGME49_030990
2.7.7.4	5	TGME49_022070	TGME49_086420	TGME49_082230	TGME49_120570	TGME49_094800
2.7.7.41	2	TGME49_063780	TGME49_081980
2.7.7.60	2	TGME49_016260	TGME49_106260
2.7.8.11	1	TGME49_007710
2.7.8.15	1	TGME49_044520
2.7.8.2	1	TGME49_076190
2.7.8.27	1	TGME49_046490
2.7.8.5	1	TGME49_046530
2.8.1.2	1	TGME49_105910
3.1.1.31	1	TGME49_078830
3.1.1.4	2	TGME49_055510	TGME49_061230
3.1.1.5	1	TGME49_031370
3.1.2.4	2	TGME49_024090	TGME49_094190
3.1.2.6	1	TGME49_081630
3.1.3.11	2	TGME49_047510	TGME49_005380
3.1.3.25	1	TGME49_022970
3.1.3.3	2	TGME49_052490	TGME49_022890
3.1.3.37	1	TGME49_035700
3.1.3.4	1	TGME49_047360
3.1.3.5	2	TGME49_039620	TGME49_016810
3.1.4.11	1	TGME49_048830
3.1.4.17	17	TGME49_093000	TGME49_033040	TGME49_020420	TGME49_058510	TGME49_002540	TGME49_024840	TGME49_072650	TGME49_080410	TGME49_041880	TGME49_118680	TGME49_110520	TGME49_029400	TGME49_066920	TGME49_033070	TGME49_028500	TGME49_057080	TGME49_026770
3.1.4.46	5	TGME49_056090	TGME49_016140	TGME49_063270	TGME49_108710	TGME49_016050
3.3.1.1	1	TGME49_025050
3.5.1.19	1	TGME49_081990
3.5.1.89	1	TGME49_058110
3.5.2.3	1	TGME49_093610
3.5.4.12	1	TGME49_000430
3.5.4.16	1	TGME49_053780
3.5.4.4	2	TGME49_015480	TGME49_005720
3.5.4.5	1	TGME49_039630
3.5.4.6	1	TGME49_034280
3.6.1.1	2	TGME49_048670	TGME49_083830
3.6.1.23	1	TGME49_033140
3.6.1.29	3	TGME49_120120	TGME49_043580	TGME49_025420
3.6.1.5	2	TGME49_039620	TGME49_107800
3.6.1.7	1	TGME49_058940
3.6.3.12	2	TGME49_033770	TGME49_112100
3.6.3.14	13	TGME49_019800	TGME49_056970	TGME49_081920	TGME49_023250	TGME49_084540	TGME49_110960	TGME49_061950	TGME49_012310	TGME49_091310	TGME49_004400	TGME49_046560	TGME49_031910	TGME49_049720
3.6.3.16	1	TGME49_031190
3.6.3.25	4	TGME49_115560	TGME49_026790	TGME49_008060	TGME49_016790
3.6.3.4	2	TGME49_026100	TGME49_001150
3.6.3.44	13	TGME49_039020	TGME49_009190	TGME49_116320	TGME49_049820	TGME49_114330	TGME49_008050	TGME49_105590	TGME49_008060	TGME49_073360	TGME49_120460	TGME49_063740	TGME49_060310	TGME49_069000
3.6.3.6	2	TGME49_052640	TGME49_084600
3.6.3.8	4	TGME49_078660	TGME49_033770	TGME49_112100	TGME49_030420
4.1.1.20	1	TGME49_078740
4.1.1.23	1	TGME49_059690
4.1.1.36	1	TGME49_042880
4.1.1.37	1	TGME49_089940
4.1.1.49	2	TGME49_089650	TGME49_089930
4.1.1.65	2	TGME49_025550	TGME49_069920
4.1.2.13	2	TGME49_036040	TGME49_036050
4.1.2.4	3	TGME49_104970	TGME49_118750	TGME49_070650
4.1.3.30	1	TGME49_093810
4.1.3.4	1	TGME49_004460
4.2.1.10	1	TGME49_107040
4.2.1.11	2	TGME49_068850	TGME49_068860
4.2.1.17	3	TGME49_110830	TGME49_117710	TGME49_042390
4.2.1.18	1	TGME49_002140
4.2.1.2	1	TGME49_067330
4.2.1.24	1	TGME49_053900
4.2.1.3	1	TGME49_026730
4.2.1.52	1	TGME49_042300
4.2.1.79	1	TGME49_013680
4.2.1.96	1	TGME49_026010
4.2.3.1	1	TGME49_020840
4.2.3.12	1	TGME49_105800
4.2.3.4	1	TGME49_107040
4.2.3.5	1	TGME49_001380
4.3.2.2	1	TGME49_063190
4.4.1.1	1	TGME49_112930
4.4.1.17	1	TGME49_114040
4.4.1.5	1	TGME49_048400
4.6.1.1	2	TGME49_089170	TGME49_070860
4.6.1.12	1	TGME49_055690
4.99.1.1	1	TGME49_058650
5.1.3.1	1	TGME49_047670
5.1.3.2	1	TGME49_025880
5.3.1.1a	1	TGME49_025930
5.3.1.1b	1	TGME49_033500
5.3.1.6	1	TGME49_039310
5.3.1.8	1	TGME49_060140
5.3.1.9	1	TGME49_083780
5.4.2.1	4	TGME49_097060	TGME49_118190	TGME49_022910	TGME49_073030
5.4.2.2	2	TGME49_118580	TGME49_085980
5.4.2.3	1	TGME49_064650
5.4.2.8	1	TGME49_039710
6.2.1.1	2	TGME49_066640	TGME49_032580
6.2.1.16	1	TGME49_019230
6.2.1.3	5	TGME49_047760	TGME49_110080	TGME49_043800	TGME49_110150	TGME49_097220
6.2.1.5	1	TGME49_109750
6.3.1.2	1	TGME49_073490
6.3.2.1	1	TGME49_065870
6.3.2.17	1	TGME49_071350
6.3.2.2	1	TGME49_032590
6.3.2.3	1	TGME49_026800
6.3.2.5	1	TGME49_118600
6.3.4.2	1	TGME49_099210
6.3.4.4	1	TGME49_079450
6.3.5.1	1	TGME49_069800
6.3.5.2	1	TGME49_030450
6.3.5.4	1	TGME49_053430
6.3.5.5	1	TGME49_015260
6.4.1.1	3	TGME49_084190	TGME49_006610	TGME49_069600
6.4.1.2a	1	TGME49_018560
6.4.1.2b	1	TGME49_021320
6.4.1.4	1	TGME49_069680
