# Supplementary material for: Metabolic reconstruction identifies strain-specific regulation of virulence in Toxoplasma gondii
Source: Mol Syst Biol. 2013 Nov 19;9:708. doi: 10.1038/msb.2013.62 (PMC4039375; doi:10.1038/msb.2013.62)
Supplement: Supplementary Table S3 — Predicted impact of single enzyme knockouts on parasite growth. [file msb201362-s4.xlsx]

## Sheet: Sheet1
Supplemental Table III: Predicted impact of single enzyme knockouts on parasite growth
			Impact of knockout on growth (% of Wild Type)
Rxn name	Rxn description	Subsystem	RH1	GT1	ME49	Prugnaud	Relative impact on Me49 v RH	Human homolog? (1=Yes)
1.1.1.1	alcohol dehydrogenase	Misc	100	100	100	100	0	1
1.1.1.100a	3-oxoacyl-[acp] reductase	Fatty Acid Synthesis	0	0	0	0	0	0
1.1.1.100b	3-oxoacyl-[acp] reductase	Fatty Acid Synthesis	9.6186e-14	1.17259e-13	1.77974e-14	-2.34689e-14	-7.83886e-14	0
1.1.1.100c	3-oxoacyl-[acp] reductase	Fatty Acid Synthesis	0	0	0	0	0	0
1.1.1.100d	3-oxoacyl-[acp] reductase	Fatty Acid Synthesis	9.6186e-14	1.17259e-13	1.77974e-14	-2.34689e-14	-7.83886e-14	0
1.1.1.100e	3-oxoacyl-[acp] reductase	Fatty Acid Synthesis	9.6186e-14	1.17259e-13	1.77974e-14	-2.34689e-14	-7.83886e-14	0
1.1.1.100f	3-oxoacyl-[acp] reductase	Fatty Acid Synthesis	0	0	0	0	0	0
1.1.1.100g	3-oxoacyl-[acp] reductase	Fatty Acid Synthesis	9.6186e-14	1.17259e-13	1.77974e-14	-2.34689e-14	-7.83886e-14	0
1.1.1.100h	3-oxoacyl-[acp] reductase	Fatty Acid Synthesis	-1.42253e-26	6.08315e-14	-5.58848e-14	-2.12989e-15	-5.58848e-14	0
1.1.1.102	3-dehydrosphinganine reductase	Phospholipid	0	0	0	0	0	1
1.1.1.153	sepiapterin reductase	Biopterin	0	0	0	0	0	1
1.1.1.169	2-dehydropantoate 2-reductase	CoA Synthesis	1.34693e-11	-3.27185e-11	-2.15403e-11	3.00487e-13	-3.50097e-11	0
1.1.1.205	IMP dehydrogenase	Purine	-8.12014e-24	1.15676e-22	1.13976e-18	2.90988e-24	1.13976e-18	1
1.1.1.25	shikimate dehydrogenase	Shikimate	100	100	100	100	0	0
1.1.1.267	1-deoxy-D-xylulose-5-phosphate reductoisomerase	Terpenoid Backbone	0	0	0	0	0	0
1.1.1.27	L-lactate dehydrogenase	Glycolysis	42.1263	7.19432	0	0	-42.1263	1
1.1.1.31	3-hydroxyisobutyrate dehydrogenase	Branched Amino Acid	100	99.8982	99.9998	99.9065	-0.000215788	1
1.1.1.35a	3-hydroxyacyl-CoA dehydrogenase	Branched Amino Acid	100	100	100	100	0	1
1.1.1.35b	3-hydroxyacyl-CoA dehydrogenase	Beta Oxidation	99.3898	98.1281	93.7696	92.117	-5.62016	1
1.1.1.37	malate dehydrogenase	TCA Cycle	86.3341	75.1116	63.0426	26.6975	-23.2915	1
1.1.1.42	isocitrate dehydrogenase (NADP+)	TCA Cycle	52.8899	99.3867	95.7736	94.0857	42.8837	1
1.1.1.44	phosphogluconate dehydrogenase (decarboxylating)	Pentose Phosphate	62.288	81.6592	41.128	29.4304	-21.16	1
1.1.1.49	glucose-6-phosphate dehydrogenase	Pentose Phosphate	62.288	81.6592	41.128	29.4304	-21.16	1
1.1.1.8	glycerol-3-phosphate dehydrogenase (NAD+)	Phospholipid	0	0	0	0	0	1
1.1.1.95	phosphoglycerate dehydrogenase	Serine/Glycine	100	100	100	100	0	1
1.10.2.2	ubiquinol-cytochrome-c reductase	Oxidative Phosphorylation	55.9352	53.4305	43.5727	14.4142	-12.3625	1
1.11.1.6	catalase	Misc	1.29914e-11	7.33418e-26	5.44288e-13	1.37314e-11	-1.24471e-11	1
1.14.-.-	sphingolipid delta-4 desaturase	Phospholipid	0	0	0	0	0	1
1.14.16.2	tyrosine 3-monooxygenase	Biopterin	100	100	100	100	0	1
1.14.19.2	acyl-[acyl-carrier-protein] desaturase	Fatty Acid Synthesis	-4.7616e-14	1.51751e-13	2.9088e-14	1.92275e-13	7.6704e-14	0
1.14.19.3	linoleoyl-CoA desaturase	Fatty Acid Synthesis	-1.42253e-26	6.08315e-14	-5.58848e-14	-2.12989e-15	-5.58848e-14	0
1.14.19.6	Delta12-fatty-acid desaturase	Fatty Acid Synthesis	3.05123e-13	3.38844e-13	5.65441e-14	3.34389e-15	-2.48579e-13	0
1.15.1.1	superoxide dismutase	Misc	100	100	100	100	0	1
1.17.1.2a	4-hydroxy-3-methylbut-2-enyl diphosphate reductase	Terpenoid Backbone	0	0	0	0	0	0
1.17.1.2b	4-hydroxy-3-methylbut-2-enyl diphosphate reductase	Terpenoid Backbone	0	0	0	0	0	0
1.17.4.1a	ribonucleoside-diphosphate reductase	Purine	100	100	100	100	0	1
1.17.4.1b	ribonucleoside-diphosphate reductase	Pyrimidine	100	100	100	100	0	1
1.17.4.1c	ribonucleoside-diphosphate reductase	Purine	0	0	0	0	0	1
1.17.4.1d	ribonucleoside-diphosphate reductase	Pyrimidine	100	100	100	100	0	1
1.17.7.1	(E)-4-hydroxy-3-methylbut-2-enyl-diphosphate synthase	Terpenoid Backbone	0	0	0	0	0	0
1.2.1.11	aspartate-semialdehyde dehydrogenase	Lysine	0	0	0	0	0	0
1.2.1.12a	glyceraldehyde-3-phosphate dehydrogenase (phosphorylating)	Glycolysis	54.8198	22.2799	0	0	-54.8198	1
1.2.1.12b	glyceraldehyde-3-phosphate dehydrogenase (phosphorylating)	Glycolysis	100	85.8349	79.8406	75.3888	-20.1594	1
1.2.1.27	methylmalonate-semialdehyde dehydrogenase (acylating)	Branched Amino Acid	100	99.8982	99.9998	99.9065	-0.000215788	1
1.2.1.3a	aldehyde dehydrogenase (NAD+)	Glycolysis	100	100	100	100	0	1
1.2.1.3b	aldehyde dehydrogenase (NAD+)	Beta-Alanine	1.34693e-11	-3.27185e-11	-2.15403e-11	3.00487e-13	-3.50097e-11	1
1.2.1.3c	aldehyde dehydrogenase (NAD+)	Beta-Alanine	1.34693e-11	-3.27185e-11	-2.15403e-11	3.00487e-13	-3.50097e-11	1
1.2.1.41	glutamate-5-semialdehyde dehydrogenase	Arginine/Proline	100	100	100	100	0	1
1.2.4.1	pyruvate dehydrogenase (acetyl-transferring)	Glycolysis	6.62929e-27	-1.6113e-26	5.82324e-14	-4.55204e-27	5.82324e-14	1
1.2.4.2	oxoglutarate dehydrogenase (succinyl-transferring)	TCA Cycle	100	99.3303	93.5501	91.9014	-6.44992	1
1.2.4.4a	3-methyl-2-oxobutanoate dehydrogenase	Branched Amino Acid	100	99.8982	99.9998	99.9065	-0.000215788	1
1.2.4.4b	3-methyl-2-oxobutanoate dehydrogenase	Branched Amino Acid	82.5713	99.9303	100	100	17.4287	1
1.2.4.4c	3-methyl-2-oxobutanoate dehydrogenase	Branched Amino Acid	100	100	100	100	0	1
1.3.1.26	dihydrodipicolinate reductase	Lysine	0	0	0	0	0	0
1.3.1.9a	enoyl-[acp] reductase (NADH)	Fatty Acid Synthesis	9.6186e-14	1.17259e-13	1.77974e-14	-2.34689e-14	-7.83886e-14	0
1.3.1.9b	enoyl-[acp] reductase (NADH)	Fatty Acid Synthesis	0	0	0	0	0	0
1.3.1.9c	enoyl-[acp] reductase (NADH)	Fatty Acid Synthesis	0	0	0	0	0	0
1.3.1.9d	enoyl-[acp] reductase (NADH)	Fatty Acid Synthesis	9.6186e-14	1.17259e-13	1.77974e-14	-2.34689e-14	-7.83886e-14	0
1.3.1.9e	enoyl-[acp] reductase (NADH)	Fatty Acid Synthesis	9.6186e-14	1.17259e-13	1.77974e-14	-2.34689e-14	-7.83886e-14	0
1.3.1.9f	enoyl-[acp] reductase (NADH)	Fatty Acid Synthesis	9.6186e-14	1.17259e-13	1.77974e-14	-2.34689e-14	-7.83886e-14	0
1.3.1.9g	enoyl-[acp] reductase (NADH)	Fatty Acid Synthesis	0	0	0	0	0	0
1.3.1.9h	enoyl-[acp] reductase (NADH)	Fatty Acid Synthesis	-1.42253e-26	6.08315e-14	-5.58848e-14	-2.12989e-15	-5.58848e-14	0
1.3.3.1	dihydroorotate oxidase	Pyrimidine	6.37153e-13	5.07688e-26	8.66412e-27	1.29685e-26	-6.37153e-13	0
1.3.3.3	coproporphyrinogen oxidase	Porphyrin	0	0	0	0	0	1
1.3.3.4	protoporphyrinogen oxidase	Porphyrin	0	0	0	0	0	1
1.3.3.6	acyl-CoA oxidase	Beta Oxidation	99.3898	98.1281	93.7696	92.117	-5.62016	1
1.3.5.1	succinate dehydrogenase (ubiquinone)	TCA Cycle	86.3341	75.1116	63.0426	26.6975	-23.2915	1
1.3.99.10	isovaleryl-CoA dehydrogenase	Branched Amino Acid	82.5713	99.9303	100	100	17.4287	1
1.3.99.2a	butyryl-CoA dehydrogenase	Branched Amino Acid	100	99.8982	99.9998	99.9065	-0.000215788	1
1.3.99.2b	butyryl-CoA dehydrogenase	Branched Amino Acid	100	100	100	100	0	1
1.4.1.1	alanine dehydrogenase	Glutamate/Glutamine	0	0	0	0	0	0
1.4.1.2	glutamate dehydrogenase	Glutamate/Glutamine	100	94.4414	95.7653	88.2784	-4.2347	0
1.4.1.4	glutamate dehydrogenase (NADP+)	Glutamate/Glutamine	80.3149	99.584	97.1226	98.6108	16.8077	0
1.4.3.21	primary-amine oxidase	Beta-Alanine	1.34693e-11	-3.27185e-11	-2.15403e-11	3.00487e-13	-3.50097e-11	1
1.4.4.2	glycine dehydrogenase (decarboxylating)	Serine/Glycine	100	100	100	100	0	1
1.5.1.12a	1-pyrroline-5-carboxylate dehydrogenase	Arginine/Proline	0	0	0	0	0	1
1.5.1.12b	1-pyrroline-5-carboxylate dehydrogenase	Arginine/Proline	72.1998	86.2114	82.8394	87.7571	10.6396	1
1.5.1.2	pyrroline-5-carboxylate reductase	Arginine/Proline	0	0	0	0	0	1
1.5.1.3a	dihydrofolate reductase	Folate	1.39952e-26	-5.05342e-15	9.35867e-12	-3.82438e-14	9.35867e-12	1
1.5.1.3b	dihydrofolate reductase	Folate	77.1009	91.3681	91.9112	92.9053	14.8103	1
1.5.1.34	6,7-dihydropteridine reductase	Biopterin	100	100	100	100	0	1
1.5.3.13a	N1-acetylpolyamine oxidase	Polyamines	100	100	100	100	0	1
1.5.3.13b	N1-acetylpolyamine oxidase	Polyamines	1.34693e-11	-3.27185e-11	-2.15403e-11	3.00487e-13	-3.50097e-11	1
1.5.5.1	electron-transferring-flavoprotein dehydrogenase	Oxidative Phosphorylation	55.9352	81.2705	99.9921	87.1803	44.0568	1
1.5.99.6	spermidine dehydrogenase	Beta-Alanine	1.34693e-11	-3.27185e-11	-2.15403e-11	3.00487e-13	-3.50097e-11	0
1.6.2.4	NADPH-hemoprotein reductase	Oxidative Phosphorylation	73.0138	90.9425	40.5225	25.0207	-32.4913	1
1.6.5.3	NADH dehydrogenase (ubiquinone)	Oxidative Phosphorylation	69.4563	53.4305	43.6542	15.3153	-25.8021	1
1.8.1.4a	dihydrolipoyl dehydrogenase	Currency Exchange	6.62929e-27	-1.6113e-26	5.82324e-14	-4.55204e-27	5.82324e-14	1
1.8.1.4b	dihydrolipoyl dehydrogenase	Currency Exchange	2.15673e-11	-5.15615e-23	-5.63747e-11	1.15167e-21	-7.79421e-11	1
1.8.1.7	glutathione-disulfide reductase	Currency Exchange	100	100	100	100	0	1
1.8.1.9	thioredoxin-disulfide reductase	Currency Exchange	3.65609e-27	1.11108e-25	-8.66887e-27	1.38183e-27	-1.2325e-26	1
1.8.3.1	sulfite oxidase	Sulfur	100	100	100	100	0	1
1.8.4.9	adenylyl-sulfate reductase (glutathione)	Sulfur	100	100	100	100	0	0
1.9.3.1	cytochrome-c oxidase	Oxidative Phosphorylation	23.4875	40.5216	0	0	-23.4875	1
2.1.1.10	homocysteine S-methyltransferase	Cysteine/Methionine	100	100	100	100	0	0
2.1.1.45	thymidylate synthase	Pyrimidine	1.37247e-24	0	0	0	-1.37247e-24	1
2.1.2.1	glycine hydroxymethyltransferase	Serine/Glycine	0	0	-1.25249e-45	6.51828e-28	-1.25249e-45	1
2.1.2.10	aminomethyltransferase	Serine/Glycine	100	100	100	100	0	1
2.1.2.11	3-methyl-2-oxobutanoate hydroxymethyltransferase	CoA Synthesis	1.34693e-11	-3.27185e-11	-2.15403e-11	3.00487e-13	-3.50097e-11	0
2.1.3.2	aspartate carbamoyltransferase	Pyrimidine	6.37153e-13	5.07688e-26	8.66412e-27	1.29685e-26	-6.37153e-13	1
2.1.3.3	ornithine carbamoyltransferase	Arginine/Proline	91.069	98.567	97.3876	97.3876	6.31865	1
2.2.1.1a	transketolase	Pentose Phosphate	62.5738	81.9125	41.2694	29.5316	-21.3044	1
2.2.1.1b	transketolase	Pentose Phosphate	62.5738	81.9125	41.2694	29.5316	-21.3044	1
2.2.1.2	transaldolase	Glycolysis	62.5738	81.9125	41.2694	29.5316	-21.3044	1
2.2.1.7	1-deoxy-D-xylulose-5-phosphate synthase	Terpenoid Backbone	0	0	0	0	0	0
2.3.1.117	2,3,4,5-tetrahydropyridine-2,6-dicarboxylate N-succinyltransferase	Lysine	0	0	0	0	0	0
2.3.1.12	dihydrolipoyllysine-residue acetyltransferase	Glycolysis	6.62929e-27	-1.6113e-26	5.82324e-14	-4.55204e-27	5.82324e-14	1
2.3.1.15	glycerol-3-phosphate O-acyltransferase	Phospholipid	1.41734e-14	6.73861e-16	0	3.63192e-27	-1.41734e-14	1
2.3.1.16a	acetyl-CoA C-acyltransferase	Branched Amino Acid	100	100	100	100	0	1
2.3.1.16b	Acetyl-CoA C-acyltransferase	Beta oxidation	99.3898	98.1281	93.7696	92.117	-5.62016	1
2.3.1.168a	dihydrolipoyllysine-residue (2-methylpropanoyl)transferase	Branched Amino Acid	100	99.8982	99.9998	99.9065	-0.000215788	1
2.3.1.168b	dihydrolipoyllysine-residue (2-methylpropanoyl)transferase	Branched Amino Acid	100	100	100	100	0	1
2.3.1.168c	dihydrolipoyllysine-residue (2-methylpropanoyl)transferase	Branched Amino Acid	82.5713	99.9303	100	100	17.4287	1
2.3.1.180	beta-ketoacyl-acyl-carrier-protein synthase III	Fatty Acid Synthesis	0	0	0	0	0	0
2.3.1.24	sphingosine N-acyltransferase	Phospholipid	0	0	0	0	0	0
2.3.1.31	homoserine O-acetyltransferase	Cysteine/Methionine	100	100	100	100	0	0
2.3.1.37	5-aminolevulinate synthase	Porphyrin	0	0	0	0	0	1
2.3.1.39	[acp] S-malonyltransferase	Fatty Acid Synthesis	0	0	0	0	0	1
2.3.1.4	glucosamine-phosphate N-acetyltransferase	Amino Sugar	0	0	0	0	0	1
2.3.1.41a	beta-ketoacyl-acyl-carrier-protein synthase I	Fatty Acid Synthesis	9.6186e-14	1.17259e-13	1.77974e-14	-2.34689e-14	-7.83886e-14	0
2.3.1.41b	beta-ketoacyl-acyl-carrier-protein synthase I	Fatty Acid Synthesis	0	0	0	0	0	0
2.3.1.41c	beta-ketoacyl-acyl-carrier-protein synthase I	Fatty Acid Synthesis	0	0	0	0	0	0
2.3.1.41d	beta-ketoacyl-acyl-carrier-protein synthase I	Fatty Acid Synthesis	9.6186e-14	1.17259e-13	1.77974e-14	-2.34689e-14	-7.83886e-14	0
2.3.1.41e	beta-ketoacyl-acyl-carrier-protein synthase I	Fatty Acid Synthesis	9.6186e-14	1.17259e-13	1.77974e-14	-2.34689e-14	-7.83886e-14	0
2.3.1.41f	beta-ketoacyl-acyl-carrier-protein synthase I	Fatty Acid Synthesis	9.6186e-14	1.17259e-13	1.77974e-14	-2.34689e-14	-7.83886e-14	0
2.3.1.41g	beta-ketoacyl-acyl-carrier-protein synthase I	Fatty Acid Synthesis	-1.42253e-26	6.08315e-14	-5.58848e-14	-2.12989e-15	-5.58848e-14	0
2.3.1.50	serine C-palmitoyltransferase	Phospholipid	0	0	0	0	0	1
2.3.1.51	1-acylglycerol-3-phosphate O-acyltransferase	Phospholipid	1.41734e-14	6.73861e-16	0	3.63192e-27	-1.41734e-14	1
2.3.1.57a	diamine N-acetyltransferase	Polyamines	1.34693e-11	-3.27185e-11	-2.15403e-11	3.00487e-13	-3.50097e-11	1
2.3.1.57b	diamine N-acetyltransferase	Polyamines	100	100	100	100	0	1
2.3.1.57c	diamine N-acetyltransferase	Polyamines	100	100	100	100	0	1
2.3.1.61	dihydrolipoyllysine-residue succinyltransferase	TCA Cycle	100	99.3303	93.5501	91.9014	-6.44992	1
2.3.1.8	phosphate acetyltransferase	Misc	100	100	100	100	0	0
2.3.1.85	fatty acid synthase I	Fatty Acid Synthesis	3.18491e-14	3.65201e-14	8.16403e-14	-6.32586e-14	4.97912e-14	1
2.3.1.9	acetyl-CoA C-acetyltransferase	Beta Oxidation	82.5713	99.9303	100	100	17.4287	1
2.3.3.1	citrate (Si)-synthase	TCA Cycle	31.8005	60.5103	93.7696	92.117	61.9691	1
2.3.3.5	2-methylcitrate synthase	MC Cycle	93.607	99.8982	99.9998	99.9065	6.39275	0
2.3.3.8	ATP citrate synthase	TCA Cycle	3.68294e-27	1.75367e-27	2.89671e-24	-1.91185e-25	2.89302e-24	1
2.4.1.117	dolichyl-phosphate beta-glucosyltransferase	Amino Sugar	100	100	100	100	0	1
2.4.1.142	chitobiosyldiphosphodolichol beta-mannosyltransferase	Amino Sugar	100	100	100	100	0	1
2.4.1.198	phosphatidylinositol N-acetylglucosaminyltransferase	Phospholipid	100	100	100	100	0	1
2.4.1.83	dolichyl-phosphate beta-D-mannosyltransferase	Amino Sugar	100	100	100	100	0	1
2.4.2.1a	purine-nucleoside phosphorylase	Purine	100	100	100	100	0	1
2.4.2.1b	purine-nucleoside phosphorylase	Purine	100	100	100	100	0	1
2.4.2.1c	purine-nucleoside phosphorylase	Purine	100	100	100	100	0	1
2.4.2.1d	purine-nucleoside phosphorylase	Purine	100	100	100	100	-1.98952e-13	1
2.4.2.1e	purine-nucleoside phosphorylase	Purine	100	100	100	100	0	1
2.4.2.1f	purine-nucleoside phosphorylase	Nicotinate	100	100	100	100	0	1
2.4.2.1g	purine-nucleoside phosphorylase	Nicotinate	100	100	100	100	-1.98952e-13	1
2.4.2.1h	purine-nucleoside phosphorylase	Pyrimidine	100	100	100	100	0	1
2.4.2.1i	purine-nucleoside phosphorylase	Purine	100	100	100	100	0	1
2.4.2.1j	purine-nucleoside phosphorylase	Purine	100	100	100	100	0	1
2.4.2.10	orotate phosphoribosyltransferase	Pyrimidine	6.37153e-13	5.07688e-26	8.66412e-27	1.29685e-26	-6.37153e-13	1
2.4.2.11	nicotinate phosphoribosyltransferase	Nicotinate	100	100	100	100	0	1
2.4.2.3	uridine phosphorylase	Pyrimidine	100	100	100	100	0	1
2.4.2.8a	hypoxanthine phosphoribosyltransferase	Purine	100	100	100	100	-1.98952e-13	1
2.4.2.8b	hypoxanthine phosphoribosyltransferase	Purine	100	100	100	100	0	1
2.4.2.8c	hypoxanthine phosphoribosyltransferase	Purine	100	100	100	100	0	1
2.4.2.8d	hypoxanthine phosphoribosyltransferase	Purine	100	100	100	100	-1.98952e-13	1
2.4.2.9	uracil phosphoribosyltransferase	Pyrimidine	100	100	100	100	0	1
2.5.1.1	dimethylallyltranstransferase	Terpenoid Backbone	0	0	0	0	0	1
2.5.1.10	geranyltranstransferase	Terpenoid Backbone	0	0	0	0	0	1
2.5.1.15a	dihydropteroate synthase	Folate	100	100	100	100	0	0
2.5.1.15b	dihydropteroate synthase	Folate	100	100	100	100	0	0
2.5.1.19	3-phosphoshikimate 1-carboxyvinyltransferase	Shikimate	100	100	100	100	0	0
2.5.1.29	farnesyltranstransferase	Terpenoid Backbone	0	0	0	0	0	1
2.5.1.31a	di-trans,poly-cis-decaprenylcistransferase	Terpenoid Backbone	0	0	0	0	0	0
2.5.1.31b	di-trans,poly-cis-decaprenylcistransferase	Terpenoid Backbone	0	0	0	0	0	0
2.5.1.54	3-deoxy-7-phosphoheptulonate synthase	Shikimate	100	100	100	100	0	0
2.5.1.6	methionine adenosyltransferase	Cysteine/Methionine	100	100	100	100	0	1
2.5.1.61	hydroxymethylbilane synthase	Porphyrin	0	0	0	0	0	1
2.6.99.2	pyridoxal 5-phosphate synthase	Misc	0	0	0	0	0	0
2.6.1.1a	aspartate transaminase	Glutamate/Glutamine	-5.64364e-25	-2.15737e-27	-8.17677e-26	-7.54031e-26	4.82597e-25	1
2.6.1.1b	aspartate transaminase	Cysteine/Methionine	100	100	100	100	0	1
2.6.1.13	ornithine aminotransferase	Arginine/Proline	72.6127	86.2114	82.8394	87.7571	10.2267	1
2.6.1.16	glutamine-fructose-6-phosphate transaminase (isomerizing)	Amino Sugar	0	0	0	0	0	1
2.6.1.17	succinyldiaminopimelate transaminase	Lysine	0	0	0	0	0	0
2.6.1.42a	branched-chain-amino-acid transaminase	Branched Amino Acid	82.5713	99.9303	100	100	17.4287	1
2.6.1.42b	branched-chain-amino-acid transaminase	Branched Amino Acid	1.38136e-12	-2.87785e-13	-2.61659e-11	6.84017e-11	-2.75473e-11	1
2.6.1.42c	branched-chain-amino-acid transaminase	Branched Amino Acid	100	100	100	100	0	1
2.6.1.52	phosphoserine transaminase	Serine/Glycine	100	100	100	100	0	1
2.6.1.85	aminodeoxychorismate synthase	Folate	100	100	100	100	0	0
2.7.1.1	hexokinase	Glycolysis	100	100	100	100	0	1
2.7.1.107	diacylglycerol kinase	Phospholipid	100	100	100	100	-1.98952e-13	1
2.7.1.137	phosphatidylinositol 3-kinase	Phospholipid	100	100	100	100	0	1
2.7.1.148	4-(cytidine 5'-diphospho)-2-C-methyl-D-erythritol kinase	Terpenoid Backbone	0	0	0	0	0	0
2.7.1.15a	ribokinase	Pentose Phosphate	100	100	100	100	0	1
2.7.1.15b	ribokinase	Pentose Phosphate	100	100	100	100	0	1
2.7.1.20	adenosine kinase	Purine	100	99.6478	99.6112	99.6112	-0.38877	1
2.7.1.23	NAD+ kinase	Nicotinate	100	100	100	100	-2.98428e-13	1
2.7.1.24	dephospho-CoA kinase	CoA Synthesis	1.34693e-11	-3.27185e-11	-2.15403e-11	3.00487e-13	-3.50097e-11	1
2.7.1.25	adenylyl-sulfate kinase	Sulfur	100	100	100	100	0	1
2.7.1.32	choline kinase	Phospholipid	0	0	0	0	0	1
2.7.1.33	pantothenate kinase	CoA Synthesis	1.34693e-11	-3.27185e-11	-2.15403e-11	3.00487e-13	-3.50097e-11	1
2.7.1.39	homoserine kinase	Serine/Glycine	100	100	100	100	0	0
2.7.1.40a	pyruvate kinase	Glycolysis	40.9557	7.17035	0	0	-40.9557	1
2.7.1.40b	pyruvate kinase	Glycolysis	0	0	0	0	0	1
2.7.1.67	1-phosphatidylinositol 4-kinase	Phospholipid	100	100	100	100	0	1
2.7.1.68	1-phosphatidylinositol-4-phosphate 5-kinase	Phospholipid	100	100	100	100	0	1
2.7.1.71	shikimate kinase	Shikimate	100	100	100	100	0	0
2.7.1.90	diphosphate-fructose-6-phosphate 1-phosphotransferase	Glycolysis	42.4891	9.52045	0	0	-42.4891	0
2.7.2.11	glutamate 5-kinase	Arginine/Proline	100	100	100	100	0	1
2.7.2.2	carbamate kinase	Pyrimidine	91.9886	98.6232	97.4476	97.4476	5.459	0
2.7.2.3a	phosphoglycerate kinase	Glycolysis	54.8198	22.2799	0	0	-54.8198	1
2.7.2.3b	phosphoglycerate kinase	Glycolysis	100	85.8349	79.8406	75.3888	-20.1594	1
2.7.2.4	aspartate kinase	Lysine	0	0	0	0	0	0
2.7.4.14a	cytidylate kinase	Pyrimidine	100	99.4957	99.4416	99.4416	-0.55844	1
2.7.4.14b	cytidylate kinase	Pyrimidine	100	99.9963	99.9959	99.9959	-0.00407404	1
2.7.4.14c	cytidylate kinase	Pyrimidine	-2.13926e-26	-7.54664e-23	-3.65048e-24	-4.67172e-25	-3.62909e-24	1
2.7.4.3a	adenylate kinase	Purine	9.39574e-13	2.32582e-12	-1.93709e-12	1.13001e-12	-2.87666e-12	1
2.7.4.3b	adenylate kinase	Purine	100	100	100	100	0	1
2.7.4.6a	nucleoside-diphosphate kinase	Pyrimidine	0	0	0	0	0	1
2.7.4.6b	nucleoside-diphosphate kinase	Purine	0	0	0	0	0	1
2.7.4.6c	nucleoside-diphosphate kinase	Pyrimidine	100	99.506	99.4529	99.4529	-0.547056	1
2.7.4.6d	nucleoside-diphosphate kinase	Purine	100	100	100	100	0	1
2.7.4.6e	nucleoside-diphosphate kinase	Pyrimidine	0	0	0	0	0	1
2.7.4.6f	nucleoside-diphosphate kinase	Purine	0	0	0	0	0	1
2.7.4.6g	nucleoside-diphosphate kinase	Pyrimidine	0	0	0	0	0	1
2.7.4.6h	nucleoside-diphosphate kinase	Pyrimidine	0	0	0	0	0	1
2.7.4.6i	nucleoside-diphosphate kinase	Pyrimidine	100	100	100	100	-3.97904e-13	1
2.7.4.8a	guanylate kinase	Purine	-1.08473e-22	-7.3164e-24	7.64291e-23	1.79254e-24	1.84902e-22	1
2.7.4.8b	guanylate kinase	Purine	100	100	100	100	0	1
2.7.4.9a	dTMP kinase	Pyrimidine	0	0	0	4.88471e-24	0	1
2.7.4.9b	dTMP kinase	Pyrimidine	100	100	100	100	0	1
2.7.6.1	ribose-phosphate diphosphokinase	Pentose Phosphate	-4.96281e-12	1.53261e-11	2.80343e-27	3.61485e-26	4.96281e-12	1
2.7.6.3	2-amino-4-hydroxy-6-hydroxymethyldihydropteridine diphosphokinase	Folate	100	100	100	100	0	0
2.7.7.13	mannose-1-phosphate guanylyltransferase	Misc	0	0	0	0	0	1
2.7.7.15	choline-phosphate cytidylyltransferase	Phospholipid	0	0	0	0	0	1
2.7.7.18	Nicotinate-nucleotide adenylyltransferase	Nicotinate	100	100	100	100	0	1
2.7.7.23	UDP-N-acetylglucosamine diphosphorylase	Amino Sugar	0	0	0	0	0	1
2.7.7.27	glucose-1-phosphate adenylyltransferase	Misc	0	0	0	0	0	0
2.7.7.3	pantetheine-phosphate adenylyltransferase	CoA Synthesis	1.34693e-11	-3.27185e-11	-2.15403e-11	3.00487e-13	-3.50097e-11	1
2.7.7.4	sulfate adenylyltransferase	Sulfur	100	100	100	100	0	1
2.7.7.41	phosphatidate cytidylyltransferase	Phospholipid	0	0	0	0	0	1
2.7.7.60	2-C-methyl-D-erythritol 4-phosphate cytidylyltransferase	Terpenoid Backbone	0	0	0	0	0	0
2.7.8.11	CDP-diacylglycerol-inositol 3-phosphatidyltransferase	Phospholipid	0	0	0	0	0	1
2.7.8.15	UDP-N-acetylglucosamine-dolichyl-phosphate	Amino Sugar	100	100	100	100	0	1
2.7.8.2	diacylglycerol cholinephosphotransferase	Phospholipid	0	0	0	0	0	1
2.7.8.27	sphingomyelin synthase	Phospholipid	0	0	0	0	0	1
2.7.8.5	CDP-diacylglycerol-glycerol-3-phosphate 3-phosphatidyltransferase	Phospholipid	100	100	100	100	0	1
2.7.8.8	CDP-diacylglycerol-serine O-phosphatidyltransferase	Phospholipid	0	0	0	0	0	0
2.8.1.2	3-mercaptopyruvate sulfurtransferase	Cysteine/Methionine	100	100	100	100	0	1
2.8.3.8	acetate CoA-transferase	Misc	100	100	100	100	0	1
3.1.1.31	6-phosphogluconolactonase	Pentose Phosphate	62.288	81.6592	41.128	29.4304	-21.16	1
3.1.1.32	phospholipase A1	Phospholipid	100	100	100	100	0	0
3.1.1.4	phospholipase A2	Phospholipid	100	100	100	100	-2.98428e-13	1
3.1.1.5a	lysophospholipase	Phospholipid	100	100	100	100	-2.98428e-13	1
3.1.1.5b	lysophospholipase	Phospholipid	100	100	100	100	0	1
3.1.2.14a	oleoyl-[acyl-carrier-protein] hydrolase	Fatty Acid Synthesis	-4.7616e-14	1.51751e-13	2.9088e-14	1.92275e-13	7.6704e-14	1
3.1.2.14b	oleoyl-[acyl-carrier-protein] hydrolase	Fatty Acid Synthesis	100	99.9493	99.9246	99.9431	-0.0754382	1
3.1.2.14c	oleoyl-[acyl-carrier-protein] hydrolase	Fatty Acid Synthesis	-1.42253e-26	6.08315e-14	-5.58848e-14	-2.12989e-15	-5.58848e-14	1
3.1.2.14d	oleoyl-[acyl-carrier-protein] hydrolase	Fatty Acid Synthesis	-1.42253e-26	6.08315e-14	-5.58848e-14	-2.12989e-15	-5.58848e-14	1
3.1.2.14e	oleoyl-[acyl-carrier-protein] hydrolase	Fatty Acid Synthesis	-1.42253e-26	6.08315e-14	-5.58848e-14	-2.12989e-15	-5.58848e-14	1
3.1.2.2	palmitoyl-CoA hydrolase	Fatty Acid Synthesis	100	100	100	100	0	1
3.1.2.4	3-hydroxyisobutyryl-CoA hydrolase	Branched Amino Acid	100	99.8982	99.9998	99.9065	-0.000215788	1
3.1.2.6	hydroxyacylglutathione hydrolase	Misc	100	100	100	100	0	1
3.1.3.11	fructose-bisphosphatase	Glycolysis	100	100	100	100	0	1
3.1.3.25	inositol-phosphate phosphatase	Phospholipid	0	0	0	0	0	1
3.1.3.3	phosphoserine phosphatase	Serine/Glycine	100	100	100	100	0	1
3.1.3.37	sedoheptulose-bisphosphatase	Glycolysis	100	100	100	100	0	0
3.1.3.4	phosphatidate phosphatase	Phospholipid	-8.99155e-28	4.49704e-27	2.8736e-25	4.28427e-27	2.88259e-25	1
3.1.3.5a	5'-nucleotidase	Purine	100	100	100	100	0	1
3.1.3.5b	5'-nucleotidase	Pyrimidine	100	100	100	100	0	1
3.1.3.5c	5'-nucleotidase	Pyrimidine	100	100	100	100	-1.98952e-13	1
3.1.3.5d	5'-nucleotidase	Purine	100	100	100	100	-1.98952e-13	1
3.1.3.5e	5'-nucleotidase	Purine	100	100	100	100	0	1
3.1.3.5f	5'-nucleotidase	Nicotinate	100	100	100	100	0	1
3.1.3.5g	5'-nucleotidase	Purine	100	100	100	100	-1.98952e-13	1
3.1.3.5h	5'-nucleotidase	Nicotinate	100	100	100	100	-1.98952e-13	1
3.1.3.5i	5'-nucleotidase	Purine	100	100	100	100	0	1
3.1.3.5j	5'-nucleotidase	Purine	100	100	100	100	0	1
3.1.3.5k	2'-Deoxyuridine 5'-monophosphate phosphohydrolase	Pyrimidine	100	100	100	100	0	1
3.1.4.11	phosphoinositide phospholipase C	Phospholipid	100	100	100	100	0	1
3.1.4.17a	3',5'-cyclic-nucleotide phosphodiesterase	Purine	100	100	100	100	0	1
3.1.4.17b	3',5'-cyclic-nucleotide phosphodiesterase	Purine	100	100	100	100	0	1
3.1.4.46	glycerophosphodiester phosphodiesterase	Phospholipid	100	100	100	100	0	0
3.3.1.1	adenosylhomocysteinase	Cysteine/Methionine	100	100	100	100	0	1
3.5.1.18	succinyl-diaminopimelate desuccinylase	Lysine	0	0	0	0	0	0
3.5.1.19	nicotinamidase	Nicotinate	100	100	100	100	0	0
3.5.1.89	N-acetylglucosaminylphosphatidylinositol deacetylase	Phospholipid	100	100	100	100	0	1
3.5.2.3	dihydroorotase	Pyrimidine	6.37153e-13	5.07688e-26	8.66412e-27	1.29685e-26	-6.37153e-13	1
3.5.3.6	arginine deiminase	Arginine/Proline	91.069	98.567	97.3876	97.3876	6.31865	0
3.5.4.12	dCMP aminohydrolase	Pyrimidine	100	99.9963	99.9959	99.9959	-0.00407404	1
3.5.4.16	GTP cyclohydrolase I	Folate	0	0	0	0	0	1
3.5.4.2	adenine deaminase	Purine	100	100	100	100	0	0
3.5.4.4a	adenosine deaminase	Purine	100	100	100	100	0	1
3.5.4.4b	adenosine deaminase	Purine	100	100	100	100	0	1
3.5.4.5	cytidine deaminase	Pyrimidine	100	100	100	100	0	1
3.5.4.6	AMP deaminase	Purine	100	100	100	100	0	1
3.6.1.-	Hydrolases	Folate	100	100	100	100	0	0
3.6.1.1	inorganic diphosphatase	Misc	100	100	100	100	0	1
3.6.1.22a	NAD+ diphosphatase	Nicotinate	100	100	100	100	0	1
3.6.1.22b	NAD+ diphosphatase	Nicotinate	100	100	100	100	0	1
3.6.1.23	dUTP diphosphatase	Pyrimidine	100	100	100	100	-3.97904e-13	1
3.6.1.29	bis(5'-adenosyl)-triphosphatase	Purine	100	100	100	100	0	1
3.6.1.5a	apyrase	Purine	100	100	100	100	0	1
3.6.1.5b	apyrase	Purine	100	100	100	100	0	1
3.6.1.5c	apyrase	Pyrimidine	100	100	100	100	0	1
3.6.1.5d	apyrase	Pyrimidine	100	100	100	100	0	1
3.6.1.5e	apyrase	Purine	100	100	100	100	0	1
3.6.1.5f	apyrase	Purine	100	100	100	100	0	1
3.6.1.5g	apyrase	Pyrimidine	100	100	100	100	0	1
3.6.1.5h	apyrase	Pyrimidine	100	100	100	100	0	1
3.6.1.5i	apyrase	Purine	100	100	100	100	0	1
3.6.1.5j	apyrase	Purine	100	100	100	100	0	1
3.6.1.5k	apyrase	Pyrimidine	100	100	100	100	0	1
3.6.1.5l	apyrase	Pyrimidine	100	100	100	100	0	1
3.6.1.7	acylphosphatase	Misc	100	100	100	100	0	1
3.6.3.12	K+-transporting ATPase	Extracellular Transport	100	100	100	100	0	0
3.6.3.14	H+-transporting two-sector ATPase	Oxidative Phosphorylation	23.4875	38.7977	0	0	-23.4875	1
3.6.3.16	arsenite-transporting ATPase	Extracellular Transport	100	100	100	100	0	1
3.6.3.25	sulfate-transporting ATPase	Extracellular Transport	100	100	100	100	0	0
3.6.3.4	Cu2+-exporting ATPase	Extracellular Transport	100	100	100	100	0	1
3.6.3.44	xenobiotic-transporting ATPase	Extracellular Transport	100	100	100	100	0	0
3.6.3.6	H+-exporting ATPase	Extracellular Transport	31.3216	0	0	0	-31.3216	0
3.6.3.8	Ca2+-transporting ATPase	Extracellular Transport	100	100	100	100	0	1
4.1.1.20	diaminopimelate decarboxylase	Lysine	0	0	0	0	0	0
4.1.1.23	orotidine-5'-phosphate decarboxylase	Pyrimidine	6.37153e-13	5.07688e-26	8.66412e-27	1.29685e-26	-6.37153e-13	1
4.1.1.36	phosphopantothenoylcysteine decarboxylase	CoA Synthesis	1.34693e-11	-3.27185e-11	-2.15403e-11	3.00487e-13	-3.50097e-11	1
4.1.1.37	uroporphyrinogen decarboxylase	Porphyrin	0	0	0	0	0	1
4.1.1.49	phosphoenolpyruvate carboxykinase (ATP)	Glycolysis	100	100	100	100	0	0
4.1.1.65	phosphatidylserine decarboxylase	Phospholipid	0	0	0	0	0	1
4.1.2.13a	fructose-bisphosphate aldolase	Glycolysis	42.4891	9.52045	0	0	-42.4891	1
4.1.2.13b	fructose-bisphosphate aldolase	Pentose Phosphate	100	100	100	100	0	1
4.1.2.25	dihydroneopterin aldolase	Folate	100	100	100	100	0	0
4.1.2.4	deoxyribose-phosphate aldolase	Pentose Phosphate	100	100	100	100	0	1
4.1.3.30	methylisocitrate lyase	MC Cycle	93.607	99.8982	99.9998	99.9065	6.39275	0
4.1.3.38	aminodeoxychorismate lyase	Folate	100	100	100	100	0	0
4.1.3.4	hydroxymethylglutaryl-CoA lyase	Branched Amino Acid	82.5713	99.9303	100	100	17.4287	1
4.2.1.10	3-dehydroquinate dehydratase	Shikimate	100	100	100	100	0	0
4.2.1.11	phosphopyruvate hydratase	Glycolysis	-3.34823e-14	-6.48695e-14	0	0	3.34823e-14	1
4.2.1.17a	enoyl-CoA hydratase	Beta Oxidation	99.3898	98.1281	93.7696	92.117	-5.62016	1
4.2.1.17b	enoyl-CoA hydratase	Branched Amino Acid	100	100	100	100	0	1
4.2.1.17c	enoyl-CoA hydratase	Branched Amino Acid	100	99.8982	99.9998	99.9065	-0.000215788	1
4.2.1.18	methylglutaconyl-CoA hydratase	Branched Amino Acid	82.5713	99.9303	100	100	17.4287	1
4.2.1.2	fumarate hydratase	TCA Cycle	86.3341	75.1116	63.0426	26.6975	-23.2915	1
4.2.1.22	cystathionine beta-synthase	Cysteine/Methionine	100	100	100	100	0	1
4.2.1.24	porphobilinogen synthase	Porphyrin	0	0	0	0	0	1
4.2.1.3	aconitate hydratase	TCA Cycle	52.8899	99.3867	95.7736	94.0857	42.8837	1
4.2.1.52	dihydrodipicolinate synthase	Lysine	0	0	0	0	0	0
4.2.1.60a	3-hydroxydecanoyl-[acp] dehydratase	Fatty Acid Synthesis	9.6186e-14	1.17259e-13	1.77974e-14	-2.34689e-14	-7.83886e-14	0
4.2.1.60b	3-hydroxydecanoyl-[acp] dehydratase	Fatty Acid Synthesis	9.6186e-14	1.17259e-13	1.77974e-14	-2.34689e-14	-7.83886e-14	0
4.2.1.60c	3-hydroxydecanoyl-[acp] dehydratase	Fatty Acid Synthesis	0	0	0	0	0	0
4.2.1.60d	3-hydroxydecanoyl-[acp] dehydratase	Fatty Acid Synthesis	0	0	0	0	0	0
4.2.1.60e	3-hydroxydecanoyl-[acp] dehydratase	Fatty Acid Synthesis	0	0	0	0	0	0
4.2.1.61a	3-hydroxydecanoyl-[acp] dehydratase	Fatty Acid Synthesis	9.6186e-14	1.17259e-13	1.77974e-14	-2.34689e-14	-7.83886e-14	0
4.2.1.61b	3-hydroxydecanoyl-[acp] dehydratase	Fatty Acid Synthesis	9.6186e-14	1.17259e-13	1.77974e-14	-2.34689e-14	-7.83886e-14	0
4.2.1.61c	3-hydroxydecanoyl-[acp] dehydratase	Fatty Acid Synthesis	-1.42253e-26	6.08315e-14	-5.58848e-14	-2.12989e-15	-5.58848e-14	0
4.2.1.75	uroporphyrinogen-III synthase	Porphyrin	0	0	0	0	0	1
4.2.1.79	2-methylcitrate dehydratase	MC Cycle	93.607	99.8982	99.9998	99.9065	6.39275	0
4.2.1.96	4a-hydroxytetrahydrobiopterin dehydratase	Biopterin	100	100	100	100	0	1
4.2.1.99	2-methylisocitrate dehydratase	MC Cycle	93.607	99.8982	99.9998	99.9065	6.39275	0
4.2.3.1	threonine synthase	Serine/Glycine	100	100	100	100	0	0
4.2.3.12	6-pyruvoyltetrahydropterin synthase	Biopterin	0	0	0	0	0	1
4.2.3.4	3-dehydroquinate synthase	Shikimate	100	100	100	100	0	0
4.2.3.5	chorismate synthase	Shikimate	100	100	100	100	0	0
4.3.2.2	adenylosuccinate lyase	Purine	100	100	100	100	0	1
4.4.1.1	cystathionine gamma-lyase	Cysteine/Methionine	100	100	100	100	0	1
4.4.1.17	holocytochrome-c synthase	Porphyrin	100	100	100	100	-1.98952e-13	1
4.4.1.5	lactoylglutathione lyase	Misc	100	100	100	100	0	1
4.6.1.1a	adenylate cyclase	Purine	100	100	100	100	0	1
4.6.1.1b	adenylate cyclase	Purine	100	100	100	100	0	1
4.6.1.12	2-C-methyl-D-erythritol 2,4-cyclodiphosphate synthase	Terpenoid Backbone	0	0	0	0	0	0
4.99.1.1	ferrochelatase	Porphyrin	0	0	0	0	0	1
5.1.1.7	diaminopimelate epimerase	Lysine	0	0	0	0	0	0
5.1.3.1	ribulose-phosphate 3-epimerase	Pentose Phosphate	62.5738	81.9125	41.2694	29.5316	-21.3044	1
5.1.3.2	UDP-glucose 4-epimerase	Misc	100	100	100	100	0	1
5.3.1.1a	triose-phosphate isomerase	Glycolysis	75.6601	41.1106	7.65211	32.4186	-68.0079	1
5.3.1.1b	triose-phosphate isomerase	Glycolysis	100	85.7072	79.7091	75.2647	-20.2909	1
5.3.1.6	ribose-5-phosphate isomerase	Pentose Phosphate	-5.59976e-12	9.66814e-12	2.39046e-11	4.35693e-23	2.95044e-11	1
5.3.1.8	mannose-6-phosphate isomerase	Misc	0	0	0	0	0	1
5.3.1.9	glucose-6-phosphate isomerase	Glycolysis	59.7322	21.3735	1.87767	24.388	-57.8546	1
5.4.2.1	phosphoglycerate mutase	Glycolysis	-3.34823e-14	-6.48695e-14	0	0	3.34823e-14	1
5.4.2.2	phosphoglucomutase	Glycolysis	0	0	0	0	0	1
5.4.2.3	phosphoacetylglucosamine mutase	Amino Sugar	0	0	0	0	0	1
5.4.2.8	phosphomannomutase	Misc	0	0	0	0	0	1
5.5.1.4	inositol-3-phosphate synthase	Phospholipid	0	0	0	0	0	1
6.2.1.1	acetate-CoA ligase	Glycolysis	100	100	100	100	-3.97904e-13	1
6.2.1.16	acetoacetate-CoA ligase	Misc	82.5713	99.9303	100	100	17.4287	1
6.2.1.3a	long-chain-fatty-acid-CoA ligase	Fatty Acid Synthesis	-2.57447e-12	-2.69449e-12	3.04586e-13	1.00909e-13	2.87905e-12	1
6.2.1.3b	long-chain-fatty-acid-CoA ligase	Fatty Acid Synthesis	100	99.8202	99.8009	99.8009	-0.199114	1
6.2.1.3c	long-chain-fatty-acid-CoA ligase	Fatty Acid Synthesis	3.05123e-13	3.38844e-13	5.65441e-14	3.34389e-15	-2.48579e-13	1
6.2.1.3d	long-chain-fatty-acid-CoA ligase	Fatty Acid Synthesis	-1.42253e-26	6.08315e-14	-5.58848e-14	-2.12989e-15	-5.58848e-14	1
6.2.1.5	succinate-CoA ligase (ADP-forming)	TCA Cycle	100	99.9926	94.4454	92.781	-5.55456	1
6.3.1.2	glutamate-ammonia ligase	Glutamate/Glutamine	9.16664e-14	-6.95255e-13	-8.73784e-13	1.63891e-16	-9.6545e-13	1
6.3.2.1	pantoate-beta-alanine ligase	CoA Synthesis	1.34693e-11	-3.27185e-11	-2.15403e-11	3.00487e-13	-3.50097e-11	0
6.3.2.17	tetrahydrofolate synthase	Folate	100	100	100	100	0	1
6.3.2.2	glutamate-cysteine ligase	Glutamate/Glutamine	100	100	100	100	0	1
6.3.2.3	glutathione synthase	Glutamate/Glutamine	100	100	100	100	0	1
6.3.2.5	phosphopantothenate-cysteine ligase	CoA Synthesis	1.34693e-11	-3.27185e-11	-2.15403e-11	3.00487e-13	-3.50097e-11	1
6.3.4.2	CTP synthase	Pyrimidine	-2.11807e-22	2.80246e-22	6.42578e-22	-1.13105e-25	8.54385e-22	1
6.3.4.4	adenylosuccinate synthase	Purine	100	100	100	100	0	1
6.3.5.1	NAD+ synthase (glutamine-hydrolysing)	Nicotinate	100	100	100	100	0	1
6.3.5.2	GMP synthase (glutamine-hydrolysing)	Purine	-2.48554e-23	-4.53385e-24	6.18739e-21	-1.7754e-23	6.21224e-21	1
6.3.5.4	asparagine synthase (glutamine-hydrolysing)	Glutamate/Glutamine	0	0	0	0	0	1
6.3.5.5	carbamoyl-phosphate synthase (glutamine-hydrolysing)	Pyrimidine	100	100	100	100	0	1
6.4.1.1	pyruvate carboxylase	TCA Cycle	31.105	59.1869	100	100	68.895	1
6.4.1.2a	acetyl-CoA carboxylase	Fatty Acid Synthesis	3.18491e-14	3.65201e-14	8.16403e-14	-6.32586e-14	4.97912e-14	1
6.4.1.2b	acetyl-CoA carboxylase	Fatty Acid Synthesis	0	0	0	0	0	1
6.4.1.4	methylcrotonoyl-CoA carboxylase	Branched Amino Acid	82.5713	99.9303	100	100	17.4287	0
NGAM	Non-growth associated maintenance	Biomass	100	118.91	128.543	168.834	28.5435
GAM	Growth associated maintenance	Biomass	0	0	0	0	0
DNA	DNA composition	Biomass	0	0	0	0	0
RNA	RNA composition	Biomass	0	0	0	0	0
Proteins	Amino acid composition	Biomass	0	0	0	0	0
Lipids	Lipid composition	Biomass	0	0	0	0	0
EMs	Essential Molecules	Biomass	0	0	0	0	0
Biomass	Biomass	Biomass	0	0	0	0	0
Acyl	fatty acid aggregate	Biomass	-1.42253e-26	6.08315e-14	-5.58848e-14	-2.12989e-15	-5.58848e-14
Blackbox1	arachidonic acid blackbox	Fatty Acid Synthesis	-1.42253e-26	6.08315e-14	-5.58848e-14	-2.12989e-15	-5.58848e-14
Currency1	Acceptor exchange [a]	Currency Exchange	-1.42253e-26	6.08315e-14	-5.58848e-14	-2.12989e-15	-5.58848e-14
Currency2	Acceptor exchange [er]	Currency Exchange	0	0	0	0	0
Currency3	Ferredoxin exchange	Currency Exchange	0	0	0	0	0
S1	bicarbonate[c]	Spontaneous	-8.85976e-15	1.24585e-13	1.34106e-14	-2.99282e-14	2.22704e-14
S2	bicarbonate[a]	Spontaneous	0	0	0	0	0
S3	bicarbonate[m]	Spontaneous	62.8075	99.9858	99.9999	99.9377	37.1923
O1	ATP[a]	Organellar Transport	100	85.447	79.4411	75.0116	-20.5589
O2	ADP[a]	Organellar Transport	100	85.1607	79.1464	74.7334	-20.8536
O3	AMP[a]	Organellar Transport	4.3181e-14	3.19481e-27	1.85637e-13	4.82873e-14	1.42456e-13
O4	CTP[a]	Organellar Transport	0	0	0	0	0
O5	phosphate[a]	Organellar Transport	100	85.0351	79.0172	74.6113	-20.9828
O6	diphosphate[a]	Organellar Transport	5.68541e-14	-3.72265e-26	5.82159e-14	4.10196e-14	1.36182e-15
O7	NADH[a]	Organellar Transport	100	86.1072	80.1214	75.654	-19.8786
O8	NAD+[a]	Organellar Transport	100	86.1072	80.1214	75.654	-19.8786
O9	NADPH[a]	Organellar Transport	-6.39452e-14	-1.92156e-15	-5.23058e-15	1.08207e-13	5.87146e-14
O10	NADP+[a]	Organellar Transport	-4.26415e-14	4.94214e-13	-3.7725e-26	6.99407e-26	4.26415e-14
O11	H+[a]	Organellar Transport	100	91.4502	85.6686	80.8919	-14.3314
O12	Fe2+[m]	Organellar Transport	0	0	0	0	0
O13	O2[a]	Organellar Transport	-1.42253e-26	6.08315e-14	-5.58848e-14	-2.12989e-15	-5.58848e-14
O14	H2O[a]	Organellar Transport	100	98.34	98.1641	98.1641	-1.83591
O15	CO2[a]	Organellar Transport	2.43139e-13	5.08073e-13	8.09067e-13	1.71717e-12	5.65928e-13
O16	H2O2[a]	Organellar Transport	100	100	100	100	0
O17	NH3[a]	Organellar Transport	0	0	0	0	0
O18	CoA[a]	Organellar Transport	-7.17142e-24	3.69376e-24	1.00793e-23	6.50386e-20	1.72507e-23
O19	palmitoyl-CoA[a]	Organellar Transport	-3.69947e-14	-6.23926e-14	1.22671e-13	-1.86311e-14	1.59666e-13
O20	glycerone-phosphate[a]	Organellar Transport	100	85.7072	79.7091	75.2647	-20.2909
O21	phosphoenolpyruvate[a]	Organellar Transport	0	0	0	0	0
O22	3-phospho-D-glycerate[a]	Organellar Transport	100	85.8349	79.8406	75.3888	-20.1594
O23	ATP[er]	Organellar Transport	100	100	100	100	-1.98952e-13
O24	ADP[er]	Organellar Transport	100	100	100	100	-1.98952e-13
O25	CTP[er]	Organellar Transport	0	0	0	0	0
O26	CMP[er]	Organellar Transport	0	-1.86951e-41	0	0	0
O27	phosphate[er]	Organellar Transport	0	0	0	0	0
O28	NAD+[er]	Organellar Transport	100	100	100	100	0
O29	NADH[er]	Organellar Transport	100	100	100	100	0
O30	NADP+[er]	Organellar Transport	0	0	0	0	0
O31	NADPH[er]	Organellar Transport	0	0	0	0	0
O32	H+[er]	Organellar Transport	0	0	0	0	0
O33	O2[er]	Organellar Transport	0	0	0	0	0
O34	H2O[er]	Organellar Transport	0	7.59297e-28	-1.16414e-27	0	-1.16414e-27
O35	CO2[er]	Organellar Transport	0	0	0	0	0
O36	L-serine[er]	Organellar Transport	0	0	0	0	0
O37	CoA[er]	Organellar Transport	5.15611e-27	-9.02881e-27	-6.49809e-25	-2.72051e-26	-6.54965e-25
O38	acyl[er]	Organellar Transport	100	100	100	100	0
O39	acyl-CoA[er]	Organellar Transport	-2.57447e-12	-2.69449e-12	3.04586e-13	1.00909e-13	2.87905e-12
O40	palmitoyl-CoA[er]	Organellar Transport	0	0	0	0	0
O41	1D-myo-inositol-3-phosphate[er]	Organellar Transport	0	0	0	0	0
O42	CDP-choline[er]	Organellar Transport	0	0	0	0	0
O43	sn-glycerol-3-phosphate[er]	Organellar Transport	1.41734e-14	6.73861e-16	0	3.63192e-27	-1.41734e-14
O44	sn-glycero-3-phosphocholine[er]	Organellar Transport	100	100	100	100	0
O45	ATP[m]	Organellar Transport	32.2339	44.2875	0	0	-32.2339
O46	ADP[m]	Organellar Transport	31.2434	43.9072	0	0	-31.2434
O47	AMP[m]	Organellar Transport	82.5713	99.9303	100	100	17.4287
O48	CTP[m]	Organellar Transport	1.34693e-11	-3.27185e-11	-2.15403e-11	3.00487e-13	-3.50097e-11
O49	phosphate[m]	Organellar Transport	31.1761	43.8643	0	0	-31.1761
O50	diphosphate[m]	Organellar Transport	-4.4891e-28	-5.48674e-27	-4.10945e-27	1.00155e-26	-3.66054e-27
O51	NAD+[m]	Organellar Transport	93.5729	95.9357	94.4789	96.4057	0.905981
O52	NADH[m]	Organellar Transport	93.5729	95.9357	94.4789	96.4057	0.905981
O53	NADP+[m]	Organellar Transport	78.2147	90.4673	45.2903	32.4089	-32.9244
O54	NADPH[m]	Organellar Transport	78.2147	90.4673	45.2903	32.4089	-32.9244
O55	H+[m]	Organellar Transport	66.4097	84.853	39.8216	25.6094	-26.5881
O56	H2O2[m]	Organellar Transport	2.97049e-11	-1.66512e-26	2.9117e-11	1.72775e-11	-5.87868e-13
O57	O2[m]	Organellar Transport	5.28686e-25	7.42655e-25	0	0	-5.28686e-25
O58	H2O[m]	Organellar Transport	25.3008	39.706	0	0	-25.3008
O59	CO2[m]	Organellar Transport	93.3151	79.6454	67.0938	28.4131	-26.2213
O60	NH3[m]	Organellar Transport	98.1398	94.4414	95.7653	88.2784	-2.37446
O61	L-aspartate[m]	Organellar Transport	0	0	0	0	0
O62	L-cysteine[m]	Organellar Transport	1.34693e-11	-3.27185e-11	-2.15403e-11	3.00487e-13	-3.50097e-11
O63	L-isoleucine[m]	Organellar Transport	100	100	100	100	0
O64	L-leucine[m]	Organellar Transport	82.5713	99.9303	100	100	17.4287
O65	L-valine[m]	Organellar Transport	1.38136e-12	-2.87785e-13	-2.61659e-11	6.84017e-11	-2.75473e-11
O66	L-serine[m]	Organellar Transport	0	0	-1.25249e-45	6.51828e-28	-1.25249e-45
O67	glycine[m]	Organellar Transport	0	0	0	0	0
O68	L-glutamate[m]	Organellar Transport	52.8899	99.9609	95.7675	95.7675	42.8777
O69	CoA[m]	Organellar Transport	100	100	100	100	1.98952e-13
O70	pyruvate[m]	Organellar Transport	67.0762	99.9918	98.9745	99.9321	31.8983
O71	citrate[m]	Organellar Transport	3.68294e-27	1.75367e-27	2.89671e-24	-1.91185e-25	2.89302e-24
O72	(S)-dihydroorotate[m]	Organellar Transport	6.37153e-13	5.07688e-26	8.66412e-27	1.29685e-26	-6.37153e-13
O73	orotate[m]	Organellar Transport	6.37153e-13	5.07688e-26	8.66412e-27	1.29685e-26	-6.37153e-13
O74	(R)-pantoatem]	Organellar Transport	1.34693e-11	-3.27185e-11	-2.15403e-11	3.00487e-13	-3.50097e-11
O75	pantothenate[m]	Organellar Transport	1.34693e-11	-3.27185e-11	-2.15403e-11	3.00487e-13	-3.50097e-11
O76	dimethylallyl-diphosphate[a/m]	Organellar Transport	0	0	0	0	0
O77	isopentenyl-diphosphate[a/m]	Organellar Transport	0	0	0	0	0
O78	N6-(1,2-Dicarboxyethyl)-AMP[m]	Organellar Transport	100	100	100	100	0
O79	5-aminolevulinate[a/m]	Organellar Transport	0	0	0	0	0
O80	tetrahydrofolate[m]	Organellar Transport	-1.7273e-25	1.81053e-12	9.46348e-14	5.63823e-12	9.46348e-14
O81	5,10-methylenetetrahydrofolate[m]	Organellar Transport	1.37247e-24	0	0	0	-1.37247e-24
O82	coproporphyrinogen-III	Organellar Transport	0	0	0	0	0
O83	protoporphyrinogen-IX	Organellar Transport	0	0	0	0	0
O84	heme	Organellar Transport	0	0	0	0	0
O85	ferrocytochrome-c	Organellar Transport	100	100	100	100	-1.98952e-13
T1	spermine import	Extracellular Transport	1.34693e-11	-3.27185e-11	-2.15403e-11	3.00487e-13	-3.50097e-11
T2	arginine transport	Extracellular Transport	0	0	0	0	0
T3	ornithine transport	Extracellular Transport	100	100	100	100	-1.98952e-13
T4	glucose transport	Extracellular Transport	-1.49854e-13	0	0	0	1.49854e-13
T5	folic acid transport	Extracellular Transport	77.1009	91.3681	91.9112	92.9053	14.8103
T6	adenosine transport	Extracellular Transport	100	99.821	99.8017	99.8017	-0.198298
T7	tryptophan transport	Extracellular Transport	0	0	0	0	0
T8	cysteine transport	Extracellular Transport	0	0	0	0	0
T9	histidine transport	Extracellular Transport	0	0	0	0	0
T10	threonine transport	Extracellular Transport	0	0	0	0	0
T11	isoleucine transport	Extracellular Transport	0	0	0	0	0
T12	leucine transport	Extracellular Transport	0	8.69024e-30	4.47566e-28	0	4.47566e-28
T13	methionine transport	Extracellular Transport	0	0	0	0	0
T14	phenylalanine transport	Extracellular Transport	0	0	0	0	0
T15	tyrosine transport	Extracellular Transport	0	0	0	0	0
T16	valine transport	Extracellular Transport	0	5.91884e-13	9.54684e-13	-1.36561e-26	9.54684e-13
T17	cholesterol transport	Extracellular Transport	0	0	0	0	0
T18	choline transport	Extracellular Transport	-2.59789e-29	5.84222e-43	0	0	2.59789e-29
T19	adenine transport	Extracellular Transport	100	100	100	100	0
T20	serine transport	Extracellular Transport	73.7235	98.7338	97.0558	98.5781	23.3322
T21	Iron (II) ion transport	Extracellular Transport	0	0	0	0	0
T22	(S)-lactate transport	Extracellular Transport	42.1263	7.19432	0	0	-42.1263
X1	oxidative stress	Stress	100	100	100	100	0
D1	water	Diffusion	59.9566	20.1883	0	0	-59.9566
D2	oxygen import	Diffusion	-2.57806e-27	2.47109e-28	0	0	2.57806e-27
D3	CO2 export	Diffusion	-1.31819e-14	1.36635e-13	0	0	1.31819e-14
D4	NH3 import	Diffusion	100	98.6018	96.4396	96.2342	-3.56037
D5	diphosphate	Diffusion	68.5875	43.5744	12.5144	24.3714	-56.0732
D6	phosphate	Diffusion	41.6249	9.63463	0	0	-41.6249
D7	ethanol	Diffusion	100	100	100	100	0
Demand	acyl carrier protein	Demand	-9.35305e-24	-1.28973e-25	-4.19127e-25	-2.59841e-24	8.93392e-24
Sink1	4-aminobutanoate	Sink	1.34693e-11	-3.27185e-11	-2.15403e-11	3.00487e-13	-3.50097e-11
Sink2	formate	Sink	0	0	0	0	0
Sink3	3-acetamidopropanal	Sink	1.34693e-11	-3.27185e-11	-2.15403e-11	3.00487e-13	-3.50097e-11
Sink4	5,10-methylenetetrahydrofolate[m]	Sink	4.55642e-12	2.25627e-13	9.57892e-12	-3.23705e-15	5.0225e-12
Sink5	glycolaldehyde	Sink	100	100	100	100	0
Sink6	3,4-dihydroxy-L-phenylalanine	Sink	100	100	100	100	0
Deadend1	D-ribose	Deadend	100	100	100	100	0
Deadend2	6-(alpha-D-glucosaminyl)-1-phosphatidyl-1D-myo-inositol	Deadend	100	100	100	100	0
Deadend3	beta-D-mannosyldiacetylchitobiosyldiphosphodolichol	Deadend	100	100	100	100	0
Deadend4	2-oxobutanoate	Deadend	100	100	100	100	0
Deadend5	deoxyribose	Deadend	100	100	100	100	0
Deadend6	dolichyl-beta-D-glucosyl-phosphate	Deadend	100	100	100	100	0
Deadend7	dolichyl-phosphate-D-mannose	Deadend	100	100	100	100	0
Deadend8	N-acetyl-D-glucosaminyldiphosphodolichol	Deadend	100	100	100	100	0
Deadend9	P1,P3-bis(5-adenosyl)-triphosphate	Deadend	100	100	100	100	0
Deadend10	N,N-diacetylchitobiosyldiphosphodolichol	Deadend	100	100	100	100	0
Deadend11	O-acetyl-L-homoserine	Deadend	100	100	100	100	0
Deadend12	UDP-D-galactose	Deadend	100	100	100	100	0
Deadend13	(R)-lactate	Deadend	100	100	100	100	0
Deadend14	3-phosphoadenylyl-sulfate	Deadend	100	100	100	100	0
Deadend15	1-phosphatidyl-1D-myo-inositol-3-phosphate	Deadend	100	100	100	100	0
Deadend16	methylglyoxal	Deadend	100	100	100	100	0
Deadend17	phosphatidylglycerophosphate	Deadend	100	100	100	100	0
Deadend18	thiosulfate	Deadend	100	100	100	100	0
Deadend19	Ca2+	Deadend	100	100	100	100	0
Deadend20	Cu2+	Deadend	100	100	100	100	0
Deadend21	K+	Deadend	100	100	100	100	0
Deadend22	sulfite	Deadend	100	100	100	100	0
Deadend23	D-glucose	Deadend	100	100	100	100	0
Deadend24	L-homoserine	Deadend	100	100	100	100	0
Deadend25	UDP-N-acetyl-D-glucosamine	Deadend	100	100	100	100	0
Deadend26	UDP	Deadend	100	100	100	100	0
Deadend27	arsenite	Deadend	100	100	100	100	0
Deadend28	dolichyl-phosphate	Deadend	100	100	100	100	0
Deadend29	xenobiotic	Deadend	100	100	100	100	0
Deadend30	N-acetylputrescine	Deadend	100	100	100	100	0
Deadend31	D-myo-inositol-1,4,5-trisphosphate	Deadend	100	100	100	100	0
Deadend32	acetate	Deadend	100	100	100	100	0
Deadend33	acetate	Deadend	100	100	100	100	0
