# Supplementary material for: Metabolic reconstruction identifies strain-specific regulation of virulence in Toxoplasma gondii
Source: Mol Syst Biol. 2013 Nov 19;9:708. doi: 10.1038/msb.2013.62 (PMC4039375; doi:10.1038/msb.2013.62)
Supplement: Supplementary Table S4 — Predicted impact of double enzyme knockouts on parasite growth. [file msb201362-s5.xlsx]

## Sheet: Supplemental Table IV
Supplemental Table IV: Predicted impact of double gene knockouts on growth of Me49
Values indicate the genetic interaction score (see Methods)
EC Identifier	KEGG defined pathway	1.17.4.1d	1.17.4.1a	1.5.1.3b	1.10.2.2	1.3.5.1	1.1.1.37	4.2.1.2	1.6.5.3	1.1.1.44	1.1.1.49	3.1.1.31	1.6.2.4	2.2.1.1a	2.2.1.2	2.2.1.1b	5.1.3.1	1.14.16.2	1.5.1.34	4.2.1.96	1.5.1.12b	2.6.1.13	1.1.1.1	1.2.1.3a	2.3.1.8	3.6.1.7	1.2.1.41	2.7.2.11	1.1.1.95	2.6.1.52	3.1.3.3	2.1.3.3	2.7.2.2	3.5.3.6	1.2.1.12b	2.7.2.3b	5.3.1.1b	2.3.3.1	1.1.1.42	4.2.1.3	1.4.1.4	1.4.4.2	2.1.2.10	6.4.1.1	1.2.4.2	2.3.1.61	1.4.1.2	1.3.3.6	1.1.1.35b
1.17.4.1d	Pyrimidine	1	1	1	1	1	1	1	1	1	1	1	1	1	1	1	1	1	1	1	1	1	1	1	1	1	1	1	1	1	1	1	1	1	1	1	1	1	1	1	1	1	1	1	1	1	1	1	1
1.17.4.1a	Purine	1	1	1	1	1	1	1	1	1	1	1	1	1	1	1	1	1	1	1	1	1	1	1	1	1	1	1	1	1	1	1	1	1	1	1	1	1	1	1	1	1	1	1	1	1	1	1	1
1.5.1.3b	Folate	1	1	1	0.795642	1.08567	1.08567	1.08567	0.87233	1.01082	1.01082	1.01082	0.999397	0.998516	0.998516	1.06959	1.03283	1	1	1	0.73718	0.73718	1	1	1	1	1	1	1	1	1	0.996605	0.996539	0.996605	1.00669	1.00669	1.00687	1.01082	1.00929	1.00929	0.990118	1	1	1	1.01098	1.01098	1.02352	1.01082	1.01082
1.10.2.2	Oxidative Phosphorylation	1	1	0.795642	1	1.58623	1.58623	1.58623	2.29073	0	0	0	0	0	0	0	0	0.951545	0.951545	0.951545	0	0.848545	1	1	1	1	1	1	1	1	1	1.00162	1.00158	1.00162	0.708846	0.708846	0.708918	1.06644	1.02403	1.02403	0.997566	1	1	1	0	0	1.02964	1.06644	1.06644
1.3.5.1	TCA Cycle	1	1	1.08567	1.58623	1	1.58623	1.58623	1.58327	0	0	0	0	0	0	0.086292	0	1	1	1	0	0.637455	0.99902	0.99902	0.99902	0.99902	0.944179	0.944179	0.912816	0.912816	0.912816	0.953244	0.959769	0.953244	0.739193	0.739193	0.738851	1.06644	1.01686	1.01686	1.02932	1	1	0.999034	1.06895	1.06895	1.02441	1.06644	1.06644
1.1.1.37	TCA Cycle	1	1	1.08567	1.58623	1.58623	1	1.58623	1.58327	0	0	0	0	0	0	0.086292	0	1	1	1	0	0.637455	0.998723	0.998723	0.998723	0.998723	0.944179	0.944179	0.912816	0.912816	0.912816	0.952959	0.95948	0.952959	0.739193	0.739193	0.738851	1.06644	1.01686	1.01686	1.02932	1	1	0.999034	1.06895	1.06895	1.02441	1.06644	1.06644
4.2.1.2	TCA Cycle	1	1	1.08567	1.58623	1.58623	1.58623	1	1.58327	0	0	0	0	0	0	0.086292	0	1	1	1	0	0.637455	0.998723	0.998723	0.998723	0.998723	0.944179	0.944179	0.912816	0.912816	0.912816	0.952959	0.95948	0.952959	0.739193	0.739193	0.738851	1.06644	1.01686	1.01686	1.02932	1	1	0.999034	1.06895	1.06895	1.02441	1.06644	1.06644
1.6.5.3	Oxidative Phosphorylation	1	1	0.87233	2.29073	1.58327	1.58327	1.58327	1	0	0	0	0	0	0	0	0	0.94977	0.94977	0.94977	1.11135	1.11135	1	1	1	1	1	1	1	1	1	1.00203	1.00198	1.00203	0.718918	0.718918	0.719009	1.0651	1.02862	1.02862	0.998635	1	1	1	1.06604	1.06604	1.02988	1.06616	1.06616
1.1.1.44	Pentose Phosphate	1	1	1.01082	0	0	0	0	0	1	2.43143	2.43143	2.43138	2.40477	2.4231	0	0	1	1	1	1.0592	1.0592	1	1	1	1	1	1	1	1	1	1	1	1	0.638569	0.638569	0.638569	0.90489	0.90489	0.90489	1.01532	1	1	1	0.90489	0.90489	0.922387	0.90489	0.90489
1.1.1.49	Pentose Phosphate	1	1	1.01082	0	0	0	0	0	2.43143	1	2.43143	2.43138	2.40477	2.4231	0	0	1	1	1	1.0592	1.0592	1	1	1	1	1	1	1	1	1	1	1	1	0.638569	0.638569	0.638569	0.90489	0.90489	0.90489	1.01532	1	1	1	0.90489	0.90489	0.922387	0.90489	0.90489
3.1.1.31	Pentose Phosphate	1	1	1.01082	0	0	0	0	0	2.43143	2.43143	1	2.43138	2.40477	2.4231	0	0	1	1	1	1.0592	1.0592	1	1	1	1	1	1	1	1	1	1	1	1	0.638569	0.638569	0.638569	0.90489	0.90489	0.90489	1.01532	1	1	1	0.90489	0.90489	0.922387	0.90489	0.90489
1.6.2.4	Oxidative Phosphorylation	1	1	0.999397	0	0	0	0	0	2.43138	2.43138	2.43138	1	2.42195	2.4231	2.42195	2.42195	1	1	1	1.11058	1.11058	0.999295	0.999295	0.999295	0.999295	1	1	0.978166	0.978166	0.978166	0.995817	0.995913	0.995817	0.528968	0.528968	0.528827	1.03884	1.0207	1.0207	1.0291	1	1	1	1.03998	1.03998	0.990343	1.03884	1.03884
2.2.1.1a	Pentose Phosphate	1	1	0.998516	0	0	0	0	0	2.40477	2.40477	2.40477	2.42195	1	2.4231	2.4231	2.4231	1	1	1	1.05855	1.05855	1	1	1	1	1	1	1	1	1	0.99991	0.999912	0.99991	0.638569	0.638569	0.638565	0.90489	0.904957	0.904957	1.01527	1	1	1	0.904883	0.904883	0.914852	0.90489	0.90489
2.2.1.2	Glycolysis	1	1	0.998516	0	0	0	0	0	2.4231	2.4231	2.4231	2.4231	2.4231	1	2.4231	2.4231	1	1	1	1.05855	1.05855	1	1	1	1	1	1	1	1	1	0.99991	0.999912	0.99991	0.638569	0.638569	0.638565	0.90489	0.904957	0.904957	1.01527	1	1	1	0.904883	0.904883	0.914852	0.90489	0.90489
2.2.1.1b	Pentose Phosphate	1	1	1.06959	0	0.086292	0.086292	0.086292	0	0	0	0	2.42195	2.4231	2.4231	1	2.4231	1	1	1	1.05855	1.05855	1	1	1	1	1	1	1	1	1	0.99991	0.999912	0.99991	0.638569	0.638569	0.638565	0.90489	0.904957	0.904957	1.01527	1	1	1	0.904883	0.904883	0.95686	0.90489	0.90489
5.1.3.1	Pentose Phosphate	1	1	1.03283	0	0	0	0	0	0	0	0	2.42195	2.4231	2.4231	2.4231	1	1	1	1	1.05855	1.05855	1	1	1	1	1	1	1	1	1	0.99991	0.999912	0.99991	0.638569	0.638569	0.638565	0.90489	0.904957	0.904957	1.01527	1	1	1	0.904883	0.904883	0.93578	0.90489	0.90489
1.14.16.2	Biopterin	1	1	1	0.951545	1	1	1	0.94977	1	1	1	1	1	1	1	1	1	1	1	1	1	1	1	1	1	1	1	1	1	1	1	1	1	1	1	1	1	1	1	1	1	1	1	1	1	1	1	1
1.5.1.34	Biopterin	1	1	1	0.951545	1	1	1	0.94977	1	1	1	1	1	1	1	1	1	1	1	1	1	1	1	1	1	1	1	1	1	1	1	1	1	1	1	1	1	1	1	1	1	1	1	1	1	1	1	1
4.2.1.96	Biopterin	1	1	1	0.951545	1	1	1	0.94977	1	1	1	1	1	1	1	1	1	1	1	1	1	1	1	1	1	1	1	1	1	1	1	1	1	1	1	1	1	1	1	1	1	1	1	1	1	1	1	1
1.5.1.12b	Arginine/Proline	1	1	0.73718	0	0	0	0	1.11135	1.0592	1.0592	1.0592	1.11058	1.05855	1.05855	1.05855	1.05855	1	1	1	1	1.20715	1	1	1	1	1	1	1	1	1	1.02683	1.02519	1.02683	1.01649	1.01649	1.01687	0	0	0	0	0.928544	0.928544	0	1.06895	1.06895	0.98578	1.05421	1.05421
2.6.1.13	Arginine/Proline	1	1	0.73718	0.848545	0.637455	0.637455	0.637455	1.11135	1.0592	1.0592	1.0592	1.11058	1.05855	1.05855	1.05855	1.05855	1	1	1	1.20715	1	1	1	1	1	1	1	1	1	1	1.02683	1.02519	1.02683	1.01649	1.01649	1.01687	0	0	0	0	0.928544	0.928544	0	1.06895	1.06895	0.98578	1.05421	1.05421
1.1.1.1	Misc	1	1	1	1	0.99902	0.998723	0.998723	1	1	1	1	0.999295	1	1	1	1	1	1	1	1	1	1	1	1	1	1	1	1	1	1	1	1	1	1	1	1	1	1	1	1	1	1	1	1	1	1	1	1
1.2.1.3a	Glycolysis	1	1	1	1	0.99902	0.998723	0.998723	1	1	1	1	0.999295	1	1	1	1	1	1	1	1	1	1	1	1	1	1	1	1	1	1	1	1	1	1	1	1	1	1	1	1	1	1	1	1	1	1	1	1
2.3.1.8	Misc	1	1	1	1	0.99902	0.998723	0.998723	1	1	1	1	0.999295	1	1	1	1	1	1	1	1	1	1	1	1	1	1	1	1	1	1	1	1	1	1	1	1	1	1	1	1	1	1	1	1	1	1	1	1
3.6.1.7	Misc	1	1	1	1	0.99902	0.998723	0.998723	1	1	1	1	0.999295	1	1	1	1	1	1	1	1	1	1	1	1	1	1	1	1	1	1	1	1	1	1	1	1	1	1	1	1	1	1	1	1	1	1	1	1
1.2.1.41	Arginine/Proline	1	1	1	1	0.944179	0.944179	0.944179	1	1	1	1	1	1	1	1	1	1	1	1	1	1	1	1	1	1	1	1	1	1	1	1	1	1	1	1	1	1	1	1	1	1	1	1	1	1	1	1	1
2.7.2.11	Arginine/Proline	1	1	1	1	0.944179	0.944179	0.944179	1	1	1	1	1	1	1	1	1	1	1	1	1	1	1	1	1	1	1	1	1	1	1	1	1	1	1	1	1	1	1	1	1	1	1	1	1	1	1	1	1
1.1.1.95	Serine/Glycine	1	1	1	1	0.912816	0.912816	0.912816	1	1	1	1	0.978166	1	1	1	1	1	1	1	1	1	1	1	1	1	1	1	1	1	1	1	1	1	1	1	1	1	1	1	0.966111	1	1	1	1	1	0.997125	1	1
2.6.1.52	Serine/Glycine	1	1	1	1	0.912816	0.912816	0.912816	1	1	1	1	0.978166	1	1	1	1	1	1	1	1	1	1	1	1	1	1	1	1	1	1	1	1	1	1	1	1	1	1	1	0.966111	1	1	1	1	1	0.997125	1	1
3.1.3.3	Serine/Glycine	1	1	1	1	0.912816	0.912816	0.912816	1	1	1	1	0.978166	1	1	1	1	1	1	1	1	1	1	1	1	1	1	1	1	1	1	1	1	1	1	1	1	1	1	1	0.966111	1	1	1	1	1	0.997125	1	1
2.1.3.3	Arginine/Proline	1	1	0.996605	1.00162	0.953244	0.952959	0.952959	1.00203	1	1	1	0.995817	0.99991	0.99991	0.99991	0.99991	1	1	1	1.02683	1.02683	1	1	1	1	1	1	1	1	1	1	1.02493	1.02683	1	1	1.00004	1	0.999442	0.999442	0.980937	1	1	1	1.00063	1.00063	0.887314	1	1
2.7.2.2	Pyrimidine	1	1	0.996539	1.00158	0.959769	0.95948	0.95948	1.00198	1	1	1	0.995913	0.999912	0.999912	0.999912	0.999912	1	1	1	1.02519	1.02519	1	1	1	1	1	1	1	1	1	1.02493	1	1.02493	1	1	1.00004	1	0.999455	0.999455	0.984265	1	1	1	1.00063	1.00063	0.900486	1	1
3.5.3.6	Arginine/Proline	1	1	0.996605	1.00162	0.953244	0.952959	0.952959	1.00203	1	1	1	0.995817	0.99991	0.99991	0.99991	0.99991	1	1	1	1.02683	1.02683	1	1	1	1	1	1	1	1	1	1.02683	1.02493	1	1	1	1.00004	1	0.999442	0.999442	0.980937	1	1	1	1.00063	1.00063	0.887314	1	1
1.2.1.12b	Glycolysis	1	1	1.00669	0.708846	0.739193	0.739193	0.739193	0.718918	0.638569	0.638569	0.638569	0.528968	0.638569	0.638569	0.638569	0.638569	1	1	1	1.01649	1.01649	1	1	1	1	1	1	1	1	1	1	1	1	1	1.2525	0	0.983223	0.983223	0.983223	1.00669	1	1	1	0.983223	0.983223	0.99275	0.983223	0.983223
2.7.2.3b	Glycolysis	1	1	1.00669	0.708846	0.739193	0.739193	0.739193	0.718918	0.638569	0.638569	0.638569	0.528968	0.638569	0.638569	0.638569	0.638569	1	1	1	1.01649	1.01649	1	1	1	1	1	1	1	1	1	1	1	1	1.2525	1	0	0.983223	0.983223	0.983223	1.00669	1	1	1	0.983223	0.983223	0.99275	0.983223	0.983223
5.3.1.1b	Glycolysis	1	1	1.00687	0.708918	0.738851	0.738851	0.738851	0.719009	0.638569	0.638569	0.638569	0.528827	0.638565	0.638565	0.638565	0.638565	1	1	1	1.01687	1.01687	1	1	1	1	1	1	1	1	1	1.00004	1.00004	1.00004	0	0	1	0.983223	0.983189	0.983189	1.00678	1	1	1	0.983227	0.983227	0.992774	0.983223	0.983223
2.3.3.1	TCA Cycle	1	1	1.01082	1.06644	1.06644	1.06644	1.06644	1.0651	0.90489	0.90489	0.90489	1.03884	0.90489	0.90489	0.90489	0.90489	1	1	1	0	0	1	1	1	1	1	1	1	1	1	1	1	1	0.983223	0.983223	0.983223	1	0	0	1.01532	1	1	1	1.06644	1.06644	0	1.06644	1.06644
1.1.1.42	TCA Cycle	1	1	1.00929	1.02403	1.01686	1.01686	1.01686	1.02862	0.90489	0.90489	0.90489	1.0207	0.904957	0.904957	0.904957	0.904957	1	1	1	0	0	1	1	1	1	1	1	1	1	1	0.999442	0.999455	0.999442	0.983223	0.983223	0.983189	0	1	1.04413	1.01502	1	1	1	1.02278	1.02278	0.710431	1.04361	1.04361
4.2.1.3	TCA Cycle	1	1	1.00929	1.02403	1.01686	1.01686	1.01686	1.02862	0.90489	0.90489	0.90489	1.0207	0.904957	0.904957	0.904957	0.904957	1	1	1	0	0	1	1	1	1	1	1	1	1	1	0.999442	0.999455	0.999442	0.983223	0.983223	0.983189	0	1.04413	1	1.01502	1	1	1	1.02278	1.02278	0.710431	1.04361	1.04361
1.4.1.4	Glutamate/Glutamine	1	1	0.990118	0.997566	1.02932	1.02932	1.02932	0.998635	1.01532	1.01532	1.01532	1.0291	1.01527	1.01527	1.01527	1.01527	1	1	1	0	0	1	1	1	1	1	1	0.966111	0.966111	0.966111	0.980937	0.984265	0.980937	1.00669	1.00669	1.00678	1.01532	1.01502	1.01502	1	1	1	1	1.01586	1.01586	1.02782	1.01532	1.01532
1.4.4.2	Serine/Glycine	1	1	1	1	1	1	1	1	1	1	1	1	1	1	1	1	1	1	1	0.928544	0.928544	1	1	1	1	1	1	1	1	1	1	1	1	1	1	1	1	1	1	1	1	1	1	1	1	1	1	1
2.1.2.10	Serine/Glycine	1	1	1	1	1	1	1	1	1	1	1	1	1	1	1	1	1	1	1	0.928544	0.928544	1	1	1	1	1	1	1	1	1	1	1	1	1	1	1	1	1	1	1	1	1	1	1	1	1	1	1
6.4.1.1	TCA Cycle	1	1	1	1	0.999034	0.999034	0.999034	1	1	1	1	1	1	1	1	1	1	1	1	0	0	1	1	1	1	1	1	1	1	1	1	1	1	1	1	1	1	1	1	1	1	1	1	0.998687	0.998687	0	1	1
1.2.4.2	TCA Cycle	1	1	1.01098	0	1.06895	1.06895	1.06895	1.06604	0.90489	0.90489	0.90489	1.03998	0.904883	0.904883	0.904883	0.904883	1	1	1	1.06895	1.06895	1	1	1	1	1	1	1	1	1	1.00063	1.00063	1.00063	0.983223	0.983223	0.983227	1.06644	1.02278	1.02278	1.01586	1	1	0.998687	1	1.06895	0.827578	1.06644	1.06644
2.3.1.61	TCA Cycle	1	1	1.01098	0	1.06895	1.06895	1.06895	1.06604	0.90489	0.90489	0.90489	1.03998	0.904883	0.904883	0.904883	0.904883	1	1	1	1.06895	1.06895	1	1	1	1	1	1	1	1	1	1.00063	1.00063	1.00063	0.983223	0.983223	0.983227	1.06644	1.02278	1.02278	1.01586	1	1	0.998687	1.06895	1	0.827578	1.06644	1.06644
1.4.1.2	Glutamate/Glutamine	1	1	1.02352	1.02964	1.02441	1.02441	1.02441	1.02988	0.922387	0.922387	0.922387	0.990343	0.914852	0.914852	0.95686	0.93578	1	1	1	0.98578	0.98578	1	1	1	1	1	1	0.997125	0.997125	0.997125	0.887314	0.900486	0.887314	0.99275	0.99275	0.992774	0	0.710431	0.710431	1.02782	1	1	0	0.827578	0.827578	1	0.795302	0.795302
1.3.3.6	Beta Oxidation	1	1	1.01082	1.06644	1.06644	1.06644	1.06644	1.06616	0.90489	0.90489	0.90489	1.03884	0.90489	0.90489	0.90489	0.90489	1	1	1	1.05421	1.05421	1	1	1	1	1	1	1	1	1	1	1	1	0.983223	0.983223	0.983223	1.06644	1.04361	1.04361	1.01532	1	1	1	1.06644	1.06644	0.795302	1	1.06644
1.1.1.35b	Beta Oxidation	1	1	1.01082	1.06644	1.06644	1.06644	1.06644	1.06616	0.90489	0.90489	0.90489	1.03884	0.90489	0.90489	0.90489	0.90489	1	1	1	1.05421	1.05421	1	1	1	1	1	1	1	1	1	1	1	1	0.983223	0.983223	0.983223	1.06644	1.04361	1.04361	1.01532	1	1	1	1.06644	1.06644	0.795302	1.06644	1
4.2.1.17a	Beta Oxidation	1	1	1.01082	1.06644	1.06644	1.06644	1.06644	1.06616	0.90489	0.90489	0.90489	1.03884	0.90489	0.90489	0.90489	0.90489	1	1	1	1.05421	1.05421	1	1	1	1	1	1	1	1	1	1	1	1	0.983223	0.983223	0.983223	1.06644	1.04361	1.04361	1.01532	1	1	1	1.06644	1.06644	0.795302	1.06644	1.06644
2.3.1.16b	Branched Amino Acid	1	1	1.01082	1.06644	1.06644	1.06644	1.06644	1.06616	0.90489	0.90489	0.90489	1.03884	0.90489	0.90489	0.90489	0.90489	1	1	1	1.05421	1.05421	1	1	1	1	1	1	1	1	1	1	1	1	0.983223	0.983223	0.983223	1.06644	1.04361	1.04361	1.01532	1	1	1	1.06644	1.06644	0.795302	1.06644	1.06644
5.3.1.1a	Glycolysis	1	1	1.00396	0	0	0	0	0	0	0	0	0	0	0	0	0	1	1	1	1.08982	1.08982	1	1	1	1	1	1	1	1	1	0.99991	0.999913	0.99991	0	0	0	0.195162	0.195176	0.195176	1.01527	1	1	1	0.19516	0.19516	0	0.195162	0.195162
5.3.1.9	Glycolysis	1	1	0.998229	0	0	0	0	0	0	0	0	0	0	0	0	0	1	1	1	1.09083	1.09083	1	1	1	1	1	1	1	1	1	1.00016	1.00016	1.00016	1.2525	1.2525	1.25456	0	0	0	1.01541	1	1	1	0	0	0	0	0
1.5.5.1	Oxidative Phosphorylation	1	1	1.00008	1.00008	0.999114	0.999114	0.999114	1.00008	0.872723	0.872723	0.872723	0.980197	0.873331	0.873331	0.92842	0.878954	1	1	1	0.544222	0.561678	1	1	1	1	1	1	0.999896	0.999896	0.999896	0.999378	0.999392	0.999378	0.993966	0.993966	0.993927	0.671718	0.797184	0.797184	1.00008	1	1	1	0	0	1.00008	0.671718	0.671718
1.2.1.27	Branched Amino Acid	1	1	1	1	0.999036	0.999036	0.999036	1	0.999071	0.999071	0.999071	0.98506	0.999074	0.999074	0.999074	0.999074	1	1	1	0.965444	0.965444	1	1	1	1	1	1	1	1	1	0.999983	0.999983	0.999983	0.999836	0.999836	0.999835	0.671666	0.903347	0.903347	1	1	1	1	0.776253	0.776253	1	0.998374	0.998374
2.3.1.168a	Branched Amino Acid	1	1	1	1	0.999036	0.999036	0.999036	1	0.999071	0.999071	0.999071	0.98506	0.999074	0.999074	0.999074	0.999074	1	1	1	0.965444	0.965444	1	1	1	1	1	1	1	1	1	0.999983	0.999983	0.999983	0.999836	0.999836	0.999835	0.671666	0.903347	0.903347	1	1	1	1	0.776253	0.776253	1	0.998374	0.998374
1.3.99.2a	Branched Amino Acid	1	1	1	1	0.999036	0.999036	0.999036	1	0.999071	0.999071	0.999071	0.98506	0.999074	0.999074	0.999074	0.999074	1	1	1	0.965444	0.965444	1	1	1	1	1	1	1	1	1	0.999983	0.999983	0.999983	0.999836	0.999836	0.999835	0.671666	0.903347	0.903347	1	1	1	1	0.776253	0.776253	1	0.998374	0.998374
1.1.1.31	Branched Amino Acid	1	1	1	1	0.999036	0.999036	0.999036	1	0.999071	0.999071	0.999071	0.98506	0.999074	0.999074	0.999074	0.999074	1	1	1	0.965444	0.965444	1	1	1	1	1	1	1	1	1	0.999983	0.999983	0.999983	0.999836	0.999836	0.999835	0.671666	0.903347	0.903347	1	1	1	1	0.776253	0.776253	1	0.998374	0.998374
4.2.1.17c	Branched Amino Acid	1	1	1	1	0.999036	0.999036	0.999036	1	0.999071	0.999071	0.999071	0.98506	0.999074	0.999074	0.999074	0.999074	1	1	1	0.965444	0.965444	1	1	1	1	1	1	1	1	1	0.999983	0.999983	0.999983	0.999836	0.999836	0.999835	0.671666	0.903347	0.903347	1	1	1	1	0.776253	0.776253	1	0.998374	0.998374
1.2.4.4a	Branched Amino Acid	1	1	1	1	0.999036	0.999036	0.999036	1	0.999071	0.999071	0.999071	0.98506	0.999074	0.999074	0.999074	0.999074	1	1	1	0.965444	0.965444	1	1	1	1	1	1	1	1	1	0.999983	0.999983	0.999983	0.999836	0.999836	0.999835	0.671666	0.903347	0.903347	1	1	1	1	0.776253	0.776253	1	0.998374	0.998374
3.1.2.4	Branched Amino Acid	1	1	1	1	0.999036	0.999036	0.999036	1	0.999071	0.999071	0.999071	0.98506	0.999074	0.999074	0.999074	0.999074	1	1	1	0.965444	0.965444	1	1	1	1	1	1	1	1	1	0.999983	0.999983	0.999983	0.999836	0.999836	0.999835	0.671666	0.903347	0.903347	1	1	1	1	0.776253	0.776253	1	0.998374	0.998374
2.3.3.5	MC Cycle	1	1	1	1	0.999036	0.999036	0.999036	1	0.999071	0.999071	0.999071	0.980121	0.999074	0.999074	0.999074	0.999074	1	1	1	0.933542	0.933542	1	1	1	1	1	1	1	1	1	0.999983	0.999983	0.999983	0.999836	0.999836	0.999835	0.671666	0.797122	0.797122	1	1	1	1	0	0	1	0.998374	0.998374
4.1.3.30	MC Cycle	1	1	1	1	0.999036	0.999036	0.999036	1	0.999071	0.999071	0.999071	0.980121	0.999074	0.999074	0.999074	0.999074	1	1	1	0.933542	0.933542	1	1	1	1	1	1	1	1	1	0.999983	0.999983	0.999983	0.999836	0.999836	0.999835	0.671666	0.797122	0.797122	1	1	1	1	0	0	1	0.998374	0.998374
4.2.1.99	MC Cycle	1	1	1	1	0.999036	0.999036	0.999036	1	0.999071	0.999071	0.999071	0.980121	0.999074	0.999074	0.999074	0.999074	1	1	1	0.933542	0.933542	1	1	1	1	1	1	1	1	1	0.999983	0.999983	0.999983	0.999836	0.999836	0.999835	0.671666	0.797122	0.797122	1	1	1	1	0	0	1	0.998374	0.998374
4.2.1.79	MC Cycle	1	1	1	1	0.999036	0.999036	0.999036	1	0.999071	0.999071	0.999071	0.980121	0.999074	0.999074	0.999074	0.999074	1	1	1	0.933542	0.933542	1	1	1	1	1	1	1	1	1	0.999983	0.999983	0.999983	0.999836	0.999836	0.999835	0.671666	0.797122	0.797122	1	1	1	1	0	0	1	0.998374	0.998374
6.2.1.5	TCA Cycle	1	1	1.0103	0	0	0	0	1.05583	0.90489	0.90489	0.90489	1.03265	0.904913	0.904913	0.904913	0.904913	1	1	1	1.05557	1.05557	1	1	1	1	1	1	1	1	1	0.999812	0.999816	0.999812	0.983223	0.983223	0.983212	0	1.02985	1.02985	1.01522	1	1	1	0	0	0.868519	1.05863	1.05863
2.4.2.8b	Purine	1	0.999932	1	1	1	1	1	1	1	1	1	1	1	1	1	1	1	1	1	1	1	1	1	1	1	1	1	1	1	1	1	1	1	1	1	1	1	1	1	1	1	1	1	1	1	1	1	1
2.4.2.1a	Purine	1	1	1	1	1	1	1	1	1	1	1	1	0.999791	0.999791	0.999791	0.999791	1	1	1	1	1	1	1	1	1	1	1	1	1	1	1	1	1	1	1	1	1	1	1	1	1	1	1	1	1	1	1	1
2.4.2.9	Pyrimidine	1	1	1	1	1	1	1	1	1	1	1	1	1	1	1	1	1	1	1	1	1	1	1	1	1	1	1	1	1	1	1	1	1	1	1	1	1	1	1	1	1	1	1	1	1	1	1	1
2.4.2.3	Pyrimidine	1	1	1	1	1	1	1	1	1	1	1	1	1	1	1	1	1	1	1	1	1	1	1	1	1	1	1	1	1	1	1	1	1	1	1	1	1	1	1	1	1	1	1	1	1	1	1	1
3.1.3.5b	Pyrimidine	1	1	1	1	1	1	1	1	1	1	1	1	1	1	1	1	1	1	1	1	1	1	1	1	1	1	1	1	1	1	1	1	1	1	1	1	1	1	1	1	1	1	1	1	1	1	1	1
3.5.4.5	Pyrimidine	1	1	1	1	1	1	1	1	1	1	1	1	1	1	1	1	1	1	1	1	1	1	1	1	1	1	1	1	1	1	1	1	1	1	1	1	1	1	1	1	1	1	1	1	1	1	1	1
2.7.1.20	Purine	1	1	0.989466	1.00051	1.00122	0	0	1.00045	1	1	1	1.00129	1.00198	1.00198	1.00198	1.00198	1	1	1	1.00123	1.00123	1	1	1	1	1	1	1	1	1	1.0001	1.0001	1.0001	1	1	1.00001	1	1.00066	1.00066	1.00137	1	1	1	1.00146	1.00146	0.999578	1	1
3.5.4.6	Purine	1	1	1	1	1	1	1	1	1	1	1	1	1	1	1	1	1	1	1	1	1	1	1	1	1	1	1	1	1	1	1	1	1	1	1	1	1	1	1	1	1	1	1	1	1	1	1	1
2.7.4.14a	Pyrimidine	1	1	1.00059	1.00035	0.99843	0.99843	0.99843	1.00043	1	1	1	0.999111	1.00035	1.00035	1.00035	1.00035	1	1	1	1.00126	1.00126	1	1	1	1	1	1	1	1	1	1.00015	1.00014	1.00015	1	1	1.00001	1	0.999881	0.999881	1.0003	1	1	1	1.00001	1.00001	1.00011	1	1
2.7.4.6c	Pyrimidine	0.999886	1	1.00058	1.00034	0.998462	0.998462	0.998462	1.00042	1	1	1	0.999129	1.00035	1.00035	1.00035	1.00035	1	1	1	1.00124	1.00124	1	1	1	1	1	1	1	1	1	1.00014	1.00014	1.00014	1	1	1.00001	1	0.999883	0.999883	1.0003	1	1	1	1.00001	1.00001	1.00011	1	1
2.4.2.8a	Purine	1	1	1	1	1	1	1	1	1	1	1	1	0.999516	0.999516	0.999516	0.999516	1	1	1	1	1	1	1	1	1	1	1	1	1	1	1	1	1	1	1	1	1	1	1	1	1	1	1	1	1	1	1	1
4.3.2.2	Purine	1	1	1	1	1	1	1	1	1	1	1	1	1	1	1	1	1	1	1	1	1	1	1	1	1	1	1	1	1	1	1	1	1	1	1	1	1	1	1	1	1	1	1	1	1	1	1	1
6.3.4.4	Purine	1	1	1	1	1	1	1	1	1	1	1	1	1	1	1	1	1	1	1	1	1	1	1	1	1	1	1	1	1	1	1	1	1	1	1	1	1	1	1	1	1	1	1	1	1	1	1	1
2.5.1.15b	Folate	1	1	0.987516	1	1	1	1	1	1	1	1	1	1	1	1	1	1	1	1	1	1	1	1	1	1	1	1	1	1	1	1	1	1	1	1	1	1	1	1	1	1	1	1	1	1	1	1	1
2.6.1.85	Folate	1	1	0	1	1	1	1	1	1	1	1	1	1	1	1	1	1	1	1	1	1	1	1	1	1	1	1	1	1	1	1	1	1	1	1	1	1	1	1	1	1	1	1	1	1	1	1	1
1.1.1.25	Shikimate	1	1	0	1	1	1	1	1	1	1	1	1	1	1	1	1	1	1	1	1	1	1	1	1	1	1	1	1	1	1	1	1	1	1	1	1	1	1	1	1	1	1	1	1	1	1	1	1
2.5.1.19	Shikimate	1	1	0	1	1	1	1	1	1	1	1	1	1	1	1	1	1	1	1	1	1	1	1	1	1	1	1	1	1	1	1	1	1	1	1	1	1	1	1	1	1	1	1	1	1	1	1	1
2.5.1.54	Shikimate	1	1	0	1	1	1	1	1	1	1	1	1	1	1	1	1	1	1	1	1	1	1	1	1	1	1	1	1	1	1	1	1	1	1	1	1	1	1	1	1	1	1	1	1	1	1	1	1
4.2.3.5	Shikimate	1	1	0	1	1	1	1	1	1	1	1	1	1	1	1	1	1	1	1	1	1	1	1	1	1	1	1	1	1	1	1	1	1	1	1	1	1	1	1	1	1	1	1	1	1	1	1	1
4.2.3.4	Shikimate	1	1	0	1	1	1	1	1	1	1	1	1	1	1	1	1	1	1	1	1	1	1	1	1	1	1	1	1	1	1	1	1	1	1	1	1	1	1	1	1	1	1	1	1	1	1	1	1
2.7.1.71	Shikimate	1	1	0	1	1	1	1	1	1	1	1	1	1	1	1	1	1	1	1	1	1	1	1	1	1	1	1	1	1	1	1	1	1	1	1	1	1	1	1	1	1	1	1	1	1	1	1	1
3.6.1.-	Folate	1	1	0	1	1	1	1	1	1	1	1	1	1	1	1	1	1	1	1	1	1	1	1	1	1	1	1	1	1	1	1	1	1	1	1	1	1	1	1	1	1	1	1	1	1	1	1	1
6.3.2.17	Folate	1	1	0	1	1	1	1	1	1	1	1	1	1	1	1	1	1	1	1	1	1	1	1	1	1	1	1	1	1	1	1	1	1	1	1	1	1	1	1	1	1	1	1	1	1	1	1	1
4.1.2.25	Folate	1	1	0	1	1	1	1	1	1	1	1	1	1	1	1	1	1	1	1	1	1	1	1	1	1	1	1	1	1	1	1	1	1	1	1	1	1	1	1	1	1	1	1	1	1	1	1	1
4.1.3.38	Folate	1	1	0	1	1	1	1	1	1	1	1	1	1	1	1	1	1	1	1	1	1	1	1	1	1	1	1	1	1	1	1	1	1	1	1	1	1	1	1	1	1	1	1	1	1	1	1	1
4.2.1.10	Shikimate	1	1	0	1	1	1	1	1	1	1	1	1	1	1	1	1	1	1	1	1	1	1	1	1	1	1	1	1	1	1	1	1	1	1	1	1	1	1	1	1	1	1	1	1	1	1	1	1
3.1.2.2	Fatty Acid Synthesis	1	1	1	1	1	1	1	1	1	1	1	1	1	1	1	1	1	1	1	1	1	1	1	1	1	1	1	1	1	1	1	1	1	1	1	1	1	1	1	1	1	1	1	1	1	1	1	1
2.7.4.14b	Pyrimidine	0	1	1	1	0.999989	0.999989	0.999989	1	1	1	1	0.999995	1	1	1	1	1	1	1	1.00001	1.00001	1	1	1	1	1	1	1	1	1	1	1	1	1	1	1	1	0.999999	0.999999	1	1	1	1	1	1	1	1	1
3.5.4.12	Arginine/Proline	0	1	1	1	0.999989	0.999989	0.999989	1	1	1	1	0.999995	1	1	1	1	1	1	1	1.00001	1.00001	1	1	1	1	1	1	1	1	1	1	1	1	1	1	1	1	0.999999	0.999999	1	1	1	1	1	1	1	1	1
2.4.2.1i	Purine	1	0	1	1	1	1	1	1	1	1	1	1	0.999963	0.999963	0.999963	0.999963	1	1	1	1	1	1	1	1	1	1	1	1	1	1	1	1	1	1	1	1	1	1	1	1	1	1	1	1	1	1	1	1
2.7.4.3b	Purine	1	0	1	1	1	1	1	1	1	1	1	1	0.999963	0.999963	0.999963	0.999963	1	1	1	1	1	1	1	1	1	1	1	1	1	1	1	1	1	1	1	1	1	1	1	1	1	1	1	1	1	1	1	1
3.1.3.5j	Purine	1	0	1	1	1	1	1	1	1	1	1	1	0.999963	0.999963	0.999963	0.999963	1	1	1	1	1	1	1	1	1	1	1	1	1	1	1	1	1	1	1	1	1	1	1	1	1	1	1	1	1	1	1	1
6.2.1.3b	Fatty Acid Synthesis	1	1	1.00021	1.00012	0.999271	0.999271	0.999271	1.00015	1	1	1	0.999537	0.999993	0.999993	0.999993	0.999993	1	1	1	1.00045	1.00045	1	1	1	1	1	1	1	1	1	1.00005	1.00005	1.00005	1	1	1	1	0.999957	0.999957	1.00011	1	1	1	1.00001	1.00001	1.00004	1	1
		322
		520
		1201
		879
[truncated: 50 more columns]
