# Supplementary material for: Metabolic reconstruction identifies strain-specific regulation of virulence in Toxoplasma gondii
Source: Mol Syst Biol. 2013 Nov 19;9:708. doi: 10.1038/msb.2013.62 (PMC4039375; doi:10.1038/msb.2013.62)
Supplement: Supplementary Table S5 — List of metabolites that map to KEGG chemical IDs listed in Supplementary Table S1. [file msb201362-s6.xlsx]

## Sheet: Supplemental Table V
Supplemental Table V. List of compounds with their KEGG defined IDs
Compound ID	Description
C00001	H2O
C00002	ATP
C00003	NAD+
C00004	NADH
C00005	NADPH
C00006	NADP+
C00007	O2
C00008	ADP
C00009	phosphate
C00010	CoA
C00011	CO2
C00013	diphosphate
C00014	NH3
C00015	UDP
C00016	FAD
C00018	pyridoxal-phosphate
C00019	S-adenosyl-L-methionine
C00020	AMP
C00021	S-adenosyl-L-homocysteine
C00022	pyruvate
C00024	acetyl-CoA
C00025	L-glutamate
C00026	2-oxoglutarate
C00027	H2O2
C00028	acceptor
C00029	UDP-glucose
C00030	reduced-acceptor
C00031	D-glucose
C00032	heme
C00033	acetate
C00035	GDP
C00036	oxaloacetate
C00037	glycine
C00040	acyl-CoA
C00041	L-alanine
C00042	succinate
C00043	UDP-N-acetyl-D-glucosamine
C00044	GTP
C00047	L-lysine
C00049	L-aspartate
C00051	glutathione
C00052	UDP-D-galactose
C00053	3-phosphoadenylyl-sulfate
C00055	CMP
C00058	formate
C00059	sulfate
C00060	acyl
C00062	L-arginine
C00063	CTP
C00064	L-glutamine
C00065	L-serine
C00070	Cu2+
C00073	L-methionine
C00074	phosphoenolpyruvate
C00075	UTP
C00076	Ca2+
C00077	L-ornithine
C00078	L-tryptophan
C00079	L-phenylalanine
C00080	H+
C00081	ITP
C00082	L-tyrosine
C00083	malonyl-CoA
C00084	acetaldehyde
C00085	D-fructose-6-phosphate
C00091	succinyl-CoA
C00092	D-glucose-6-phosphate
C00093	sn-glycerol-3-phosphate
C00094	sulfite
C00096	GDP-mannose
C00097	L-cysteine
C00099	beta-alanine
C00100	propanoyl-CoA
C00101	tetrahydrofolate
C00103	D-glucose-1-phosphate
C00104	IDP
C00105	UMP
C00106	uracil
C00109	2-oxobutanoate
C00110	dolichyl-phosphate
C00111	glycerone-phosphate
C00112	CDP
C00114	choline
C00117	D-ribose-5-phosphate
C00118	D-glyceraldehyde-3-phosphate
C00119	5-phospho-alpha-D-ribose-1-diphosphate
C00121	D-ribose
C00122	fumarate
C00123	L-leucine
C00125	ferricytochrome-c
C00126	ferrocytochrome-c
C00127	glutathione-disulfide
C00129	isopentenyl-diphosphate
C00130	IMP
C00131	dATP
C00134	putrescine
C00135	L-histidine
C00137	myo-inositol
C00138	reduced-ferredoxin
C00139	oxidized-ferredoxin
C00141	3-methyl-2-oxobutanoic-acid
C00143	5,10-methylenetetrahydrofolate
C00144	GMP
C00147	adenine
C00148	L-proline
C00149	(S)-malate
C00152	L-asparagine
C00153	nicotinamide
C00154	palmitoyl-CoA
C00155	L-homocysteine
C00157	phosphatidylcholine
C00158	citrate
C00164	acetoacetate
C00169	carbamoyl-phosphate
C00183	L-valine
C00186	(S)-lactate
C00187	cholesterol
C00188	L-threonine
C00195	N-acylsphingosine
C00197	3-phospho-D-glycerate
C00199	D-ribulose-5-phosphate
C00206	dADP
C00212	adenosine
C00219	arachidonic-acid
C00224	adenylyl-sulfate
C00227	acetyl-phosphate
C00229	[acp]
C00231	D-xylulose-5-phosphate
C00233	4-methyl-2-oxopentanoic-acid
C00235	dimethylallyl-diphosphate
C00236	3-phospho-D-glyceroyl-phosphate
C00238	K+
C00239	dCMP
C00242	guanine
C00249	palmitic-acid
C00251	chorismate
C00253	nicotinate
C00256	(R)-lactate
C00262	hypoxanthine
C00263	L-homoserine
C00264	3-oxoacyl-CoA
C00266	glycolaldehyde
C00268	dihydrobiopterin
C00269	CDP-diacylglycerol
C00272	tetrahydrobiopterin
C00275	D-mannose-6-phosphate
C00279	D-erythrose-4-phosphate
C00286	dGTP
C00288	HCO3-
C00294	inosine
C00295	orotate
C00299	uridine
C00307	CDP-choline
C00311	isocitrate
C00315	spermidine
C00320	thiosulfate
C00327	L-citrulline
C00330	deoxyguanosine
C00332	acetoacetyl-CoA
C00334	4-aminobutanoate
C00337	(S)-dihydroorotate
C00341	geranyl-diphosphate
C00342	thioredoxin
C00343	thioredoxin-disulfide
C00345	6-phospho-D-gluconate
C00349	2-methyl-3-oxopropanoate
C00350	phosphatidylethanolamine
C00352	D-glucosamine-6-phosphate
C00353	geranylgeranyl-diphosphate
C00354	D-fructose-1,6-bisphosphate
C00355	3,4-dihydroxy-L-phenylalanine
C00356	(S)-3-hydroxy-3-methylglutaryl-CoA
C00357	N-acetyl-D-glucosamine-6-phosphate
C00360	dAMP
C00361	dGDP
C00362	dGMP
C00363	dTDP
C00364	dTMP
C00365	dUMP
C00385	xanthine
C00387	guanosine
C00390	ubiquinol
C00399	ubiquinone
C00407	L-isoleucine
C00415	dihydrofolate
C00416	phosphatidate
C00430	5-aminolevulinate
C00438	N-carbamoyl-L-aspartate
C00441	L-aspartate-4-semialdehyde
C00447	sedoheptulose-1,7-bisphosphate
C00448	trans,trans-farnesyl-diphosphate
C00455	nicotinamide-D-ribonucleotide
C00458	dCTP
C00459	dTTP
C00460	dUTP
C00469	ethanol
C00475	cytidine
C00493	shikimate
C00498	ADP-glucose
C00504	folate
C00510	oleoyl-CoA
C00522	(R)-pantoate
C00526	deoxyuridine
C00546	methylglyoxal
C00550	sphingomyelin
C00555	4-aminobutyraldehyde
C00559	deoxyadenosine
C00568	4-aminobenzoate
C00575	3,5-cyclic-AMP
C00588	phosphocholine
C00612	N1-acetylspermidine
C00620	alpha-D-ribose-1-phosphate
C00630	2-methylpropanoyl-CoA
C00631	2-phospho-D-glycerate
C00636	D-mannose-1-phosphate
C00640	(3S)-3-hydroxyacyl-CoA
C00641	1,2-diacyl-sn-glycerol
C00655	XMP
C00658	trans-2,3-dehydroacyl-CoA
C00666	LL-2,6-diaminoheptanedioate
C00669	gamma-L-glutamyl-L-cysteine
C00670	sn-glycero-3-phosphocholine
C00671	(S)-3-methyl-2-oxopentanoic-acid
C00672	2-deoxy-D-ribose-1-phosphate
C00673	2-deoxy-D-ribose-5-phosphate
C00680	meso-2,6-diaminoheptanedioate
C00681	1-acyl-sn-glycerol-3-phosphate
C00704	O2.-
C00705	dCDP
C00712	oleic-acid
C00750	spermine
C00836	sphinganine
C00857	deamino-NAD+
C00864	pantothenate
C00882	dephospho-CoA
C00921	dihydropteroate
C00931	porphobilinogen
C00942	3,5-cyclic-GMP
C00944	3-dehydroquinate
C00957	mercaptopyruvate
C00966	2-dehydropantoate
C00986	1,3-diaminopropane
C01005	O-phospho-L-serine
C01024	hydroxymethylbilane
C01051	uroporphyrinogen-III
C01077	O-acetyl-L-homoserine
C01079	protoporphyrinogen-IX
C01102	O-phospho-L-homoserine
C01103	orotidine-5-phosphate
C01134	pantetheine-4-phosphate
C01165	L-glutamate-5-semialdehyde
C01185	nicotinate-D-ribonucleotide
C01188	3-hydroxy-2-methylpropanoate
C01194	1-phosphatidyl-1D-myo-inositol
C01203	oleoyl-[acp]
C01209	malonyl-[acp]
C01236	D-glucono-1,5-lactone-6-phosphate
C01242	S-aminomethyldihydrolipoylprotein
C01245	D-myo-inositol-1,4,5-trisphosphate
C01246	dolichyl-beta-D-glucosyl-phosphate
C01269	5-O-(1-carboxyvinyl)-3-phosphoshikimate
C01277	1-phosphatidyl-1D-myo-inositol-4-phosphate
C01288	N-acetyl-D-glucosaminylphosphatidylinositol
C01300	2-amino-4-hydroxy-6-hydroxymethyl-7,8-dihydropteridine
C01346	dUDP
C01352	FADH2
C01530	stearic-acid
C01595	linoleic-acid
C01762	xanthosine
C01801	deoxyribose
C02050	linoleoyl-CoA
C02191	protoporphyrin
C02225	2-methylcitrate
C02291	L-cystathionine
C02567	N1-acetylspermine
C02637	3-dehydroshikimate
C02679	dodecanoic-acid
C02714	N-acetylputrescine
C02737	phosphatidylserine
C02934	3-dehydrosphinganine
C02939	3-methylbutanoyl-CoA
C03035	gamma-linolenoyl-CoA
C03069	3-methylcrotonyl-CoA
C03082	4-phospho-L-aspartate
C03150	N-ribosylnicotinamide
C03175	shikimate-3-phosphate
C03231	3-methylglutaconyl-CoA
C03232	3-phosphonooxypyruvate
C03263	coproporphyrinogen-III
C03287	L-glutamyl-5-phosphate
C03340	L-2,3-dihydrodipicolinate
C03344	2-methylacetoacetyl-CoA
C03345	2-methylbut-2-enoyl-CoA
C03451	(R)-S-lactoylglutathione
C03460	methacrylyl-Coa
C03492	D-4-phosphopantothenate
C03684	6-pyruvoyltetrahydropterin
C03794	N6-(1,2-Dicarboxyethyl)-AMP
C03862	dolichyl-phosphate-D-mannose
C03892	phosphatidylglycerophosphate
C03912	(S)-1-pyrroline-5-carboxylate
C03972	2,3,4,5-tetrahydrodipicolinate
C04006	1D-myo-inositol-3-phosphate
C04047	3-hydroxy-2-methylpropanoyl-CoA
C04088	stearoyl-[acp]
C04225	cis-2-methylaconitate
C04230	1-acyl-sn-glycero-3-phosphocholine
C04233	2-acyl-sn-glycero-3-phosphocholine
C04246	but-2-enoyl-[acp]
C04248	6-(alpha-D-glucosaminyl)-1-phosphatidyl-1D-myo-inositol
C04256	N-acetyl-D-glucosamine-1-phosphate
C04352	(R)-4-phosphopantothenoyl-L-cysteine
C04405	(S)-3-hydroxy-2-methylbutyryl-CoA
C04421	N-succinyl-LL-2,6-diaminoheptanedioate
C04462	N-succinyl-L-2-amino-6-oxoheptanedioate
C04500	N-acetyl-D-glucosaminyldiphosphodolichol
C04537	N,N-diacetylchitobiosyldiphosphodolichol
C04549	1-phosphatidyl-1D-myo-inositol-3-phosphate
C04574	di-trans,poly-cis-undecaprenyl-diphosphate
C04593	methylisocitrate
C04618	(3R)-3-hydroxybutanoyl-[acp]
C04619	(3R)-3-hydroxydecanoyl-[acp]
C04620	(3R)-3-hydroxyoctanoyl-[acp]
C04633	(3R)-3-hydroxypalmitoyl-[acp]
C04637	1-phosphatidyl-1D-myo-inositol-4,5-bisphosphate
C04688	(3R)-3-hydroxytetradecanoyl-[acp]
C04691	2-dehydro-3-deoxy-D-arabino-heptonate-7-phosphate
C04807	2-amino-7,8-dihydro-4-hydroxy-6-(diphosphooxymethyl)pteridine
C04874	dihydroneopterin
C04895	7,8-dihydroneopterin-3-triphosphate
C05223	dodecanoyl-[acp]
C05382	sedoheptulose-7-phosphate
C05512	deoxyinosine
C05665	3-aminopropanal
C05744	acetoacetyl-[acp]
C05745	butyryl-[acp]
C05746	3-oxohexanoyl-[acp]
C05747	(3R)-3-hydroxyhexanoyl-[acp]
C05748	trans-hex-2-enoyl-[acp]
C05749	hexanoyl-[acp]
C05750	3-oxooctanoyl-[acp]
C05751	trans-oct-2-enoyl-[acp]
C05752	octanoyl-[acp]
C05753	3-oxodecanoyl-[acp]
C05754	trans-dec-2-enoyl-[acp]
C05755	decanoyl-[acp]
C05756	3-oxododecanoyl-[acp]
C05757	(3R)-3-hydroxydodecanoyl-[acp]
C05758	trans-dodec-2-enoyl-[acp]
C05759	3-oxotetradecanoyl-[acp]
C05760	trans-tetradec-2-enoyl-[acp]
C05761	tetradecanoyl-[acp]
C05762	3-oxohexadecanoyl-[acp]
C05763	trans-hexadec-2-enoyl-[acp]
C05764	hexadecanoyl-[acp]
C05841	nicotinate-D-ribonucleoside
C05860	beta-D-mannosyldiacetylchitobiosyldiphosphodolichol
C06197	P1,P3-bis(5-adenosyl)-triphosphate
C06424	tetradecanoic-acid
C06697	arsenite
C11355	4-amino-4-deoxychorismate
C11356	trans,trans,cis-geranylgeranyl-diphosphate
C11434	2-C-methyl-D-erythritol-4-phosphate
C11435	4-(cytidine-5-diphospho)-2-C-methyl-D-erythritol
C11436	2-phospho-4-(cytidine-5-diphospho)-2-C-methyl-D-erythritol
C11437	1-deoxy-D-xylulose-5-phosphate
C11453	2-C-methyl-D-erythritol-2,4-cyclodiphosphate
C11811	1-hydroxy-2-methyl-2-butenyl-4-diphosphate
C12126	dihydroceramide
C14818	Fe2+
C15522	4a-hydroxytetrahydrobiopterin
C15975	protein-N6-(S-[3-methylbutanoyl]dihydrolipoyl)lysine
C15977	protein-N6-(S-[2-methylpropanoyl]dihydrolipoyl)lysine
C15979	protein-N6-(S-[2-methylbutanoyl]dihydrolipoyl)lysine
C15980	(S)-2-methylbutanoyl-CoA
C16219	3-oxostearoyl-[acp]
C16220	(3R)-3-hydroxyoctadecanoyl-[acp]
C16221	trans-octadec-2-enoyl-[acp]
C16237	protein-N6-(lipoyl)lysine
C16254	protein-N6-(S-succinyldihydrolipoyl)lysine
C16255	protein-N6-(S-acetyldihydrolipoyl)lysine
C16832	protein-N6-(dihydrolipoyl)lysine
C18170	3-acetamidopropanal
DNA	DNA
EMs	Essential molecules
GAM	Growth-associated maintenance
Lipids	Lipids
Proteins	Proteins
RNA	RNA
xenobiotic	xenobiotic
