# Supplementary material for: Metabolic reconstruction identifies strain-specific regulation of virulence in Toxoplasma gondii
Source: Mol Syst Biol. 2013 Nov 19;9:708. doi: 10.1038/msb.2013.62 (PMC4039375; doi:10.1038/msb.2013.62)
Supplement: Supplementary Table S6 — List of citations that map to PubMed IDs listed in Supplementary Table S1 [file msb201362-s7.xlsx]

## Sheet: Sheet1
Supplemental Table VI. Citations used for incorporating reactions in iCS382
PubMed ID	Citation
1331784	Peng ZY, Mansour TE (1992) Purification and properties of a pyrophosphate-dependent phosphofructokinase from Toxoplasma gondii. Mol Biochem Parasitol 54: 223-230.
3093859	Pfefferkorn ER, Eckel M, Rebhun S (1986) Interferon-gamma suppresses the growth of Toxoplasma gondii in human fibroblasts through starvation for tryptophan. Mol Biochem Parasitol 20: 215-224.
7637715	Schwab JC, Afifi Afifi M, Pizzorno G, Handschumacher RE, Joiner KA (1995) Toxoplasma gondii tachyzoites possess an unusual plasma membrane adenosine transporter. Mol Biochem Parasitol 70: 59-69.
9178266	Pashley TV, Volpe F, Pudney M, Hyde JE, Sims PF, et al. (1997) Isolation and molecular characterization of the bifunctional hydroxymethyldihydropterin pyrophosphokinase-dihydropteroate synthase gene from Toxoplasma gondii. Mol Biochem Parasitol 86: 37-47.
9767436	Dimier IH, Bout DT (1998) Interferon-gamma-activated primary enterocytes inhibit Toxoplasma gondii replication: a role for intracellular iron. Immunology 94: 488-495.
10513989	Javaid ZZ, el Kouni MH, Iltzsch MH (1999) Pyrimidine nucleobase ligands of orotate phosphoribosyltransferase from Toxoplasma gondii. Biochem Pharmacol 58: 1457-1465.
10575012	Chiang CW, Carter N, Sullivan WJ, Jr., Donald RG, Roos DS, et al. (1999) The adenosine transporter of Toxoplasma gondii. Identification by insertional mutagenesis, cloning, and recombinant expression. J Biol Chem 274: 35255-35261.
10852820	Ding M, Clayton C, Soldati D (2000) Toxoplasma gondii catalase: are there peroxisomes in toxoplasma? J Cell Sci 113 ( Pt 13): 2409-2419.
11054108	Seron K, Dzierszinski F, Tomavo S (2000) Molecular cloning, functional complementation in Saccharomyces cerevisiae and enzymatic properties of phosphatidylinositol synthase from the protozoan parasite Toxoplasma gondii. Eur J Biochem 267: 6571-6579.
11773618	Schumacher MA, Bashor CJ, Song MH, Otsu K, Zhu S, et al. (2002) The structural mechanism of GTP stabilized oligomerization and catalytic activation of the Toxoplasma gondii uracil phosphoribosyltransferase. Proc Natl Acad Sci U S A 99: 78-83.
11796117	McIntosh MT, Vaidya AB (2002) Vacuolar type H+ pumping pyrophosphatases of parasitic protozoa. Int J Parasitol 32: 1-14.
12062486	Azzouz N, Rauscher B, Gerold P, Cesbron-Delauw MF, Dubremetz JF, et al. (2002) Evidence for de novo sphingolipid biosynthesis in Toxoplasma gondii. Int J Parasitol 32: 677-684.
12076625	Saito T, Maeda T, Nakazawa M, Takeuchi T, Nozaki T, et al. (2002) Characterisation of hexokinase in Toxoplasma gondii tachyzoites. Int J Parasitol 32: 961-967.
12118061	Charron AJ, Sibley LD (2002) Host cells: mobilizable lipid resources for the intracellular parasite Toxoplasma gondii. J Cell Sci 115: 3049-3059.
12238947	Joet T, Holterman L, Stedman TT, Kocken CH, Van Der Wel A, et al. (2002) Comparative characterization of hexose transporters of Plasmodium knowlesi, Plasmodium yoelii and Toxoplasma gondii highlights functional differences within the apicomplexan family. Biochem J 368: 923-929.
12633907	Sierra Pagan ML, Zimmermann BH (2003) Cloning and expression of the dihydroorotate dehydrogenase from Toxoplasma gondii. Biochim Biophys Acta 1637: 178-181.
15140885	Chaudhary K, Darling JA, Fohl LM, Sullivan WJ, Jr., Donald RG, et al. (2004) Purine salvage pathways in the apicomplexan parasite Toxoplasma gondii. J Biol Chem 279: 31221-31227.
15507457	Akerman SE, Muller S (2005) Peroxiredoxin-linked detoxification of hydroperoxides in Toxoplasma gondii. J Biol Chem 280: 564-570.
15708856	Gupta N, Zahn MM, Coppens I, Joiner KA, Voelker DR (2005) Selective disruption of phosphatidylcholine metabolism of the intracellular parasite Toxoplasma gondii arrests its growth. J Biol Chem 280: 16345-16353.
15727041	Wilson RJ (2005) Parasite plastids: approaching the endgame. Biol Rev Camb Philos Soc 80: 129-153.
15814612	Chaudhary K, Donald RG, Nishi M, Carter D, Ullman B, et al. (2005) Differential localization of alternatively spliced hypoxanthine-xanthine-guanine phosphoribosyltransferase isoforms in Toxoplasma gondii. J Biol Chem 280: 22053-22059.
15857605	Rais RH, Al Safarjalani ON, Yadav V, Guarcello V, Kirk M, et al. (2005) 6-Benzylthioinosine analogues as subversive substrate of Toxoplasma gondii adenosine kinase: activities and selective toxicities. Biochem Pharmacol 69: 1409-1419.
15917510	Sullivan WJ, Jr., Dixon SE, Li C, Striepen B, Queener SF (2005) IMP dehydrogenase from the protozoan parasite Toxoplasma gondii. Antimicrob Agents Chemother 49: 2172-2179.
15968460	Tong L (2005) Acetyl-coenzyme A carboxylase: crucial metabolic enzyme and attractive target for drug discovery. Cell Mol Life Sci 62: 1784-1803.
16151400	Chaudhary K, Roos DS (2005) Protozoan genomics for drug discovery. Nat Biotechnol 23: 1089-1091.
16159678	Massimine KM, Doan LT, Atreya CA, Stedman TT, Anderson KS, et al. (2005) Toxoplasma gondii is capable of exogenous folate transport. A likely expansion of the BT1 family of transmembrane proteins. Mol Biochem Parasitol 144: 44-54.
16288600	Fang J, Marchesini N, Moreno SN (2006) A Toxoplasma gondii phosphoinositide phospholipase C (TgPI-PLC) with high affinity for phosphatidylinositol. Biochem J 394: 417-425.
16378234	Gherardi A, Peyrol S, Sarciron ME (2005) Toxoplasma gondii: localization of purine nucleoside phosphorylase activity in vitro and in vivo by electron microscopy. Med Mol Morphol 38: 251-255.
16621066	Robles Lopez SM, Hortua Triana MA, Zimmermann BH (2006) Cloning and preliminary characterization of the dihydroorotase from Toxoplasma gondii. Mol Biochem Parasitol 148: 93-98.
16754994	Muench SP, Prigge ST, Zhu L, Kirisits MJ, Roberts CW, et al. (2006) Expression, purification and preliminary crystallographic analysis of the Toxoplasma gondii enoyl reductase. Acta Crystallogr Sect F Struct Biol Cryst Commun 62: 604-606.
17269758	Pelphrey PM, Popov VM, Joska TM, Beierlein JM, Bolstad ES, et al. (2007) Highly efficient ligands for dihydrofolate reductase from Cryptosporidium hominis and Toxoplasma gondii inspired by structural analysis. J Med Chem 50: 940-950.
17276140	Muller S, Kappes B (2007) Vitamin and cofactor biosynthesis pathways in Plasmodium and other apicomplexan parasites. Trends Parasitol 23: 112-121.
17379721	Cook T, Roos D, Morada M, Zhu G, Keithly JS, et al. (2007) Divergent polyamine metabolism in the Apicomplexa. Microbiology 153: 1123-1130.
17449654	Fleige T, Fischer K, Ferguson DJ, Gross U, Bohne W (2007) Carbohydrate metabolism in the Toxoplasma gondii apicoplast: localization of three glycolytic isoenzymes, the single pyruvate dehydrogenase complex, and a plastid phosphate translocator. Eukaryot Cell 6: 984-996.
17662045	Ehammer H, Rauch G, Prem A, Kappes B, Macheroux P (2007) Conservation of NADPH utilization by chorismate synthase and its implications for the evolution of the shikimate pathway. Mol Microbiol 65: 1249-1257.
17724033	Ling Y, Li ZH, Miranda K, Oldfield E, Moreno SN (2007) The farnesyl-diphosphate/geranylgeranyl-diphosphate synthase of Toxoplasma gondii is a bifunctional enzyme and a molecular target of bisphosphonates. J Biol Chem 282: 30804-30816.
17804418	Smith TK, Kimmel J, Azzouz N, Shams-Eldin H, Schwarz RT (2007) The role of inositol acylation and inositol deacylation in the Toxoplasma gondii glycosylphosphatidylinositol biosynthetic pathway. J Biol Chem 282: 32032-32042.
18072727	Gangjee A, Li W, Yang J, Kisliuk RL (2008) Design, synthesis, and biological evaluation of classical and nonclassical 2-amino-4-oxo-5-substituted-6-methylpyrrolo[3,2-d]pyrimidines as dual thymidylate synthase and dihydrofolate reductase inhibitors. J Med Chem 51: 68-76.
18096393	Szajnman SH, Garcia Linares GE, Li ZH, Jiang C, Galizzi M, et al. (2008) Synthesis and biological evaluation of 2-alkylaminoethyl-1,1-bisphosphonic acids against Trypanosoma cruzi and Toxoplasma gondii targeting farnesyl diphosphate synthase. Bioorg Med Chem 16: 3283-3290.
18215430	Cameron S, Fyffe SA, Goldie S, Hunter WN (2008) Crystal structures of Toxoplasma gondii pterin-4a-carbinolamine dehydratase and comparisons with mammalian and parasite orthologues. Mol Biochem Parasitol 158: 131-138.
18269336	Moreno SN, Li ZH (2008) Anti-infectives targeting the isoprenoid pathway of Toxoplasma gondii. Expert Opin Ther Targets 12: 253-263.
18274777	Dautu G, Ueno A, Munyaka B, Carmen G, Makino S, et al. (2008) Molecular and biochemical characterization of Toxoplasma gondii beta-hydroxyacyl-acyl carrier protein dehydratase (FABZ). Parasitol Res 102: 1301-1309.
18326043	Saito T, Nishi M, Lim MI, Wu B, Maeda T, et al. (2008) A novel GDP-dependent pyruvate kinase isozyme from Toxoplasma gondii localizes to both the apicoplast and the mitochondrion. J Biol Chem 283: 14041-14052.
18336823	Fleige T, Pfaff N, Gross U, Bohne W (2008) Localisation of gluconeogenesis and tricarboxylic acid (TCA)-cycle enzymes and first functional analysis of the TCA cycle in Toxoplasma gondii. Int J Parasitol 38: 1121-1132.
18775675	Seeber F, Limenitakis J, Soldati-Favre D (2008) Apicomplexan mitochondrial metabolism: a story of gains, losses and retentions. Trends Parasitol 24: 468-478.
18950626	Ueno A, Dautu G, Munyaka B, Carmen G, Kobayashi Y, et al. (2009) Toxoplasma gondii: Identification and characterization of bradyzoite-specific deoxyribose phosphate aldolase-like gene (TgDPA). Exp Parasitol 121: 55-63.
18992249	Fox BA, Ristuccia JG, Bzik DJ (2009) Genetic identification of essential indels and domains in carbamoyl phosphate synthetase II of Toxoplasma gondii. Int J Parasitol 39: 533-539.
19422070	Liwak U, Ananvoranich S (2009) Toxoplasma gondii: over-expression of lactate dehydrogenase enhances differentiation under alkaline conditions. Exp Parasitol 122: 155-161.
19770069	Holmes M, Liwak U, Pricop I, Wang X, Tomavo S, et al. (2010) Silencing of tachyzoite enolase 2 alters nuclear targeting of bradyzoite enolase 1 in Toxoplasma gondii. Microbes Infect 12: 19-27.
20036630	Brooks CF, Johnsen H, van Dooren GG, Muthalagi M, Lin SS, et al. (2010) The toxoplasma apicoplast phosphate translocator links cytosolic and apicoplast metabolism and is essential for parasite survival. Cell Host Microbe 7: 62-73.
20153838	Imada M, Kawashima S, Kanehisa M, Takeuchi T, Asai T (2010) Characterization of alpha-phosphoglucomutase isozymes from Toxoplasma gondii. Parasitol Int 59: 206-210.
20442414	Shanmugam D, Wu B, Ramirez U, Jaffe EK, Roos DS (2010) Plastid-associated porphobilinogen synthase from Toxoplasma gondii: kinetic and structural properties validate therapeutic potential. J Biol Chem 285: 22122-22131.
21515276	Lin SS, Blume M, von Ahsen N, Gross U, Bohne W (2011) Extracellular Toxoplasma gondii tachyzoites do not require carbon source uptake for ATP maintenance, gliding motility and invasion in the first hour of their extracellular life. Int J Parasitol 41: 835-841.
ISBN:9781904933342	Ajioka JW, Soldati D, editors (2007) Toxoplasma: molecular and cellular biology. Norfolk, UK: Horizon Bioscience. 625 p
