# Supplementary material for: Metabolic reconstruction identifies strain-specific regulation of virulence in Toxoplasma gondii
Source: Mol Syst Biol. 2013 Nov 19;9:708. doi: 10.1038/msb.2013.62 (PMC4039375; doi:10.1038/msb.2013.62)
Supplement: Model file in SBML format [file msb201362-s8.xml]

<?xml version="1.0" encoding="UTF-8"?>
<sbml xmlns="http://www.sbml.org/sbml/level2" level="2" version="1">
  <model id="iCS382" name="iCS382">
	<annotation>
		<rdf:RDF xmlns:rdf="http://www.w3.org/1999/02/22-rdf-syntax-ns#" xmlns:bqmodel="http://biomodels.net/model-qualifiers/" xmlns:vCard="http://www.w3.org/2001/vcard-rdf/3.0#" xmlns:dc="http://purl.org/dc/elements/1.1/" xmlns:dcterms="http://purl.org/dc/terms/" xmlns:bqbiol="http://biomodels.net/biology-qualifiers/">
			<rdf:Description rdf:about="#_916">
				<bqbiol:occursIn>
					<rdf:Bag>
					<rdf:li rdf:resource="urn:miriam:taxonomy:5811"/>
						</rdf:Bag>
				</bqbiol:occursIn>
			</rdf:Description>
		</rdf:RDF>
	</annotation>
    <listOfUnitDefinitions>
      <unitDefinition id="mmol_per_gDW_per_hr">
        <listOfUnits>
          <unit exponent="1" kind="mole" multiplier="1" offset="0" scale="-3" />
          <unit exponent="-1" kind="gram" multiplier="1" offset="0" scale="0" />
          <unit exponent="-1" kind="second" multiplier="0.000277777777777778" offset="0" scale="0" />
        </listOfUnits>
      </unitDefinition>
    </listOfUnitDefinitions>
    <listOfCompartments>
      <compartment constant="false" id="a" name="Apicoplast" spatialDimensions="3">
		<annotation>
          <rdf:RDF xmlns:rdf="http://www.w3.org/1999/02/22-rdf-syntax-ns#" xmlns:bqmodel="http://biomodels.net/model-qualifiers/" xmlns:bqbiol="http://biomodels.net/biology-qualifiers/">
            <rdf:Description rdf:about="#_917">
              <bqbiol:is>
                <rdf:Bag>
                  <rdf:li rdf:resource="urn:miriam:obo.go:GO%3A0020011"/>
                </rdf:Bag>
              </bqbiol:is>
            </rdf:Description>
          </rdf:RDF>
		</annotation>
		</compartment>
      <compartment constant="false" id="c" name="Cytosol" spatialDimensions="3">
		<annotation>
          <rdf:RDF xmlns:rdf="http://www.w3.org/1999/02/22-rdf-syntax-ns#" xmlns:bqmodel="http://biomodels.net/model-qualifiers/" xmlns:bqbiol="http://biomodels.net/biology-qualifiers/">
            <rdf:Description rdf:about="#_918">
              <bqbiol:is>
                <rdf:Bag>
                  <rdf:li rdf:resource="urn:miriam:obo.go:GO%3A0005829"/>
                </rdf:Bag>
              </bqbiol:is>
            </rdf:Description>
          </rdf:RDF>
        </annotation>
		</compartment>
      <compartment constant="false" id="er" name="Endoplasmic_reticulum" spatialDimensions="3">
		<annotation>
          <rdf:RDF xmlns:rdf="http://www.w3.org/1999/02/22-rdf-syntax-ns#" xmlns:bqmodel="http://biomodels.net/model-qualifiers/" xmlns:bqbiol="http://biomodels.net/biology-qualifiers/">
            <rdf:Description rdf:about="#_919">
              <bqbiol:is>
                <rdf:Bag>
                  <rdf:li rdf:resource="urn:miriam:obo.go:GO%3A0005783"/>
                </rdf:Bag>
              </bqbiol:is>
            </rdf:Description>
          </rdf:RDF>
        </annotation>
		</compartment>
      <compartment constant="false" id="im" name="Mitochondrial_intermembrane_space" spatialDimensions="3">
		<annotation>
          <rdf:RDF xmlns:rdf="http://www.w3.org/1999/02/22-rdf-syntax-ns#" xmlns:bqmodel="http://biomodels.net/model-qualifiers/" xmlns:bqbiol="http://biomodels.net/biology-qualifiers/">
            <rdf:Description rdf:about="#_920">
              <bqbiol:is>
                <rdf:Bag>
                  <rdf:li rdf:resource="urn:miriam:obo.go:GO%3A0005758"/>
                </rdf:Bag>
              </bqbiol:is>
            </rdf:Description>
          </rdf:RDF>
        </annotation>
		</compartment>
      <compartment constant="false" id="m" name="Mitochondrion" spatialDimensions="3">
		<annotation>
          <rdf:RDF xmlns:rdf="http://www.w3.org/1999/02/22-rdf-syntax-ns#" xmlns:bqmodel="http://biomodels.net/model-qualifiers/" xmlns:bqbiol="http://biomodels.net/biology-qualifiers/">
            <rdf:Description rdf:about="#_921">
              <bqbiol:is>
                <rdf:Bag>
                  <rdf:li rdf:resource="urn:miriam:obo.go:GO%3A0005739"/>
                </rdf:Bag>
              </bqbiol:is>
            </rdf:Description>
          </rdf:RDF>
        </annotation>
		</compartment>
      <compartment constant="false" id="u" name="Undefined" spatialDimensions="3" />
    </listOfCompartments>
    <listOfSpecies>
      <species boundaryCondition="false" compartment="c" constant="false" hasOnlySubstanceUnits="false" id="M_C00469_c" name="ethanol">
        <notes>
          <body xmlns="http://www.w3.org/1999/xhtml">
            <p>FORMULA: NA</p>
          </body>
        </notes>
      <annotation><rdf:RDF xmlns:bqbiol="http://biomodels.net/biology-qualifiers/" xmlns:bqmodel="http://biomodels.net/model-qualifiers/" xmlns:rdf="http://www.w3.org/1999/02/22-rdf-syntax-ns#"><rdf:Description rdf:about="#_425"><bqbiol:isVersionOf><rdf.Bag><rdf:li rdf:resource="urn:miriam:kegg.compound:C00469" /></rdf.Bag></bqbiol:isVersionOf></rdf:Description></rdf:RDF></annotation></species>
      <species boundaryCondition="false" compartment="c" constant="false" hasOnlySubstanceUnits="false" id="M_C00003_c" name="NAD+">
        <notes>
          <body xmlns="http://www.w3.org/1999/xhtml">
            <p>FORMULA: NA</p>
          </body>
        </notes>
      <annotation><rdf:RDF xmlns:bqbiol="http://biomodels.net/biology-qualifiers/" xmlns:bqmodel="http://biomodels.net/model-qualifiers/" xmlns:rdf="http://www.w3.org/1999/02/22-rdf-syntax-ns#"><rdf:Description rdf:about="#_426"><bqbiol:isVersionOf><rdf.Bag><rdf:li rdf:resource="urn:miriam:kegg.compound:C00003" /></rdf.Bag></bqbiol:isVersionOf></rdf:Description></rdf:RDF></annotation></species>
      <species boundaryCondition="false" compartment="c" constant="false" hasOnlySubstanceUnits="false" id="M_C00084_c" name="acetaldehyde">
        <notes>
          <body xmlns="http://www.w3.org/1999/xhtml">
            <p>FORMULA: NA</p>
          </body>
        </notes>
      <annotation><rdf:RDF xmlns:bqbiol="http://biomodels.net/biology-qualifiers/" xmlns:bqmodel="http://biomodels.net/model-qualifiers/" xmlns:rdf="http://www.w3.org/1999/02/22-rdf-syntax-ns#"><rdf:Description rdf:about="#_427"><bqbiol:isVersionOf><rdf.Bag><rdf:li rdf:resource="urn:miriam:kegg.compound:C00084" /></rdf.Bag></bqbiol:isVersionOf></rdf:Description></rdf:RDF></annotation></species>
      <species boundaryCondition="false" compartment="c" constant="false" hasOnlySubstanceUnits="false" id="M_C00004_c" name="NADH">
        <notes>
          <body xmlns="http://www.w3.org/1999/xhtml">
            <p>FORMULA: NA</p>
          </body>
        </notes>
      <annotation><rdf:RDF xmlns:bqbiol="http://biomodels.net/biology-qualifiers/" xmlns:bqmodel="http://biomodels.net/model-qualifiers/" xmlns:rdf="http://www.w3.org/1999/02/22-rdf-syntax-ns#"><rdf:Description rdf:about="#_428"><bqbiol:isVersionOf><rdf.Bag><rdf:li rdf:resource="urn:miriam:kegg.compound:C00004" /></rdf.Bag></bqbiol:isVersionOf></rdf:Description></rdf:RDF></annotation></species>
      <species boundaryCondition="false" compartment="c" constant="false" hasOnlySubstanceUnits="false" id="M_C00080_c" name="H+">
        <notes>
          <body xmlns="http://www.w3.org/1999/xhtml">
            <p>FORMULA: NA</p>
          </body>
        </notes>
      <annotation><rdf:RDF xmlns:bqbiol="http://biomodels.net/biology-qualifiers/" xmlns:bqmodel="http://biomodels.net/model-qualifiers/" xmlns:rdf="http://www.w3.org/1999/02/22-rdf-syntax-ns#"><rdf:Description rdf:about="#_429"><bqbiol:isVersionOf><rdf.Bag><rdf:li rdf:resource="urn:miriam:kegg.compound:C00080" /></rdf.Bag></bqbiol:isVersionOf></rdf:Description></rdf:RDF></annotation></species>
      <species boundaryCondition="false" compartment="a" constant="false" hasOnlySubstanceUnits="false" id="M_C05744_a" name="acetoacetyl-[acp]">
        <notes>
          <body xmlns="http://www.w3.org/1999/xhtml">
            <p>FORMULA: NA</p>
          </body>
        </notes>
      <annotation><rdf:RDF xmlns:bqbiol="http://biomodels.net/biology-qualifiers/" xmlns:bqmodel="http://biomodels.net/model-qualifiers/" xmlns:rdf="http://www.w3.org/1999/02/22-rdf-syntax-ns#"><rdf:Description rdf:about="#_430"><bqbiol:isVersionOf><rdf.Bag><rdf:li rdf:resource="urn:miriam:kegg.compound:C05744" /></rdf.Bag></bqbiol:isVersionOf></rdf:Description></rdf:RDF></annotation></species>
      <species boundaryCondition="false" compartment="a" constant="false" hasOnlySubstanceUnits="false" id="M_C00005_a" name="NADPH">
        <notes>
          <body xmlns="http://www.w3.org/1999/xhtml">
            <p>FORMULA: NA</p>
          </body>
        </notes>
      <annotation><rdf:RDF xmlns:bqbiol="http://biomodels.net/biology-qualifiers/" xmlns:bqmodel="http://biomodels.net/model-qualifiers/" xmlns:rdf="http://www.w3.org/1999/02/22-rdf-syntax-ns#"><rdf:Description rdf:about="#_431"><bqbiol:isVersionOf><rdf.Bag><rdf:li rdf:resource="urn:miriam:kegg.compound:C00005" /></rdf.Bag></bqbiol:isVersionOf></rdf:Description></rdf:RDF></annotation></species>
      <species boundaryCondition="false" compartment="a" constant="false" hasOnlySubstanceUnits="false" id="M_C00080_a" name="H+">
        <notes>
          <body xmlns="http://www.w3.org/1999/xhtml">
            <p>FORMULA: NA</p>
          </body>
        </notes>
      <annotation><rdf:RDF xmlns:bqbiol="http://biomodels.net/biology-qualifiers/" xmlns:bqmodel="http://biomodels.net/model-qualifiers/" xmlns:rdf="http://www.w3.org/1999/02/22-rdf-syntax-ns#"><rdf:Description rdf:about="#_432"><bqbiol:isVersionOf><rdf.Bag><rdf:li rdf:resource="urn:miriam:kegg.compound:C00080" /></rdf.Bag></bqbiol:isVersionOf></rdf:Description></rdf:RDF></annotation></species>
      <species boundaryCondition="false" compartment="a" constant="false" hasOnlySubstanceUnits="false" id="M_C04618_a" name="(3R)-3-hydroxybutanoyl-[acp]">
        <notes>
          <body xmlns="http://www.w3.org/1999/xhtml">
            <p>FORMULA: NA</p>
          </body>
        </notes>
      <annotation><rdf:RDF xmlns:bqbiol="http://biomodels.net/biology-qualifiers/" xmlns:bqmodel="http://biomodels.net/model-qualifiers/" xmlns:rdf="http://www.w3.org/1999/02/22-rdf-syntax-ns#"><rdf:Description rdf:about="#_433"><bqbiol:isVersionOf><rdf.Bag><rdf:li rdf:resource="urn:miriam:kegg.compound:C04618" /></rdf.Bag></bqbiol:isVersionOf></rdf:Description></rdf:RDF></annotation></species>
      <species boundaryCondition="false" compartment="a" constant="false" hasOnlySubstanceUnits="false" id="M_C00006_a" name="NADP+">
        <notes>
          <body xmlns="http://www.w3.org/1999/xhtml">
            <p>FORMULA: NA</p>
          </body>
        </notes>
      <annotation><rdf:RDF xmlns:bqbiol="http://biomodels.net/biology-qualifiers/" xmlns:bqmodel="http://biomodels.net/model-qualifiers/" xmlns:rdf="http://www.w3.org/1999/02/22-rdf-syntax-ns#"><rdf:Description rdf:about="#_434"><bqbiol:isVersionOf><rdf.Bag><rdf:li rdf:resource="urn:miriam:kegg.compound:C00006" /></rdf.Bag></bqbiol:isVersionOf></rdf:Description></rdf:RDF></annotation></species>
      <species boundaryCondition="false" compartment="a" constant="false" hasOnlySubstanceUnits="false" id="M_C05753_a" name="3-oxodecanoyl-[acp]">
        <notes>
          <body xmlns="http://www.w3.org/1999/xhtml">
            <p>FORMULA: NA</p>
          </body>
        </notes>
      <annotation><rdf:RDF xmlns:bqbiol="http://biomodels.net/biology-qualifiers/" xmlns:bqmodel="http://biomodels.net/model-qualifiers/" xmlns:rdf="http://www.w3.org/1999/02/22-rdf-syntax-ns#"><rdf:Description rdf:about="#_435"><bqbiol:isVersionOf><rdf.Bag><rdf:li rdf:resource="urn:miriam:kegg.compound:C05753" /></rdf.Bag></bqbiol:isVersionOf></rdf:Description></rdf:RDF></annotation></species>
      <species boundaryCondition="false" compartment="a" constant="false" hasOnlySubstanceUnits="false" id="M_C04619_a" name="(3R)-3-hydroxydecanoyl-[acp]">
        <notes>
          <body xmlns="http://www.w3.org/1999/xhtml">
            <p>FORMULA: NA</p>
          </body>
        </notes>
      <annotation><rdf:RDF xmlns:bqbiol="http://biomodels.net/biology-qualifiers/" xmlns:bqmodel="http://biomodels.net/model-qualifiers/" xmlns:rdf="http://www.w3.org/1999/02/22-rdf-syntax-ns#"><rdf:Description rdf:about="#_436"><bqbiol:isVersionOf><rdf.Bag><rdf:li rdf:resource="urn:miriam:kegg.compound:C04619" /></rdf.Bag></bqbiol:isVersionOf></rdf:Description></rdf:RDF></annotation></species>
      <species boundaryCondition="false" compartment="a" constant="false" hasOnlySubstanceUnits="false" id="M_C05750_a" name="3-oxooctanoyl-[acp]">
        <notes>
          <body xmlns="http://www.w3.org/1999/xhtml">
            <p>FORMULA: NA</p>
          </body>
        </notes>
      <annotation><rdf:RDF xmlns:bqbiol="http://biomodels.net/biology-qualifiers/" xmlns:bqmodel="http://biomodels.net/model-qualifiers/" xmlns:rdf="http://www.w3.org/1999/02/22-rdf-syntax-ns#"><rdf:Description rdf:about="#_437"><bqbiol:isVersionOf><rdf.Bag><rdf:li rdf:resource="urn:miriam:kegg.compound:C05750" /></rdf.Bag></bqbiol:isVersionOf></rdf:Description></rdf:RDF></annotation></species>
      <species boundaryCondition="false" compartment="a" constant="false" hasOnlySubstanceUnits="false" id="M_C04620_a" name="(3R)-3-hydroxyoctanoyl-[acp]">
        <notes>
          <body xmlns="http://www.w3.org/1999/xhtml">
            <p>FORMULA: NA</p>
          </body>
        </notes>
      <annotation><rdf:RDF xmlns:bqbiol="http://biomodels.net/biology-qualifiers/" xmlns:bqmodel="http://biomodels.net/model-qualifiers/" xmlns:rdf="http://www.w3.org/1999/02/22-rdf-syntax-ns#"><rdf:Description rdf:about="#_438"><bqbiol:isVersionOf><rdf.Bag><rdf:li rdf:resource="urn:miriam:kegg.compound:C04620" /></rdf.Bag></bqbiol:isVersionOf></rdf:Description></rdf:RDF></annotation></species>
      <species boundaryCondition="false" compartment="a" constant="false" hasOnlySubstanceUnits="false" id="M_C05762_a" name="3-oxohexadecanoyl-[acp]">
        <notes>
          <body xmlns="http://www.w3.org/1999/xhtml">
            <p>FORMULA: NA</p>
          </body>
        </notes>
      <annotation><rdf:RDF xmlns:bqbiol="http://biomodels.net/biology-qualifiers/" xmlns:bqmodel="http://biomodels.net/model-qualifiers/" xmlns:rdf="http://www.w3.org/1999/02/22-rdf-syntax-ns#"><rdf:Description rdf:about="#_439"><bqbiol:isVersionOf><rdf.Bag><rdf:li rdf:resource="urn:miriam:kegg.compound:C05762" /></rdf.Bag></bqbiol:isVersionOf></rdf:Description></rdf:RDF></annotation></species>
      <species boundaryCondition="false" compartment="a" constant="false" hasOnlySubstanceUnits="false" id="M_C04633_a" name="(3R)-3-hydroxypalmitoyl-[acp]">
        <notes>
          <body xmlns="http://www.w3.org/1999/xhtml">
            <p>FORMULA: NA</p>
          </body>
        </notes>
      <annotation><rdf:RDF xmlns:bqbiol="http://biomodels.net/biology-qualifiers/" xmlns:bqmodel="http://biomodels.net/model-qualifiers/" xmlns:rdf="http://www.w3.org/1999/02/22-rdf-syntax-ns#"><rdf:Description rdf:about="#_440"><bqbiol:isVersionOf><rdf.Bag><rdf:li rdf:resource="urn:miriam:kegg.compound:C04633" /></rdf.Bag></bqbiol:isVersionOf></rdf:Description></rdf:RDF></annotation></species>
      <species boundaryCondition="false" compartment="a" constant="false" hasOnlySubstanceUnits="false" id="M_C05759_a" name="3-oxotetradecanoyl-[acp]">
        <notes>
          <body xmlns="http://www.w3.org/1999/xhtml">
            <p>FORMULA: NA</p>
          </body>
        </notes>
      <annotation><rdf:RDF xmlns:bqbiol="http://biomodels.net/biology-qualifiers/" xmlns:bqmodel="http://biomodels.net/model-qualifiers/" xmlns:rdf="http://www.w3.org/1999/02/22-rdf-syntax-ns#"><rdf:Description rdf:about="#_441"><bqbiol:isVersionOf><rdf.Bag><rdf:li rdf:resource="urn:miriam:kegg.compound:C05759" /></rdf.Bag></bqbiol:isVersionOf></rdf:Description></rdf:RDF></annotation></species>
      <species boundaryCondition="false" compartment="a" constant="false" hasOnlySubstanceUnits="false" id="M_C04688_a" name="(3R)-3-hydroxytetradecanoyl-[acp]">
        <notes>
          <body xmlns="http://www.w3.org/1999/xhtml">
            <p>FORMULA: NA</p>
          </body>
        </notes>
      <annotation><rdf:RDF xmlns:bqbiol="http://biomodels.net/biology-qualifiers/" xmlns:bqmodel="http://biomodels.net/model-qualifiers/" xmlns:rdf="http://www.w3.org/1999/02/22-rdf-syntax-ns#"><rdf:Description rdf:about="#_442"><bqbiol:isVersionOf><rdf.Bag><rdf:li rdf:resource="urn:miriam:kegg.compound:C04688" /></rdf.Bag></bqbiol:isVersionOf></rdf:Description></rdf:RDF></annotation></species>
      <species boundaryCondition="false" compartment="a" constant="false" hasOnlySubstanceUnits="false" id="M_C05746_a" name="3-oxohexanoyl-[acp]">
        <notes>
          <body xmlns="http://www.w3.org/1999/xhtml">
            <p>FORMULA: NA</p>
          </body>
        </notes>
      <annotation><rdf:RDF xmlns:bqbiol="http://biomodels.net/biology-qualifiers/" xmlns:bqmodel="http://biomodels.net/model-qualifiers/" xmlns:rdf="http://www.w3.org/1999/02/22-rdf-syntax-ns#"><rdf:Description rdf:about="#_443"><bqbiol:isVersionOf><rdf.Bag><rdf:li rdf:resource="urn:miriam:kegg.compound:C05746" /></rdf.Bag></bqbiol:isVersionOf></rdf:Description></rdf:RDF></annotation></species>
      <species boundaryCondition="false" compartment="a" constant="false" hasOnlySubstanceUnits="false" id="M_C05747_a" name="(3R)-3-hydroxyhexanoyl-[acp]">
        <notes>
          <body xmlns="http://www.w3.org/1999/xhtml">
            <p>FORMULA: NA</p>
          </body>
        </notes>
      <annotation><rdf:RDF xmlns:bqbiol="http://biomodels.net/biology-qualifiers/" xmlns:bqmodel="http://biomodels.net/model-qualifiers/" xmlns:rdf="http://www.w3.org/1999/02/22-rdf-syntax-ns#"><rdf:Description rdf:about="#_444"><bqbiol:isVersionOf><rdf.Bag><rdf:li rdf:resource="urn:miriam:kegg.compound:C05747" /></rdf.Bag></bqbiol:isVersionOf></rdf:Description></rdf:RDF></annotation></species>
      <species boundaryCondition="false" compartment="a" constant="false" hasOnlySubstanceUnits="false" id="M_C05756_a" name="3-oxododecanoyl-[acp]">
        <notes>
          <body xmlns="http://www.w3.org/1999/xhtml">
            <p>FORMULA: NA</p>
          </body>
        </notes>
      <annotation><rdf:RDF xmlns:bqbiol="http://biomodels.net/biology-qualifiers/" xmlns:bqmodel="http://biomodels.net/model-qualifiers/" xmlns:rdf="http://www.w3.org/1999/02/22-rdf-syntax-ns#"><rdf:Description rdf:about="#_445"><bqbiol:isVersionOf><rdf.Bag><rdf:li rdf:resource="urn:miriam:kegg.compound:C05756" /></rdf.Bag></bqbiol:isVersionOf></rdf:Description></rdf:RDF></annotation></species>
      <species boundaryCondition="false" compartment="a" constant="false" hasOnlySubstanceUnits="false" id="M_C05757_a" name="(3R)-3-hydroxydodecanoyl-[acp]">
        <notes>
          <body xmlns="http://www.w3.org/1999/xhtml">
            <p>FORMULA: NA</p>
          </body>
        </notes>
      <annotation><rdf:RDF xmlns:bqbiol="http://biomodels.net/biology-qualifiers/" xmlns:bqmodel="http://biomodels.net/model-qualifiers/" xmlns:rdf="http://www.w3.org/1999/02/22-rdf-syntax-ns#"><rdf:Description rdf:about="#_446"><bqbiol:isVersionOf><rdf.Bag><rdf:li rdf:resource="urn:miriam:kegg.compound:C05757" /></rdf.Bag></bqbiol:isVersionOf></rdf:Description></rdf:RDF></annotation></species>
      <species boundaryCondition="false" compartment="a" constant="false" hasOnlySubstanceUnits="false" id="M_C16219_a" name="3-oxostearoyl-[acp]">
        <notes>
          <body xmlns="http://www.w3.org/1999/xhtml">
            <p>FORMULA: NA</p>
          </body>
        </notes>
      <annotation><rdf:RDF xmlns:bqbiol="http://biomodels.net/biology-qualifiers/" xmlns:bqmodel="http://biomodels.net/model-qualifiers/" xmlns:rdf="http://www.w3.org/1999/02/22-rdf-syntax-ns#"><rdf:Description rdf:about="#_447"><bqbiol:isVersionOf><rdf.Bag><rdf:li rdf:resource="urn:miriam:kegg.compound:C16219" /></rdf.Bag></bqbiol:isVersionOf></rdf:Description></rdf:RDF></annotation></species>
      <species boundaryCondition="false" compartment="a" constant="false" hasOnlySubstanceUnits="false" id="M_C16220_a" name="(3R)-3-hydroxyoctadecanoyl-[acp]">
        <notes>
          <body xmlns="http://www.w3.org/1999/xhtml">
            <p>FORMULA: NA</p>
          </body>
        </notes>
      <annotation><rdf:RDF xmlns:bqbiol="http://biomodels.net/biology-qualifiers/" xmlns:bqmodel="http://biomodels.net/model-qualifiers/" xmlns:rdf="http://www.w3.org/1999/02/22-rdf-syntax-ns#"><rdf:Description rdf:about="#_448"><bqbiol:isVersionOf><rdf.Bag><rdf:li rdf:resource="urn:miriam:kegg.compound:C16220" /></rdf.Bag></bqbiol:isVersionOf></rdf:Description></rdf:RDF></annotation></species>
      <species boundaryCondition="false" compartment="er" constant="false" hasOnlySubstanceUnits="false" id="M_C02934_er" name="3-dehydrosphinganine">
        <notes>
          <body xmlns="http://www.w3.org/1999/xhtml">
            <p>FORMULA: NA</p>
          </body>
        </notes>
      <annotation><rdf:RDF xmlns:bqbiol="http://biomodels.net/biology-qualifiers/" xmlns:bqmodel="http://biomodels.net/model-qualifiers/" xmlns:rdf="http://www.w3.org/1999/02/22-rdf-syntax-ns#"><rdf:Description rdf:about="#_449"><bqbiol:isVersionOf><rdf.Bag><rdf:li rdf:resource="urn:miriam:kegg.compound:C02934" /></rdf.Bag></bqbiol:isVersionOf></rdf:Description></rdf:RDF></annotation></species>
      <species boundaryCondition="false" compartment="er" constant="false" hasOnlySubstanceUnits="false" id="M_C00005_er" name="NADPH">
        <notes>
          <body xmlns="http://www.w3.org/1999/xhtml">
            <p>FORMULA: NA</p>
          </body>
        </notes>
      <annotation><rdf:RDF xmlns:bqbiol="http://biomodels.net/biology-qualifiers/" xmlns:bqmodel="http://biomodels.net/model-qualifiers/" xmlns:rdf="http://www.w3.org/1999/02/22-rdf-syntax-ns#"><rdf:Description rdf:about="#_450"><bqbiol:isVersionOf><rdf.Bag><rdf:li rdf:resource="urn:miriam:kegg.compound:C00005" /></rdf.Bag></bqbiol:isVersionOf></rdf:Description></rdf:RDF></annotation></species>
      <species boundaryCondition="false" compartment="er" constant="false" hasOnlySubstanceUnits="false" id="M_C00080_er" name="H+">
        <notes>
          <body xmlns="http://www.w3.org/1999/xhtml">
            <p>FORMULA: NA</p>
          </body>
        </notes>
      <annotation><rdf:RDF xmlns:bqbiol="http://biomodels.net/biology-qualifiers/" xmlns:bqmodel="http://biomodels.net/model-qualifiers/" xmlns:rdf="http://www.w3.org/1999/02/22-rdf-syntax-ns#"><rdf:Description rdf:about="#_451"><bqbiol:isVersionOf><rdf.Bag><rdf:li rdf:resource="urn:miriam:kegg.compound:C00080" /></rdf.Bag></bqbiol:isVersionOf></rdf:Description></rdf:RDF></annotation></species>
      <species boundaryCondition="false" compartment="er" constant="false" hasOnlySubstanceUnits="false" id="M_C00836_er" name="sphinganine">
        <notes>
          <body xmlns="http://www.w3.org/1999/xhtml">
            <p>FORMULA: NA</p>
          </body>
        </notes>
      <annotation><rdf:RDF xmlns:bqbiol="http://biomodels.net/biology-qualifiers/" xmlns:bqmodel="http://biomodels.net/model-qualifiers/" xmlns:rdf="http://www.w3.org/1999/02/22-rdf-syntax-ns#"><rdf:Description rdf:about="#_452"><bqbiol:isVersionOf><rdf.Bag><rdf:li rdf:resource="urn:miriam:kegg.compound:C00836" /></rdf.Bag></bqbiol:isVersionOf></rdf:Description></rdf:RDF></annotation></species>
      <species boundaryCondition="false" compartment="er" constant="false" hasOnlySubstanceUnits="false" id="M_C00006_er" name="NADP+">
        <notes>
          <body xmlns="http://www.w3.org/1999/xhtml">
            <p>FORMULA: NA</p>
          </body>
        </notes>
      <annotation><rdf:RDF xmlns:bqbiol="http://biomodels.net/biology-qualifiers/" xmlns:bqmodel="http://biomodels.net/model-qualifiers/" xmlns:rdf="http://www.w3.org/1999/02/22-rdf-syntax-ns#"><rdf:Description rdf:about="#_453"><bqbiol:isVersionOf><rdf.Bag><rdf:li rdf:resource="urn:miriam:kegg.compound:C00006" /></rdf.Bag></bqbiol:isVersionOf></rdf:Description></rdf:RDF></annotation></species>
      <species boundaryCondition="false" compartment="c" constant="false" hasOnlySubstanceUnits="false" id="M_C00272_c" name="tetrahydrobiopterin">
        <notes>
          <body xmlns="http://www.w3.org/1999/xhtml">
            <p>FORMULA: NA</p>
          </body>
        </notes>
      <annotation><rdf:RDF xmlns:bqbiol="http://biomodels.net/biology-qualifiers/" xmlns:bqmodel="http://biomodels.net/model-qualifiers/" xmlns:rdf="http://www.w3.org/1999/02/22-rdf-syntax-ns#"><rdf:Description rdf:about="#_454"><bqbiol:isVersionOf><rdf.Bag><rdf:li rdf:resource="urn:miriam:kegg.compound:C00272" /></rdf.Bag></bqbiol:isVersionOf></rdf:Description></rdf:RDF></annotation></species>
      <species boundaryCondition="false" compartment="c" constant="false" hasOnlySubstanceUnits="false" id="M_C00006_c" name="NADP+">
        <notes>
          <body xmlns="http://www.w3.org/1999/xhtml">
            <p>FORMULA: NA</p>
          </body>
        </notes>
      <annotation><rdf:RDF xmlns:bqbiol="http://biomodels.net/biology-qualifiers/" xmlns:bqmodel="http://biomodels.net/model-qualifiers/" xmlns:rdf="http://www.w3.org/1999/02/22-rdf-syntax-ns#"><rdf:Description rdf:about="#_455"><bqbiol:isVersionOf><rdf.Bag><rdf:li rdf:resource="urn:miriam:kegg.compound:C00006" /></rdf.Bag></bqbiol:isVersionOf></rdf:Description></rdf:RDF></annotation></species>
      <species boundaryCondition="false" compartment="c" constant="false" hasOnlySubstanceUnits="false" id="M_C03684_c" name="6-pyruvoyltetrahydropterin">
        <notes>
          <body xmlns="http://www.w3.org/1999/xhtml">
            <p>FORMULA: NA</p>
          </body>
        </notes>
      <annotation><rdf:RDF xmlns:bqbiol="http://biomodels.net/biology-qualifiers/" xmlns:bqmodel="http://biomodels.net/model-qualifiers/" xmlns:rdf="http://www.w3.org/1999/02/22-rdf-syntax-ns#"><rdf:Description rdf:about="#_456"><bqbiol:isVersionOf><rdf.Bag><rdf:li rdf:resource="urn:miriam:kegg.compound:C03684" /></rdf.Bag></bqbiol:isVersionOf></rdf:Description></rdf:RDF></annotation></species>
      <species boundaryCondition="false" compartment="c" constant="false" hasOnlySubstanceUnits="false" id="M_C00005_c" name="NADPH">
        <notes>
          <body xmlns="http://www.w3.org/1999/xhtml">
            <p>FORMULA: NA</p>
          </body>
        </notes>
      <annotation><rdf:RDF xmlns:bqbiol="http://biomodels.net/biology-qualifiers/" xmlns:bqmodel="http://biomodels.net/model-qualifiers/" xmlns:rdf="http://www.w3.org/1999/02/22-rdf-syntax-ns#"><rdf:Description rdf:about="#_457"><bqbiol:isVersionOf><rdf.Bag><rdf:li rdf:resource="urn:miriam:kegg.compound:C00005" /></rdf.Bag></bqbiol:isVersionOf></rdf:Description></rdf:RDF></annotation></species>
      <species boundaryCondition="false" compartment="m" constant="false" hasOnlySubstanceUnits="false" id="M_C00522_m" name="(R)-pantoate">
        <notes>
          <body xmlns="http://www.w3.org/1999/xhtml">
            <p>FORMULA: NA</p>
          </body>
        </notes>
      <annotation><rdf:RDF xmlns:bqbiol="http://biomodels.net/biology-qualifiers/" xmlns:bqmodel="http://biomodels.net/model-qualifiers/" xmlns:rdf="http://www.w3.org/1999/02/22-rdf-syntax-ns#"><rdf:Description rdf:about="#_458"><bqbiol:isVersionOf><rdf.Bag><rdf:li rdf:resource="urn:miriam:kegg.compound:C00522" /></rdf.Bag></bqbiol:isVersionOf></rdf:Description></rdf:RDF></annotation></species>
      <species boundaryCondition="false" compartment="m" constant="false" hasOnlySubstanceUnits="false" id="M_C00006_m" name="NADP+">
        <notes>
          <body xmlns="http://www.w3.org/1999/xhtml">
            <p>FORMULA: NA</p>
          </body>
        </notes>
      <annotation><rdf:RDF xmlns:bqbiol="http://biomodels.net/biology-qualifiers/" xmlns:bqmodel="http://biomodels.net/model-qualifiers/" xmlns:rdf="http://www.w3.org/1999/02/22-rdf-syntax-ns#"><rdf:Description rdf:about="#_459"><bqbiol:isVersionOf><rdf.Bag><rdf:li rdf:resource="urn:miriam:kegg.compound:C00006" /></rdf.Bag></bqbiol:isVersionOf></rdf:Description></rdf:RDF></annotation></species>
      <species boundaryCondition="false" compartment="m" constant="false" hasOnlySubstanceUnits="false" id="M_C00966_m" name="2-dehydropantoate">
        <notes>
          <body xmlns="http://www.w3.org/1999/xhtml">
            <p>FORMULA: NA</p>
          </body>
        </notes>
      <annotation><rdf:RDF xmlns:bqbiol="http://biomodels.net/biology-qualifiers/" xmlns:bqmodel="http://biomodels.net/model-qualifiers/" xmlns:rdf="http://www.w3.org/1999/02/22-rdf-syntax-ns#"><rdf:Description rdf:about="#_460"><bqbiol:isVersionOf><rdf.Bag><rdf:li rdf:resource="urn:miriam:kegg.compound:C00966" /></rdf.Bag></bqbiol:isVersionOf></rdf:Description></rdf:RDF></annotation></species>
      <species boundaryCondition="false" compartment="m" constant="false" hasOnlySubstanceUnits="false" id="M_C00005_m" name="NADPH">
        <notes>
          <body xmlns="http://www.w3.org/1999/xhtml">
            <p>FORMULA: NA</p>
          </body>
        </notes>
      <annotation><rdf:RDF xmlns:bqbiol="http://biomodels.net/biology-qualifiers/" xmlns:bqmodel="http://biomodels.net/model-qualifiers/" xmlns:rdf="http://www.w3.org/1999/02/22-rdf-syntax-ns#"><rdf:Description rdf:about="#_461"><bqbiol:isVersionOf><rdf.Bag><rdf:li rdf:resource="urn:miriam:kegg.compound:C00005" /></rdf.Bag></bqbiol:isVersionOf></rdf:Description></rdf:RDF></annotation></species>
      <species boundaryCondition="false" compartment="m" constant="false" hasOnlySubstanceUnits="false" id="M_C00080_m" name="H+">
        <notes>
          <body xmlns="http://www.w3.org/1999/xhtml">
            <p>FORMULA: NA</p>
          </body>
        </notes>
      <annotation><rdf:RDF xmlns:bqbiol="http://biomodels.net/biology-qualifiers/" xmlns:bqmodel="http://biomodels.net/model-qualifiers/" xmlns:rdf="http://www.w3.org/1999/02/22-rdf-syntax-ns#"><rdf:Description rdf:about="#_462"><bqbiol:isVersionOf><rdf.Bag><rdf:li rdf:resource="urn:miriam:kegg.compound:C00080" /></rdf.Bag></bqbiol:isVersionOf></rdf:Description></rdf:RDF></annotation></species>
      <species boundaryCondition="false" compartment="c" constant="false" hasOnlySubstanceUnits="false" id="M_C00130_c" name="IMP">
        <notes>
          <body xmlns="http://www.w3.org/1999/xhtml">
            <p>FORMULA: NA</p>
          </body>
        </notes>
      <annotation><rdf:RDF xmlns:bqbiol="http://biomodels.net/biology-qualifiers/" xmlns:bqmodel="http://biomodels.net/model-qualifiers/" xmlns:rdf="http://www.w3.org/1999/02/22-rdf-syntax-ns#"><rdf:Description rdf:about="#_463"><bqbiol:isVersionOf><rdf.Bag><rdf:li rdf:resource="urn:miriam:kegg.compound:C00130" /></rdf.Bag></bqbiol:isVersionOf></rdf:Description></rdf:RDF></annotation></species>
      <species boundaryCondition="false" compartment="c" constant="false" hasOnlySubstanceUnits="false" id="M_C00001_c" name="H2O">
        <notes>
          <body xmlns="http://www.w3.org/1999/xhtml">
            <p>FORMULA: NA</p>
          </body>
        </notes>
      <annotation><rdf:RDF xmlns:bqbiol="http://biomodels.net/biology-qualifiers/" xmlns:bqmodel="http://biomodels.net/model-qualifiers/" xmlns:rdf="http://www.w3.org/1999/02/22-rdf-syntax-ns#"><rdf:Description rdf:about="#_464"><bqbiol:isVersionOf><rdf.Bag><rdf:li rdf:resource="urn:miriam:kegg.compound:C00001" /></rdf.Bag></bqbiol:isVersionOf></rdf:Description></rdf:RDF></annotation></species>
      <species boundaryCondition="false" compartment="c" constant="false" hasOnlySubstanceUnits="false" id="M_C00655_c" name="XMP">
        <notes>
          <body xmlns="http://www.w3.org/1999/xhtml">
            <p>FORMULA: NA</p>
          </body>
        </notes>
      <annotation><rdf:RDF xmlns:bqbiol="http://biomodels.net/biology-qualifiers/" xmlns:bqmodel="http://biomodels.net/model-qualifiers/" xmlns:rdf="http://www.w3.org/1999/02/22-rdf-syntax-ns#"><rdf:Description rdf:about="#_465"><bqbiol:isVersionOf><rdf.Bag><rdf:li rdf:resource="urn:miriam:kegg.compound:C00655" /></rdf.Bag></bqbiol:isVersionOf></rdf:Description></rdf:RDF></annotation></species>
      <species boundaryCondition="false" compartment="c" constant="false" hasOnlySubstanceUnits="false" id="M_C00493_c" name="shikimate">
        <notes>
          <body xmlns="http://www.w3.org/1999/xhtml">
            <p>FORMULA: NA</p>
          </body>
        </notes>
      <annotation><rdf:RDF xmlns:bqbiol="http://biomodels.net/biology-qualifiers/" xmlns:bqmodel="http://biomodels.net/model-qualifiers/" xmlns:rdf="http://www.w3.org/1999/02/22-rdf-syntax-ns#"><rdf:Description rdf:about="#_466"><bqbiol:isVersionOf><rdf.Bag><rdf:li rdf:resource="urn:miriam:kegg.compound:C00493" /></rdf.Bag></bqbiol:isVersionOf></rdf:Description></rdf:RDF></annotation></species>
      <species boundaryCondition="false" compartment="c" constant="false" hasOnlySubstanceUnits="false" id="M_C02637_c" name="3-dehydroshikimate">
        <notes>
          <body xmlns="http://www.w3.org/1999/xhtml">
            <p>FORMULA: NA</p>
          </body>
        </notes>
      <annotation><rdf:RDF xmlns:bqbiol="http://biomodels.net/biology-qualifiers/" xmlns:bqmodel="http://biomodels.net/model-qualifiers/" xmlns:rdf="http://www.w3.org/1999/02/22-rdf-syntax-ns#"><rdf:Description rdf:about="#_467"><bqbiol:isVersionOf><rdf.Bag><rdf:li rdf:resource="urn:miriam:kegg.compound:C02637" /></rdf.Bag></bqbiol:isVersionOf></rdf:Description></rdf:RDF></annotation></species>
      <species boundaryCondition="false" compartment="a" constant="false" hasOnlySubstanceUnits="false" id="M_C11437_a" name="1-deoxy-D-xylulose-5-phosphate">
        <notes>
          <body xmlns="http://www.w3.org/1999/xhtml">
            <p>FORMULA: NA</p>
          </body>
        </notes>
      <annotation><rdf:RDF xmlns:bqbiol="http://biomodels.net/biology-qualifiers/" xmlns:bqmodel="http://biomodels.net/model-qualifiers/" xmlns:rdf="http://www.w3.org/1999/02/22-rdf-syntax-ns#"><rdf:Description rdf:about="#_468"><bqbiol:isVersionOf><rdf.Bag><rdf:li rdf:resource="urn:miriam:kegg.compound:C11437" /></rdf.Bag></bqbiol:isVersionOf></rdf:Description></rdf:RDF></annotation></species>
      <species boundaryCondition="false" compartment="a" constant="false" hasOnlySubstanceUnits="false" id="M_C11434_a" name="2-C-methyl-D-erythritol-4-phosphate">
        <notes>
          <body xmlns="http://www.w3.org/1999/xhtml">
            <p>FORMULA: NA</p>
          </body>
        </notes>
      <annotation><rdf:RDF xmlns:bqbiol="http://biomodels.net/biology-qualifiers/" xmlns:bqmodel="http://biomodels.net/model-qualifiers/" xmlns:rdf="http://www.w3.org/1999/02/22-rdf-syntax-ns#"><rdf:Description rdf:about="#_469"><bqbiol:isVersionOf><rdf.Bag><rdf:li rdf:resource="urn:miriam:kegg.compound:C11434" /></rdf.Bag></bqbiol:isVersionOf></rdf:Description></rdf:RDF></annotation></species>
      <species boundaryCondition="false" compartment="c" constant="false" hasOnlySubstanceUnits="false" id="M_C00022_c" name="pyruvate">
        <notes>
          <body xmlns="http://www.w3.org/1999/xhtml">
            <p>FORMULA: NA</p>
          </body>
        </notes>
      <annotation><rdf:RDF xmlns:bqbiol="http://biomodels.net/biology-qualifiers/" xmlns:bqmodel="http://biomodels.net/model-qualifiers/" xmlns:rdf="http://www.w3.org/1999/02/22-rdf-syntax-ns#"><rdf:Description rdf:about="#_470"><bqbiol:isVersionOf><rdf.Bag><rdf:li rdf:resource="urn:miriam:kegg.compound:C00022" /></rdf.Bag></bqbiol:isVersionOf></rdf:Description></rdf:RDF></annotation></species>
      <species boundaryCondition="false" compartment="c" constant="false" hasOnlySubstanceUnits="false" id="M_C00186_c" name="(S)-lactate">
        <notes>
          <body xmlns="http://www.w3.org/1999/xhtml">
            <p>FORMULA: NA</p>
          </body>
        </notes>
      <annotation><rdf:RDF xmlns:bqbiol="http://biomodels.net/biology-qualifiers/" xmlns:bqmodel="http://biomodels.net/model-qualifiers/" xmlns:rdf="http://www.w3.org/1999/02/22-rdf-syntax-ns#"><rdf:Description rdf:about="#_471"><bqbiol:isVersionOf><rdf.Bag><rdf:li rdf:resource="urn:miriam:kegg.compound:C00186" /></rdf.Bag></bqbiol:isVersionOf></rdf:Description></rdf:RDF></annotation></species>
      <species boundaryCondition="false" compartment="m" constant="false" hasOnlySubstanceUnits="false" id="M_C01188_m" name="3-hydroxy-2-methylpropanoate">
        <notes>
          <body xmlns="http://www.w3.org/1999/xhtml">
            <p>FORMULA: NA</p>
          </body>
        </notes>
      <annotation><rdf:RDF xmlns:bqbiol="http://biomodels.net/biology-qualifiers/" xmlns:bqmodel="http://biomodels.net/model-qualifiers/" xmlns:rdf="http://www.w3.org/1999/02/22-rdf-syntax-ns#"><rdf:Description rdf:about="#_472"><bqbiol:isVersionOf><rdf.Bag><rdf:li rdf:resource="urn:miriam:kegg.compound:C01188" /></rdf.Bag></bqbiol:isVersionOf></rdf:Description></rdf:RDF></annotation></species>
      <species boundaryCondition="false" compartment="m" constant="false" hasOnlySubstanceUnits="false" id="M_C00003_m" name="NAD+">
        <notes>
          <body xmlns="http://www.w3.org/1999/xhtml">
            <p>FORMULA: NA</p>
          </body>
        </notes>
      <annotation><rdf:RDF xmlns:bqbiol="http://biomodels.net/biology-qualifiers/" xmlns:bqmodel="http://biomodels.net/model-qualifiers/" xmlns:rdf="http://www.w3.org/1999/02/22-rdf-syntax-ns#"><rdf:Description rdf:about="#_473"><bqbiol:isVersionOf><rdf.Bag><rdf:li rdf:resource="urn:miriam:kegg.compound:C00003" /></rdf.Bag></bqbiol:isVersionOf></rdf:Description></rdf:RDF></annotation></species>
      <species boundaryCondition="false" compartment="m" constant="false" hasOnlySubstanceUnits="false" id="M_C00349_m" name="2-methyl-3-oxopropanoate">
        <notes>
          <body xmlns="http://www.w3.org/1999/xhtml">
            <p>FORMULA: NA</p>
          </body>
        </notes>
      <annotation><rdf:RDF xmlns:bqbiol="http://biomodels.net/biology-qualifiers/" xmlns:bqmodel="http://biomodels.net/model-qualifiers/" xmlns:rdf="http://www.w3.org/1999/02/22-rdf-syntax-ns#"><rdf:Description rdf:about="#_474"><bqbiol:isVersionOf><rdf.Bag><rdf:li rdf:resource="urn:miriam:kegg.compound:C00349" /></rdf.Bag></bqbiol:isVersionOf></rdf:Description></rdf:RDF></annotation></species>
      <species boundaryCondition="false" compartment="m" constant="false" hasOnlySubstanceUnits="false" id="M_C00004_m" name="NADH">
        <notes>
          <body xmlns="http://www.w3.org/1999/xhtml">
            <p>FORMULA: NA</p>
          </body>
        </notes>
      <annotation><rdf:RDF xmlns:bqbiol="http://biomodels.net/biology-qualifiers/" xmlns:bqmodel="http://biomodels.net/model-qualifiers/" xmlns:rdf="http://www.w3.org/1999/02/22-rdf-syntax-ns#"><rdf:Description rdf:about="#_475"><bqbiol:isVersionOf><rdf.Bag><rdf:li rdf:resource="urn:miriam:kegg.compound:C00004" /></rdf.Bag></bqbiol:isVersionOf></rdf:Description></rdf:RDF></annotation></species>
      <species boundaryCondition="false" compartment="m" constant="false" hasOnlySubstanceUnits="false" id="M_C04405_m" name="(S)-3-hydroxy-2-methylbutyryl-CoA">
        <notes>
          <body xmlns="http://www.w3.org/1999/xhtml">
            <p>FORMULA: NA</p>
          </body>
        </notes>
      <annotation><rdf:RDF xmlns:bqbiol="http://biomodels.net/biology-qualifiers/" xmlns:bqmodel="http://biomodels.net/model-qualifiers/" xmlns:rdf="http://www.w3.org/1999/02/22-rdf-syntax-ns#"><rdf:Description rdf:about="#_476"><bqbiol:isVersionOf><rdf.Bag><rdf:li rdf:resource="urn:miriam:kegg.compound:C04405" /></rdf.Bag></bqbiol:isVersionOf></rdf:Description></rdf:RDF></annotation></species>
      <species boundaryCondition="false" compartment="m" constant="false" hasOnlySubstanceUnits="false" id="M_C03344_m" name="2-methylacetoacetyl-CoA">
        <notes>
          <body xmlns="http://www.w3.org/1999/xhtml">
            <p>FORMULA: NA</p>
          </body>
        </notes>
      <annotation><rdf:RDF xmlns:bqbiol="http://biomodels.net/biology-qualifiers/" xmlns:bqmodel="http://biomodels.net/model-qualifiers/" xmlns:rdf="http://www.w3.org/1999/02/22-rdf-syntax-ns#"><rdf:Description rdf:about="#_477"><bqbiol:isVersionOf><rdf.Bag><rdf:li rdf:resource="urn:miriam:kegg.compound:C03344" /></rdf.Bag></bqbiol:isVersionOf></rdf:Description></rdf:RDF></annotation></species>
      <species boundaryCondition="false" compartment="m" constant="false" hasOnlySubstanceUnits="false" id="M_C00640_m" name="(3S)-3-hydroxyacyl-CoA">
        <notes>
          <body xmlns="http://www.w3.org/1999/xhtml">
            <p>FORMULA: NA</p>
          </body>
        </notes>
      <annotation><rdf:RDF xmlns:bqbiol="http://biomodels.net/biology-qualifiers/" xmlns:bqmodel="http://biomodels.net/model-qualifiers/" xmlns:rdf="http://www.w3.org/1999/02/22-rdf-syntax-ns#"><rdf:Description rdf:about="#_478"><bqbiol:isVersionOf><rdf.Bag><rdf:li rdf:resource="urn:miriam:kegg.compound:C00640" /></rdf.Bag></bqbiol:isVersionOf></rdf:Description></rdf:RDF></annotation></species>
      <species boundaryCondition="false" compartment="m" constant="false" hasOnlySubstanceUnits="false" id="M_C00264_m" name="3-oxoacyl-CoA">
        <notes>
          <body xmlns="http://www.w3.org/1999/xhtml">
            <p>FORMULA: NA</p>
          </body>
        </notes>
      <annotation><rdf:RDF xmlns:bqbiol="http://biomodels.net/biology-qualifiers/" xmlns:bqmodel="http://biomodels.net/model-qualifiers/" xmlns:rdf="http://www.w3.org/1999/02/22-rdf-syntax-ns#"><rdf:Description rdf:about="#_479"><bqbiol:isVersionOf><rdf.Bag><rdf:li rdf:resource="urn:miriam:kegg.compound:C00264" /></rdf.Bag></bqbiol:isVersionOf></rdf:Description></rdf:RDF></annotation></species>
      <species boundaryCondition="false" compartment="m" constant="false" hasOnlySubstanceUnits="false" id="M_C00149_m" name="(S)-malate">
        <notes>
          <body xmlns="http://www.w3.org/1999/xhtml">
            <p>FORMULA: NA</p>
          </body>
        </notes>
      <annotation><rdf:RDF xmlns:bqbiol="http://biomodels.net/biology-qualifiers/" xmlns:bqmodel="http://biomodels.net/model-qualifiers/" xmlns:rdf="http://www.w3.org/1999/02/22-rdf-syntax-ns#"><rdf:Description rdf:about="#_480"><bqbiol:isVersionOf><rdf.Bag><rdf:li rdf:resource="urn:miriam:kegg.compound:C00149" /></rdf.Bag></bqbiol:isVersionOf></rdf:Description></rdf:RDF></annotation></species>
      <species boundaryCondition="false" compartment="m" constant="false" hasOnlySubstanceUnits="false" id="M_C00036_m" name="oxaloacetate">
        <notes>
          <body xmlns="http://www.w3.org/1999/xhtml">
            <p>FORMULA: NA</p>
          </body>
        </notes>
      <annotation><rdf:RDF xmlns:bqbiol="http://biomodels.net/biology-qualifiers/" xmlns:bqmodel="http://biomodels.net/model-qualifiers/" xmlns:rdf="http://www.w3.org/1999/02/22-rdf-syntax-ns#"><rdf:Description rdf:about="#_481"><bqbiol:isVersionOf><rdf.Bag><rdf:li rdf:resource="urn:miriam:kegg.compound:C00036" /></rdf.Bag></bqbiol:isVersionOf></rdf:Description></rdf:RDF></annotation></species>
      <species boundaryCondition="false" compartment="m" constant="false" hasOnlySubstanceUnits="false" id="M_C00311_m" name="isocitrate">
        <notes>
          <body xmlns="http://www.w3.org/1999/xhtml">
            <p>FORMULA: NA</p>
          </body>
        </notes>
      <annotation><rdf:RDF xmlns:bqbiol="http://biomodels.net/biology-qualifiers/" xmlns:bqmodel="http://biomodels.net/model-qualifiers/" xmlns:rdf="http://www.w3.org/1999/02/22-rdf-syntax-ns#"><rdf:Description rdf:about="#_482"><bqbiol:isVersionOf><rdf.Bag><rdf:li rdf:resource="urn:miriam:kegg.compound:C00311" /></rdf.Bag></bqbiol:isVersionOf></rdf:Description></rdf:RDF></annotation></species>
      <species boundaryCondition="false" compartment="m" constant="false" hasOnlySubstanceUnits="false" id="M_C00026_m" name="2-oxoglutarate">
        <notes>
          <body xmlns="http://www.w3.org/1999/xhtml">
            <p>FORMULA: NA</p>
          </body>
        </notes>
      <annotation><rdf:RDF xmlns:bqbiol="http://biomodels.net/biology-qualifiers/" xmlns:bqmodel="http://biomodels.net/model-qualifiers/" xmlns:rdf="http://www.w3.org/1999/02/22-rdf-syntax-ns#"><rdf:Description rdf:about="#_483"><bqbiol:isVersionOf><rdf.Bag><rdf:li rdf:resource="urn:miriam:kegg.compound:C00026" /></rdf.Bag></bqbiol:isVersionOf></rdf:Description></rdf:RDF></annotation></species>
      <species boundaryCondition="false" compartment="m" constant="false" hasOnlySubstanceUnits="false" id="M_C00011_m" name="CO2">
        <notes>
          <body xmlns="http://www.w3.org/1999/xhtml">
            <p>FORMULA: NA</p>
          </body>
        </notes>
      <annotation><rdf:RDF xmlns:bqbiol="http://biomodels.net/biology-qualifiers/" xmlns:bqmodel="http://biomodels.net/model-qualifiers/" xmlns:rdf="http://www.w3.org/1999/02/22-rdf-syntax-ns#"><rdf:Description rdf:about="#_484"><bqbiol:isVersionOf><rdf.Bag><rdf:li rdf:resource="urn:miriam:kegg.compound:C00011" /></rdf.Bag></bqbiol:isVersionOf></rdf:Description></rdf:RDF></annotation></species>
      <species boundaryCondition="false" compartment="c" constant="false" hasOnlySubstanceUnits="false" id="M_C00345_c" name="6-phospho-D-gluconate">
        <notes>
          <body xmlns="http://www.w3.org/1999/xhtml">
            <p>FORMULA: NA</p>
          </body>
        </notes>
      <annotation><rdf:RDF xmlns:bqbiol="http://biomodels.net/biology-qualifiers/" xmlns:bqmodel="http://biomodels.net/model-qualifiers/" xmlns:rdf="http://www.w3.org/1999/02/22-rdf-syntax-ns#"><rdf:Description rdf:about="#_485"><bqbiol:isVersionOf><rdf.Bag><rdf:li rdf:resource="urn:miriam:kegg.compound:C00345" /></rdf.Bag></bqbiol:isVersionOf></rdf:Description></rdf:RDF></annotation></species>
      <species boundaryCondition="false" compartment="c" constant="false" hasOnlySubstanceUnits="false" id="M_C00199_c" name="D-ribulose-5-phosphate">
        <notes>
          <body xmlns="http://www.w3.org/1999/xhtml">
            <p>FORMULA: NA</p>
          </body>
        </notes>
      <annotation><rdf:RDF xmlns:bqbiol="http://biomodels.net/biology-qualifiers/" xmlns:bqmodel="http://biomodels.net/model-qualifiers/" xmlns:rdf="http://www.w3.org/1999/02/22-rdf-syntax-ns#"><rdf:Description rdf:about="#_486"><bqbiol:isVersionOf><rdf.Bag><rdf:li rdf:resource="urn:miriam:kegg.compound:C00199" /></rdf.Bag></bqbiol:isVersionOf></rdf:Description></rdf:RDF></annotation></species>
      <species boundaryCondition="false" compartment="c" constant="false" hasOnlySubstanceUnits="false" id="M_C00011_c" name="CO2">
        <notes>
          <body xmlns="http://www.w3.org/1999/xhtml">
            <p>FORMULA: NA</p>
          </body>
        </notes>
      <annotation><rdf:RDF xmlns:bqbiol="http://biomodels.net/biology-qualifiers/" xmlns:bqmodel="http://biomodels.net/model-qualifiers/" xmlns:rdf="http://www.w3.org/1999/02/22-rdf-syntax-ns#"><rdf:Description rdf:about="#_487"><bqbiol:isVersionOf><rdf.Bag><rdf:li rdf:resource="urn:miriam:kegg.compound:C00011" /></rdf.Bag></bqbiol:isVersionOf></rdf:Description></rdf:RDF></annotation></species>
      <species boundaryCondition="false" compartment="c" constant="false" hasOnlySubstanceUnits="false" id="M_C00092_c" name="D-glucose-6-phosphate">
        <notes>
          <body xmlns="http://www.w3.org/1999/xhtml">
            <p>FORMULA: NA</p>
          </body>
        </notes>
      <annotation><rdf:RDF xmlns:bqbiol="http://biomodels.net/biology-qualifiers/" xmlns:bqmodel="http://biomodels.net/model-qualifiers/" xmlns:rdf="http://www.w3.org/1999/02/22-rdf-syntax-ns#"><rdf:Description rdf:about="#_488"><bqbiol:isVersionOf><rdf.Bag><rdf:li rdf:resource="urn:miriam:kegg.compound:C00092" /></rdf.Bag></bqbiol:isVersionOf></rdf:Description></rdf:RDF></annotation></species>
      <species boundaryCondition="false" compartment="c" constant="false" hasOnlySubstanceUnits="false" id="M_C01236_c" name="D-glucono-1,5-lactone-6-phosphate">
        <notes>
          <body xmlns="http://www.w3.org/1999/xhtml">
            <p>FORMULA: NA</p>
          </body>
        </notes>
      <annotation><rdf:RDF xmlns:bqbiol="http://biomodels.net/biology-qualifiers/" xmlns:bqmodel="http://biomodels.net/model-qualifiers/" xmlns:rdf="http://www.w3.org/1999/02/22-rdf-syntax-ns#"><rdf:Description rdf:about="#_489"><bqbiol:isVersionOf><rdf.Bag><rdf:li rdf:resource="urn:miriam:kegg.compound:C01236" /></rdf.Bag></bqbiol:isVersionOf></rdf:Description></rdf:RDF></annotation></species>
      <species boundaryCondition="false" compartment="c" constant="false" hasOnlySubstanceUnits="false" id="M_C00111_c" name="glycerone-phosphate">
        <notes>
          <body xmlns="http://www.w3.org/1999/xhtml">
            <p>FORMULA: NA</p>
          </body>
        </notes>
      <annotation><rdf:RDF xmlns:bqbiol="http://biomodels.net/biology-qualifiers/" xmlns:bqmodel="http://biomodels.net/model-qualifiers/" xmlns:rdf="http://www.w3.org/1999/02/22-rdf-syntax-ns#"><rdf:Description rdf:about="#_490"><bqbiol:isVersionOf><rdf.Bag><rdf:li rdf:resource="urn:miriam:kegg.compound:C00111" /></rdf.Bag></bqbiol:isVersionOf></rdf:Description></rdf:RDF></annotation></species>
      <species boundaryCondition="false" compartment="c" constant="false" hasOnlySubstanceUnits="false" id="M_C00093_c" name="sn-glycerol-3-phosphate">
        <notes>
          <body xmlns="http://www.w3.org/1999/xhtml">
            <p>FORMULA: NA</p>
          </body>
        </notes>
      <annotation><rdf:RDF xmlns:bqbiol="http://biomodels.net/biology-qualifiers/" xmlns:bqmodel="http://biomodels.net/model-qualifiers/" xmlns:rdf="http://www.w3.org/1999/02/22-rdf-syntax-ns#"><rdf:Description rdf:about="#_491"><bqbiol:isVersionOf><rdf.Bag><rdf:li rdf:resource="urn:miriam:kegg.compound:C00093" /></rdf.Bag></bqbiol:isVersionOf></rdf:Description></rdf:RDF></annotation></species>
      <species boundaryCondition="false" compartment="c" constant="false" hasOnlySubstanceUnits="false" id="M_C00197_c" name="3-phospho-D-glycerate">
        <notes>
          <body xmlns="http://www.w3.org/1999/xhtml">
            <p>FORMULA: NA</p>
          </body>
        </notes>
      <annotation><rdf:RDF xmlns:bqbiol="http://biomodels.net/biology-qualifiers/" xmlns:bqmodel="http://biomodels.net/model-qualifiers/" xmlns:rdf="http://www.w3.org/1999/02/22-rdf-syntax-ns#"><rdf:Description rdf:about="#_492"><bqbiol:isVersionOf><rdf.Bag><rdf:li rdf:resource="urn:miriam:kegg.compound:C00197" /></rdf.Bag></bqbiol:isVersionOf></rdf:Description></rdf:RDF></annotation></species>
      <species boundaryCondition="false" compartment="c" constant="false" hasOnlySubstanceUnits="false" id="M_C03232_c" name="3-phosphonooxypyruvate">
        <notes>
          <body xmlns="http://www.w3.org/1999/xhtml">
            <p>FORMULA: NA</p>
          </body>
        </notes>
      <annotation><rdf:RDF xmlns:bqbiol="http://biomodels.net/biology-qualifiers/" xmlns:bqmodel="http://biomodels.net/model-qualifiers/" xmlns:rdf="http://www.w3.org/1999/02/22-rdf-syntax-ns#"><rdf:Description rdf:about="#_493"><bqbiol:isVersionOf><rdf.Bag><rdf:li rdf:resource="urn:miriam:kegg.compound:C03232" /></rdf.Bag></bqbiol:isVersionOf></rdf:Description></rdf:RDF></annotation></species>
      <species boundaryCondition="false" compartment="m" constant="false" hasOnlySubstanceUnits="false" id="M_C00390_m" name="ubiquinol">
        <notes>
          <body xmlns="http://www.w3.org/1999/xhtml">
            <p>FORMULA: NA</p>
          </body>
        </notes>
      <annotation><rdf:RDF xmlns:bqbiol="http://biomodels.net/biology-qualifiers/" xmlns:bqmodel="http://biomodels.net/model-qualifiers/" xmlns:rdf="http://www.w3.org/1999/02/22-rdf-syntax-ns#"><rdf:Description rdf:about="#_494"><bqbiol:isVersionOf><rdf.Bag><rdf:li rdf:resource="urn:miriam:kegg.compound:C00390" /></rdf.Bag></bqbiol:isVersionOf></rdf:Description></rdf:RDF></annotation></species>
      <species boundaryCondition="false" compartment="m" constant="false" hasOnlySubstanceUnits="false" id="M_C00125_m" name="ferricytochrome-c">
        <notes>
          <body xmlns="http://www.w3.org/1999/xhtml">
            <p>FORMULA: NA</p>
          </body>
        </notes>
      <annotation><rdf:RDF xmlns:bqbiol="http://biomodels.net/biology-qualifiers/" xmlns:bqmodel="http://biomodels.net/model-qualifiers/" xmlns:rdf="http://www.w3.org/1999/02/22-rdf-syntax-ns#"><rdf:Description rdf:about="#_495"><bqbiol:isVersionOf><rdf.Bag><rdf:li rdf:resource="urn:miriam:kegg.compound:C00125" /></rdf.Bag></bqbiol:isVersionOf></rdf:Description></rdf:RDF></annotation></species>
      <species boundaryCondition="false" compartment="m" constant="false" hasOnlySubstanceUnits="false" id="M_C00399_m" name="ubiquinone">
        <notes>
          <body xmlns="http://www.w3.org/1999/xhtml">
            <p>FORMULA: NA</p>
          </body>
        </notes>
      <annotation><rdf:RDF xmlns:bqbiol="http://biomodels.net/biology-qualifiers/" xmlns:bqmodel="http://biomodels.net/model-qualifiers/" xmlns:rdf="http://www.w3.org/1999/02/22-rdf-syntax-ns#"><rdf:Description rdf:about="#_496"><bqbiol:isVersionOf><rdf.Bag><rdf:li rdf:resource="urn:miriam:kegg.compound:C00399" /></rdf.Bag></bqbiol:isVersionOf></rdf:Description></rdf:RDF></annotation></species>
      <species boundaryCondition="false" compartment="m" constant="false" hasOnlySubstanceUnits="false" id="M_C00126_m" name="ferrocytochrome-c">
        <notes>
          <body xmlns="http://www.w3.org/1999/xhtml">
            <p>FORMULA: NA</p>
          </body>
        </notes>
      <annotation><rdf:RDF xmlns:bqbiol="http://biomodels.net/biology-qualifiers/" xmlns:bqmodel="http://biomodels.net/model-qualifiers/" xmlns:rdf="http://www.w3.org/1999/02/22-rdf-syntax-ns#"><rdf:Description rdf:about="#_497"><bqbiol:isVersionOf><rdf.Bag><rdf:li rdf:resource="urn:miriam:kegg.compound:C00126" /></rdf.Bag></bqbiol:isVersionOf></rdf:Description></rdf:RDF></annotation></species>
      <species boundaryCondition="false" compartment="im" constant="false" hasOnlySubstanceUnits="false" id="M_C00080_im" name="H+">
        <notes>
          <body xmlns="http://www.w3.org/1999/xhtml">
            <p>FORMULA: NA</p>
          </body>
        </notes>
      <annotation><rdf:RDF xmlns:bqbiol="http://biomodels.net/biology-qualifiers/" xmlns:bqmodel="http://biomodels.net/model-qualifiers/" xmlns:rdf="http://www.w3.org/1999/02/22-rdf-syntax-ns#"><rdf:Description rdf:about="#_498"><bqbiol:isVersionOf><rdf.Bag><rdf:li rdf:resource="urn:miriam:kegg.compound:C00080" /></rdf.Bag></bqbiol:isVersionOf></rdf:Description></rdf:RDF></annotation></species>
      <species boundaryCondition="false" compartment="c" constant="false" hasOnlySubstanceUnits="false" id="M_C00027_c" name="H2O2">
        <notes>
          <body xmlns="http://www.w3.org/1999/xhtml">
            <p>FORMULA: NA</p>
          </body>
        </notes>
      <annotation><rdf:RDF xmlns:bqbiol="http://biomodels.net/biology-qualifiers/" xmlns:bqmodel="http://biomodels.net/model-qualifiers/" xmlns:rdf="http://www.w3.org/1999/02/22-rdf-syntax-ns#"><rdf:Description rdf:about="#_499"><bqbiol:isVersionOf><rdf.Bag><rdf:li rdf:resource="urn:miriam:kegg.compound:C00027" /></rdf.Bag></bqbiol:isVersionOf></rdf:Description></rdf:RDF></annotation></species>
      <species boundaryCondition="false" compartment="c" constant="false" hasOnlySubstanceUnits="false" id="M_C00007_c" name="O2">
        <notes>
          <body xmlns="http://www.w3.org/1999/xhtml">
            <p>FORMULA: NA</p>
          </body>
        </notes>
      <annotation><rdf:RDF xmlns:bqbiol="http://biomodels.net/biology-qualifiers/" xmlns:bqmodel="http://biomodels.net/model-qualifiers/" xmlns:rdf="http://www.w3.org/1999/02/22-rdf-syntax-ns#"><rdf:Description rdf:about="#_500"><bqbiol:isVersionOf><rdf.Bag><rdf:li rdf:resource="urn:miriam:kegg.compound:C00007" /></rdf.Bag></bqbiol:isVersionOf></rdf:Description></rdf:RDF></annotation></species>
      <species boundaryCondition="false" compartment="er" constant="false" hasOnlySubstanceUnits="false" id="M_C12126_er" name="dihydroceramide">
        <notes>
          <body xmlns="http://www.w3.org/1999/xhtml">
            <p>FORMULA: NA</p>
          </body>
        </notes>
      <annotation><rdf:RDF xmlns:bqbiol="http://biomodels.net/biology-qualifiers/" xmlns:bqmodel="http://biomodels.net/model-qualifiers/" xmlns:rdf="http://www.w3.org/1999/02/22-rdf-syntax-ns#"><rdf:Description rdf:about="#_501"><bqbiol:isVersionOf><rdf.Bag><rdf:li rdf:resource="urn:miriam:kegg.compound:C12126" /></rdf.Bag></bqbiol:isVersionOf></rdf:Description></rdf:RDF></annotation></species>
      <species boundaryCondition="false" compartment="er" constant="false" hasOnlySubstanceUnits="false" id="M_C00030_er" name="reduced-acceptor">
        <notes>
          <body xmlns="http://www.w3.org/1999/xhtml">
            <p>FORMULA: NA</p>
          </body>
        </notes>
      <annotation><rdf:RDF xmlns:bqbiol="http://biomodels.net/biology-qualifiers/" xmlns:bqmodel="http://biomodels.net/model-qualifiers/" xmlns:rdf="http://www.w3.org/1999/02/22-rdf-syntax-ns#"><rdf:Description rdf:about="#_502"><bqbiol:isVersionOf><rdf.Bag><rdf:li rdf:resource="urn:miriam:kegg.compound:C00030" /></rdf.Bag></bqbiol:isVersionOf></rdf:Description></rdf:RDF></annotation></species>
      <species boundaryCondition="false" compartment="er" constant="false" hasOnlySubstanceUnits="false" id="M_C00007_er" name="O2">
        <notes>
          <body xmlns="http://www.w3.org/1999/xhtml">
            <p>FORMULA: NA</p>
          </body>
        </notes>
      <annotation><rdf:RDF xmlns:bqbiol="http://biomodels.net/biology-qualifiers/" xmlns:bqmodel="http://biomodels.net/model-qualifiers/" xmlns:rdf="http://www.w3.org/1999/02/22-rdf-syntax-ns#"><rdf:Description rdf:about="#_503"><bqbiol:isVersionOf><rdf.Bag><rdf:li rdf:resource="urn:miriam:kegg.compound:C00007" /></rdf.Bag></bqbiol:isVersionOf></rdf:Description></rdf:RDF></annotation></species>
      <species boundaryCondition="false" compartment="er" constant="false" hasOnlySubstanceUnits="false" id="M_C00195_er" name="N-acylsphingosine">
        <notes>
          <body xmlns="http://www.w3.org/1999/xhtml">
            <p>FORMULA: NA</p>
          </body>
        </notes>
      <annotation><rdf:RDF xmlns:bqbiol="http://biomodels.net/biology-qualifiers/" xmlns:bqmodel="http://biomodels.net/model-qualifiers/" xmlns:rdf="http://www.w3.org/1999/02/22-rdf-syntax-ns#"><rdf:Description rdf:about="#_504"><bqbiol:isVersionOf><rdf.Bag><rdf:li rdf:resource="urn:miriam:kegg.compound:C00195" /></rdf.Bag></bqbiol:isVersionOf></rdf:Description></rdf:RDF></annotation></species>
      <species boundaryCondition="false" compartment="er" constant="false" hasOnlySubstanceUnits="false" id="M_C00028_er" name="acceptor">
        <notes>
          <body xmlns="http://www.w3.org/1999/xhtml">
            <p>FORMULA: NA</p>
          </body>
        </notes>
      <annotation><rdf:RDF xmlns:bqbiol="http://biomodels.net/biology-qualifiers/" xmlns:bqmodel="http://biomodels.net/model-qualifiers/" xmlns:rdf="http://www.w3.org/1999/02/22-rdf-syntax-ns#"><rdf:Description rdf:about="#_505"><bqbiol:isVersionOf><rdf.Bag><rdf:li rdf:resource="urn:miriam:kegg.compound:C00028" /></rdf.Bag></bqbiol:isVersionOf></rdf:Description></rdf:RDF></annotation></species>
      <species boundaryCondition="false" compartment="er" constant="false" hasOnlySubstanceUnits="false" id="M_C00001_er" name="H2O">
        <notes>
          <body xmlns="http://www.w3.org/1999/xhtml">
            <p>FORMULA: NA</p>
          </body>
        </notes>
      <annotation><rdf:RDF xmlns:bqbiol="http://biomodels.net/biology-qualifiers/" xmlns:bqmodel="http://biomodels.net/model-qualifiers/" xmlns:rdf="http://www.w3.org/1999/02/22-rdf-syntax-ns#"><rdf:Description rdf:about="#_506"><bqbiol:isVersionOf><rdf.Bag><rdf:li rdf:resource="urn:miriam:kegg.compound:C00001" /></rdf.Bag></bqbiol:isVersionOf></rdf:Description></rdf:RDF></annotation></species>
      <species boundaryCondition="false" compartment="c" constant="false" hasOnlySubstanceUnits="false" id="M_C00082_c" name="L-tyrosine">
        <notes>
          <body xmlns="http://www.w3.org/1999/xhtml">
            <p>FORMULA: NA</p>
          </body>
        </notes>
      <annotation><rdf:RDF xmlns:bqbiol="http://biomodels.net/biology-qualifiers/" xmlns:bqmodel="http://biomodels.net/model-qualifiers/" xmlns:rdf="http://www.w3.org/1999/02/22-rdf-syntax-ns#"><rdf:Description rdf:about="#_507"><bqbiol:isVersionOf><rdf.Bag><rdf:li rdf:resource="urn:miriam:kegg.compound:C00082" /></rdf.Bag></bqbiol:isVersionOf></rdf:Description></rdf:RDF></annotation></species>
      <species boundaryCondition="false" compartment="c" constant="false" hasOnlySubstanceUnits="false" id="M_C00355_c" name="3,4-dihydroxy-L-phenylalanine">
        <notes>
          <body xmlns="http://www.w3.org/1999/xhtml">
            <p>FORMULA: NA</p>
          </body>
        </notes>
      <annotation><rdf:RDF xmlns:bqbiol="http://biomodels.net/biology-qualifiers/" xmlns:bqmodel="http://biomodels.net/model-qualifiers/" xmlns:rdf="http://www.w3.org/1999/02/22-rdf-syntax-ns#"><rdf:Description rdf:about="#_508"><bqbiol:isVersionOf><rdf.Bag><rdf:li rdf:resource="urn:miriam:kegg.compound:C00355" /></rdf.Bag></bqbiol:isVersionOf></rdf:Description></rdf:RDF></annotation></species>
      <species boundaryCondition="false" compartment="c" constant="false" hasOnlySubstanceUnits="false" id="M_C15522_c" name="4a-hydroxytetrahydrobiopterin">
        <notes>
          <body xmlns="http://www.w3.org/1999/xhtml">
            <p>FORMULA: NA</p>
          </body>
        </notes>
      <annotation><rdf:RDF xmlns:bqbiol="http://biomodels.net/biology-qualifiers/" xmlns:bqmodel="http://biomodels.net/model-qualifiers/" xmlns:rdf="http://www.w3.org/1999/02/22-rdf-syntax-ns#"><rdf:Description rdf:about="#_509"><bqbiol:isVersionOf><rdf.Bag><rdf:li rdf:resource="urn:miriam:kegg.compound:C15522" /></rdf.Bag></bqbiol:isVersionOf></rdf:Description></rdf:RDF></annotation></species>
      <species boundaryCondition="false" compartment="a" constant="false" hasOnlySubstanceUnits="false" id="M_C04088_a" name="stearoyl-[acp]">
        <notes>
          <body xmlns="http://www.w3.org/1999/xhtml">
            <p>FORMULA: NA</p>
          </body>
        </notes>
      <annotation><rdf:RDF xmlns:bqbiol="http://biomodels.net/biology-qualifiers/" xmlns:bqmodel="http://biomodels.net/model-qualifiers/" xmlns:rdf="http://www.w3.org/1999/02/22-rdf-syntax-ns#"><rdf:Description rdf:about="#_510"><bqbiol:isVersionOf><rdf.Bag><rdf:li rdf:resource="urn:miriam:kegg.compound:C04088" /></rdf.Bag></bqbiol:isVersionOf></rdf:Description></rdf:RDF></annotation></species>
      <species boundaryCondition="false" compartment="a" constant="false" hasOnlySubstanceUnits="false" id="M_C00030_a" name="reduced-acceptor">
        <notes>
          <body xmlns="http://www.w3.org/1999/xhtml">
            <p>FORMULA: NA</p>
          </body>
        </notes>
      <annotation><rdf:RDF xmlns:bqbiol="http://biomodels.net/biology-qualifiers/" xmlns:bqmodel="http://biomodels.net/model-qualifiers/" xmlns:rdf="http://www.w3.org/1999/02/22-rdf-syntax-ns#"><rdf:Description rdf:about="#_511"><bqbiol:isVersionOf><rdf.Bag><rdf:li rdf:resource="urn:miriam:kegg.compound:C00030" /></rdf.Bag></bqbiol:isVersionOf></rdf:Description></rdf:RDF></annotation></species>
      <species boundaryCondition="false" compartment="a" constant="false" hasOnlySubstanceUnits="false" id="M_C00007_a" name="O2">
        <notes>
          <body xmlns="http://www.w3.org/1999/xhtml">
            <p>FORMULA: NA</p>
          </body>
        </notes>
      <annotation><rdf:RDF xmlns:bqbiol="http://biomodels.net/biology-qualifiers/" xmlns:bqmodel="http://biomodels.net/model-qualifiers/" xmlns:rdf="http://www.w3.org/1999/02/22-rdf-syntax-ns#"><rdf:Description rdf:about="#_512"><bqbiol:isVersionOf><rdf.Bag><rdf:li rdf:resource="urn:miriam:kegg.compound:C00007" /></rdf.Bag></bqbiol:isVersionOf></rdf:Description></rdf:RDF></annotation></species>
      <species boundaryCondition="false" compartment="a" constant="false" hasOnlySubstanceUnits="false" id="M_C01203_a" name="oleoyl-[acp]">
        <notes>
          <body xmlns="http://www.w3.org/1999/xhtml">
            <p>FORMULA: NA</p>
          </body>
        </notes>
      <annotation><rdf:RDF xmlns:bqbiol="http://biomodels.net/biology-qualifiers/" xmlns:bqmodel="http://biomodels.net/model-qualifiers/" xmlns:rdf="http://www.w3.org/1999/02/22-rdf-syntax-ns#"><rdf:Description rdf:about="#_513"><bqbiol:isVersionOf><rdf.Bag><rdf:li rdf:resource="urn:miriam:kegg.compound:C01203" /></rdf.Bag></bqbiol:isVersionOf></rdf:Description></rdf:RDF></annotation></species>
      <species boundaryCondition="false" compartment="a" constant="false" hasOnlySubstanceUnits="false" id="M_C00028_a" name="acceptor">
        <notes>
          <body xmlns="http://www.w3.org/1999/xhtml">
            <p>FORMULA: NA</p>
          </body>
        </notes>
      <annotation><rdf:RDF xmlns:bqbiol="http://biomodels.net/biology-qualifiers/" xmlns:bqmodel="http://biomodels.net/model-qualifiers/" xmlns:rdf="http://www.w3.org/1999/02/22-rdf-syntax-ns#"><rdf:Description rdf:about="#_514"><bqbiol:isVersionOf><rdf.Bag><rdf:li rdf:resource="urn:miriam:kegg.compound:C00028" /></rdf.Bag></bqbiol:isVersionOf></rdf:Description></rdf:RDF></annotation></species>
      <species boundaryCondition="false" compartment="a" constant="false" hasOnlySubstanceUnits="false" id="M_C00001_a" name="H2O">
        <notes>
          <body xmlns="http://www.w3.org/1999/xhtml">
            <p>FORMULA: NA</p>
          </body>
        </notes>
      <annotation><rdf:RDF xmlns:bqbiol="http://biomodels.net/biology-qualifiers/" xmlns:bqmodel="http://biomodels.net/model-qualifiers/" xmlns:rdf="http://www.w3.org/1999/02/22-rdf-syntax-ns#"><rdf:Description rdf:about="#_515"><bqbiol:isVersionOf><rdf.Bag><rdf:li rdf:resource="urn:miriam:kegg.compound:C00001" /></rdf.Bag></bqbiol:isVersionOf></rdf:Description></rdf:RDF></annotation></species>
      <species boundaryCondition="false" compartment="a" constant="false" hasOnlySubstanceUnits="false" id="M_C02050_a" name="linoleoyl-CoA">
        <notes>
          <body xmlns="http://www.w3.org/1999/xhtml">
            <p>FORMULA: NA</p>
          </body>
        </notes>
      <annotation><rdf:RDF xmlns:bqbiol="http://biomodels.net/biology-qualifiers/" xmlns:bqmodel="http://biomodels.net/model-qualifiers/" xmlns:rdf="http://www.w3.org/1999/02/22-rdf-syntax-ns#"><rdf:Description rdf:about="#_516"><bqbiol:isVersionOf><rdf.Bag><rdf:li rdf:resource="urn:miriam:kegg.compound:C02050" /></rdf.Bag></bqbiol:isVersionOf></rdf:Description></rdf:RDF></annotation></species>
      <species boundaryCondition="false" compartment="a" constant="false" hasOnlySubstanceUnits="false" id="M_C03035_a" name="gamma-linolenoyl-CoA">
        <notes>
          <body xmlns="http://www.w3.org/1999/xhtml">
            <p>FORMULA: NA</p>
          </body>
        </notes>
      <annotation><rdf:RDF xmlns:bqbiol="http://biomodels.net/biology-qualifiers/" xmlns:bqmodel="http://biomodels.net/model-qualifiers/" xmlns:rdf="http://www.w3.org/1999/02/22-rdf-syntax-ns#"><rdf:Description rdf:about="#_517"><bqbiol:isVersionOf><rdf.Bag><rdf:li rdf:resource="urn:miriam:kegg.compound:C03035" /></rdf.Bag></bqbiol:isVersionOf></rdf:Description></rdf:RDF></annotation></species>
      <species boundaryCondition="false" compartment="a" constant="false" hasOnlySubstanceUnits="false" id="M_C00510_a" name="oleoyl-CoA">
        <notes>
          <body xmlns="http://www.w3.org/1999/xhtml">
            <p>FORMULA: NA</p>
          </body>
        </notes>
      <annotation><rdf:RDF xmlns:bqbiol="http://biomodels.net/biology-qualifiers/" xmlns:bqmodel="http://biomodels.net/model-qualifiers/" xmlns:rdf="http://www.w3.org/1999/02/22-rdf-syntax-ns#"><rdf:Description rdf:about="#_518"><bqbiol:isVersionOf><rdf.Bag><rdf:li rdf:resource="urn:miriam:kegg.compound:C00510" /></rdf.Bag></bqbiol:isVersionOf></rdf:Description></rdf:RDF></annotation></species>
      <species boundaryCondition="false" compartment="c" constant="false" hasOnlySubstanceUnits="false" id="M_C00704_c" name="O2.-">
        <notes>
          <body xmlns="http://www.w3.org/1999/xhtml">
            <p>FORMULA: NA</p>
          </body>
        </notes>
      <annotation><rdf:RDF xmlns:bqbiol="http://biomodels.net/biology-qualifiers/" xmlns:bqmodel="http://biomodels.net/model-qualifiers/" xmlns:rdf="http://www.w3.org/1999/02/22-rdf-syntax-ns#"><rdf:Description rdf:about="#_519"><bqbiol:isVersionOf><rdf.Bag><rdf:li rdf:resource="urn:miriam:kegg.compound:C00704" /></rdf.Bag></bqbiol:isVersionOf></rdf:Description></rdf:RDF></annotation></species>
      <species boundaryCondition="false" compartment="a" constant="false" hasOnlySubstanceUnits="false" id="M_C11811_a" name="1-hydroxy-2-methyl-2-butenyl-4-diphosphate">
        <notes>
          <body xmlns="http://www.w3.org/1999/xhtml">
            <p>FORMULA: NA</p>
          </body>
        </notes>
      <annotation><rdf:RDF xmlns:bqbiol="http://biomodels.net/biology-qualifiers/" xmlns:bqmodel="http://biomodels.net/model-qualifiers/" xmlns:rdf="http://www.w3.org/1999/02/22-rdf-syntax-ns#"><rdf:Description rdf:about="#_520"><bqbiol:isVersionOf><rdf.Bag><rdf:li rdf:resource="urn:miriam:kegg.compound:C11811" /></rdf.Bag></bqbiol:isVersionOf></rdf:Description></rdf:RDF></annotation></species>
      <species boundaryCondition="false" compartment="a" constant="false" hasOnlySubstanceUnits="false" id="M_C00129_a" name="isopentenyl-diphosphate">
        <notes>
          <body xmlns="http://www.w3.org/1999/xhtml">
            <p>FORMULA: NA</p>
          </body>
        </notes>
      <annotation><rdf:RDF xmlns:bqbiol="http://biomodels.net/biology-qualifiers/" xmlns:bqmodel="http://biomodels.net/model-qualifiers/" xmlns:rdf="http://www.w3.org/1999/02/22-rdf-syntax-ns#"><rdf:Description rdf:about="#_521"><bqbiol:isVersionOf><rdf.Bag><rdf:li rdf:resource="urn:miriam:kegg.compound:C00129" /></rdf.Bag></bqbiol:isVersionOf></rdf:Description></rdf:RDF></annotation></species>
      <species boundaryCondition="false" compartment="a" constant="false" hasOnlySubstanceUnits="false" id="M_C00235_a" name="dimethylallyl-diphosphate">
        <notes>
          <body xmlns="http://www.w3.org/1999/xhtml">
            <p>FORMULA: NA</p>
          </body>
        </notes>
      <annotation><rdf:RDF xmlns:bqbiol="http://biomodels.net/biology-qualifiers/" xmlns:bqmodel="http://biomodels.net/model-qualifiers/" xmlns:rdf="http://www.w3.org/1999/02/22-rdf-syntax-ns#"><rdf:Description rdf:about="#_522"><bqbiol:isVersionOf><rdf.Bag><rdf:li rdf:resource="urn:miriam:kegg.compound:C00235" /></rdf.Bag></bqbiol:isVersionOf></rdf:Description></rdf:RDF></annotation></species>
      <species boundaryCondition="false" compartment="c" constant="false" hasOnlySubstanceUnits="false" id="M_C00342_c" name="thioredoxin">
        <notes>
          <body xmlns="http://www.w3.org/1999/xhtml">
            <p>FORMULA: NA</p>
          </body>
        </notes>
      <annotation><rdf:RDF xmlns:bqbiol="http://biomodels.net/biology-qualifiers/" xmlns:bqmodel="http://biomodels.net/model-qualifiers/" xmlns:rdf="http://www.w3.org/1999/02/22-rdf-syntax-ns#"><rdf:Description rdf:about="#_523"><bqbiol:isVersionOf><rdf.Bag><rdf:li rdf:resource="urn:miriam:kegg.compound:C00342" /></rdf.Bag></bqbiol:isVersionOf></rdf:Description></rdf:RDF></annotation></species>
      <species boundaryCondition="false" compartment="c" constant="false" hasOnlySubstanceUnits="false" id="M_C00008_c" name="ADP">
        <notes>
          <body xmlns="http://www.w3.org/1999/xhtml">
            <p>FORMULA: NA</p>
          </body>
        </notes>
      <annotation><rdf:RDF xmlns:bqbiol="http://biomodels.net/biology-qualifiers/" xmlns:bqmodel="http://biomodels.net/model-qualifiers/" xmlns:rdf="http://www.w3.org/1999/02/22-rdf-syntax-ns#"><rdf:Description rdf:about="#_524"><bqbiol:isVersionOf><rdf.Bag><rdf:li rdf:resource="urn:miriam:kegg.compound:C00008" /></rdf.Bag></bqbiol:isVersionOf></rdf:Description></rdf:RDF></annotation></species>
      <species boundaryCondition="false" compartment="c" constant="false" hasOnlySubstanceUnits="false" id="M_C00206_c" name="dADP">
        <notes>
          <body xmlns="http://www.w3.org/1999/xhtml">
            <p>FORMULA: NA</p>
          </body>
        </notes>
      <annotation><rdf:RDF xmlns:bqbiol="http://biomodels.net/biology-qualifiers/" xmlns:bqmodel="http://biomodels.net/model-qualifiers/" xmlns:rdf="http://www.w3.org/1999/02/22-rdf-syntax-ns#"><rdf:Description rdf:about="#_525"><bqbiol:isVersionOf><rdf.Bag><rdf:li rdf:resource="urn:miriam:kegg.compound:C00206" /></rdf.Bag></bqbiol:isVersionOf></rdf:Description></rdf:RDF></annotation></species>
      <species boundaryCondition="false" compartment="c" constant="false" hasOnlySubstanceUnits="false" id="M_C00343_c" name="thioredoxin-disulfide">
        <notes>
          <body xmlns="http://www.w3.org/1999/xhtml">
            <p>FORMULA: NA</p>
          </body>
        </notes>
      <annotation><rdf:RDF xmlns:bqbiol="http://biomodels.net/biology-qualifiers/" xmlns:bqmodel="http://biomodels.net/model-qualifiers/" xmlns:rdf="http://www.w3.org/1999/02/22-rdf-syntax-ns#"><rdf:Description rdf:about="#_526"><bqbiol:isVersionOf><rdf.Bag><rdf:li rdf:resource="urn:miriam:kegg.compound:C00343" /></rdf.Bag></bqbiol:isVersionOf></rdf:Description></rdf:RDF></annotation></species>
      <species boundaryCondition="false" compartment="c" constant="false" hasOnlySubstanceUnits="false" id="M_C00015_c" name="UDP">
        <notes>
          <body xmlns="http://www.w3.org/1999/xhtml">
            <p>FORMULA: NA</p>
          </body>
        </notes>
      <annotation><rdf:RDF xmlns:bqbiol="http://biomodels.net/biology-qualifiers/" xmlns:bqmodel="http://biomodels.net/model-qualifiers/" xmlns:rdf="http://www.w3.org/1999/02/22-rdf-syntax-ns#"><rdf:Description rdf:about="#_527"><bqbiol:isVersionOf><rdf.Bag><rdf:li rdf:resource="urn:miriam:kegg.compound:C00015" /></rdf.Bag></bqbiol:isVersionOf></rdf:Description></rdf:RDF></annotation></species>
      <species boundaryCondition="false" compartment="c" constant="false" hasOnlySubstanceUnits="false" id="M_C01346_c" name="dUDP">
        <notes>
          <body xmlns="http://www.w3.org/1999/xhtml">
            <p>FORMULA: NA</p>
          </body>
        </notes>
      <annotation><rdf:RDF xmlns:bqbiol="http://biomodels.net/biology-qualifiers/" xmlns:bqmodel="http://biomodels.net/model-qualifiers/" xmlns:rdf="http://www.w3.org/1999/02/22-rdf-syntax-ns#"><rdf:Description rdf:about="#_528"><bqbiol:isVersionOf><rdf.Bag><rdf:li rdf:resource="urn:miriam:kegg.compound:C01346" /></rdf.Bag></bqbiol:isVersionOf></rdf:Description></rdf:RDF></annotation></species>
      <species boundaryCondition="false" compartment="c" constant="false" hasOnlySubstanceUnits="false" id="M_C00035_c" name="GDP">
        <notes>
          <body xmlns="http://www.w3.org/1999/xhtml">
            <p>FORMULA: NA</p>
          </body>
        </notes>
      <annotation><rdf:RDF xmlns:bqbiol="http://biomodels.net/biology-qualifiers/" xmlns:bqmodel="http://biomodels.net/model-qualifiers/" xmlns:rdf="http://www.w3.org/1999/02/22-rdf-syntax-ns#"><rdf:Description rdf:about="#_529"><bqbiol:isVersionOf><rdf.Bag><rdf:li rdf:resource="urn:miriam:kegg.compound:C00035" /></rdf.Bag></bqbiol:isVersionOf></rdf:Description></rdf:RDF></annotation></species>
      <species boundaryCondition="false" compartment="c" constant="false" hasOnlySubstanceUnits="false" id="M_C00361_c" name="dGDP">
        <notes>
          <body xmlns="http://www.w3.org/1999/xhtml">
            <p>FORMULA: NA</p>
          </body>
        </notes>
      <annotation><rdf:RDF xmlns:bqbiol="http://biomodels.net/biology-qualifiers/" xmlns:bqmodel="http://biomodels.net/model-qualifiers/" xmlns:rdf="http://www.w3.org/1999/02/22-rdf-syntax-ns#"><rdf:Description rdf:about="#_530"><bqbiol:isVersionOf><rdf.Bag><rdf:li rdf:resource="urn:miriam:kegg.compound:C00361" /></rdf.Bag></bqbiol:isVersionOf></rdf:Description></rdf:RDF></annotation></species>
      <species boundaryCondition="false" compartment="c" constant="false" hasOnlySubstanceUnits="false" id="M_C00112_c" name="CDP">
        <notes>
          <body xmlns="http://www.w3.org/1999/xhtml">
            <p>FORMULA: NA</p>
          </body>
        </notes>
      <annotation><rdf:RDF xmlns:bqbiol="http://biomodels.net/biology-qualifiers/" xmlns:bqmodel="http://biomodels.net/model-qualifiers/" xmlns:rdf="http://www.w3.org/1999/02/22-rdf-syntax-ns#"><rdf:Description rdf:about="#_531"><bqbiol:isVersionOf><rdf.Bag><rdf:li rdf:resource="urn:miriam:kegg.compound:C00112" /></rdf.Bag></bqbiol:isVersionOf></rdf:Description></rdf:RDF></annotation></species>
      <species boundaryCondition="false" compartment="c" constant="false" hasOnlySubstanceUnits="false" id="M_C00705_c" name="dCDP">
        <notes>
          <body xmlns="http://www.w3.org/1999/xhtml">
            <p>FORMULA: NA</p>
          </body>
        </notes>
      <annotation><rdf:RDF xmlns:bqbiol="http://biomodels.net/biology-qualifiers/" xmlns:bqmodel="http://biomodels.net/model-qualifiers/" xmlns:rdf="http://www.w3.org/1999/02/22-rdf-syntax-ns#"><rdf:Description rdf:about="#_532"><bqbiol:isVersionOf><rdf.Bag><rdf:li rdf:resource="urn:miriam:kegg.compound:C00705" /></rdf.Bag></bqbiol:isVersionOf></rdf:Description></rdf:RDF></annotation></species>
      <species boundaryCondition="false" compartment="a" constant="false" hasOnlySubstanceUnits="false" id="M_C11453_a" name="2-C-methyl-D-erythritol-2,4-cyclodiphosphate">
        <notes>
          <body xmlns="http://www.w3.org/1999/xhtml">
            <p>FORMULA: NA</p>
          </body>
        </notes>
      <annotation><rdf:RDF xmlns:bqbiol="http://biomodels.net/biology-qualifiers/" xmlns:bqmodel="http://biomodels.net/model-qualifiers/" xmlns:rdf="http://www.w3.org/1999/02/22-rdf-syntax-ns#"><rdf:Description rdf:about="#_533"><bqbiol:isVersionOf><rdf.Bag><rdf:li rdf:resource="urn:miriam:kegg.compound:C11453" /></rdf.Bag></bqbiol:isVersionOf></rdf:Description></rdf:RDF></annotation></species>
      <species boundaryCondition="false" compartment="a" constant="false" hasOnlySubstanceUnits="false" id="M_C00138_a" name="reduced-ferredoxin">
        <notes>
          <body xmlns="http://www.w3.org/1999/xhtml">
            <p>FORMULA: NA</p>
          </body>
        </notes>
      <annotation><rdf:RDF xmlns:bqbiol="http://biomodels.net/biology-qualifiers/" xmlns:bqmodel="http://biomodels.net/model-qualifiers/" xmlns:rdf="http://www.w3.org/1999/02/22-rdf-syntax-ns#"><rdf:Description rdf:about="#_534"><bqbiol:isVersionOf><rdf.Bag><rdf:li rdf:resource="urn:miriam:kegg.compound:C00138" /></rdf.Bag></bqbiol:isVersionOf></rdf:Description></rdf:RDF></annotation></species>
      <species boundaryCondition="false" compartment="a" constant="false" hasOnlySubstanceUnits="false" id="M_C00139_a" name="oxidized-ferredoxin">
        <notes>
          <body xmlns="http://www.w3.org/1999/xhtml">
            <p>FORMULA: NA</p>
          </body>
        </notes>
      <annotation><rdf:RDF xmlns:bqbiol="http://biomodels.net/biology-qualifiers/" xmlns:bqmodel="http://biomodels.net/model-qualifiers/" xmlns:rdf="http://www.w3.org/1999/02/22-rdf-syntax-ns#"><rdf:Description rdf:about="#_535"><bqbiol:isVersionOf><rdf.Bag><rdf:li rdf:resource="urn:miriam:kegg.compound:C00139" /></rdf.Bag></bqbiol:isVersionOf></rdf:Description></rdf:RDF></annotation></species>
      <species boundaryCondition="false" compartment="m" constant="false" hasOnlySubstanceUnits="false" id="M_C03082_m" name="4-phospho-L-aspartate">
        <notes>
          <body xmlns="http://www.w3.org/1999/xhtml">
            <p>FORMULA: NA</p>
          </body>
        </notes>
      <annotation><rdf:RDF xmlns:bqbiol="http://biomodels.net/biology-qualifiers/" xmlns:bqmodel="http://biomodels.net/model-qualifiers/" xmlns:rdf="http://www.w3.org/1999/02/22-rdf-syntax-ns#"><rdf:Description rdf:about="#_536"><bqbiol:isVersionOf><rdf.Bag><rdf:li rdf:resource="urn:miriam:kegg.compound:C03082" /></rdf.Bag></bqbiol:isVersionOf></rdf:Description></rdf:RDF></annotation></species>
      <species boundaryCondition="false" compartment="m" constant="false" hasOnlySubstanceUnits="false" id="M_C00441_m" name="L-aspartate-4-semialdehyde">
        <notes>
          <body xmlns="http://www.w3.org/1999/xhtml">
            <p>FORMULA: NA</p>
          </body>
        </notes>
      <annotation><rdf:RDF xmlns:bqbiol="http://biomodels.net/biology-qualifiers/" xmlns:bqmodel="http://biomodels.net/model-qualifiers/" xmlns:rdf="http://www.w3.org/1999/02/22-rdf-syntax-ns#"><rdf:Description rdf:about="#_537"><bqbiol:isVersionOf><rdf.Bag><rdf:li rdf:resource="urn:miriam:kegg.compound:C00441" /></rdf.Bag></bqbiol:isVersionOf></rdf:Description></rdf:RDF></annotation></species>
      <species boundaryCondition="false" compartment="m" constant="false" hasOnlySubstanceUnits="false" id="M_C00009_m" name="phosphate">
        <notes>
          <body xmlns="http://www.w3.org/1999/xhtml">
            <p>FORMULA: NA</p>
          </body>
        </notes>
      <annotation><rdf:RDF xmlns:bqbiol="http://biomodels.net/biology-qualifiers/" xmlns:bqmodel="http://biomodels.net/model-qualifiers/" xmlns:rdf="http://www.w3.org/1999/02/22-rdf-syntax-ns#"><rdf:Description rdf:about="#_538"><bqbiol:isVersionOf><rdf.Bag><rdf:li rdf:resource="urn:miriam:kegg.compound:C00009" /></rdf.Bag></bqbiol:isVersionOf></rdf:Description></rdf:RDF></annotation></species>
      <species boundaryCondition="false" compartment="c" constant="false" hasOnlySubstanceUnits="false" id="M_C00118_c" name="D-glyceraldehyde-3-phosphate">
        <notes>
          <body xmlns="http://www.w3.org/1999/xhtml">
            <p>FORMULA: NA</p>
          </body>
        </notes>
      <annotation><rdf:RDF xmlns:bqbiol="http://biomodels.net/biology-qualifiers/" xmlns:bqmodel="http://biomodels.net/model-qualifiers/" xmlns:rdf="http://www.w3.org/1999/02/22-rdf-syntax-ns#"><rdf:Description rdf:about="#_539"><bqbiol:isVersionOf><rdf.Bag><rdf:li rdf:resource="urn:miriam:kegg.compound:C00118" /></rdf.Bag></bqbiol:isVersionOf></rdf:Description></rdf:RDF></annotation></species>
      <species boundaryCondition="false" compartment="c" constant="false" hasOnlySubstanceUnits="false" id="M_C00009_c" name="phosphate">
        <notes>
          <body xmlns="http://www.w3.org/1999/xhtml">
            <p>FORMULA: NA</p>
          </body>
        </notes>
      <annotation><rdf:RDF xmlns:bqbiol="http://biomodels.net/biology-qualifiers/" xmlns:bqmodel="http://biomodels.net/model-qualifiers/" xmlns:rdf="http://www.w3.org/1999/02/22-rdf-syntax-ns#"><rdf:Description rdf:about="#_540"><bqbiol:isVersionOf><rdf.Bag><rdf:li rdf:resource="urn:miriam:kegg.compound:C00009" /></rdf.Bag></bqbiol:isVersionOf></rdf:Description></rdf:RDF></annotation></species>
      <species boundaryCondition="false" compartment="c" constant="false" hasOnlySubstanceUnits="false" id="M_C00236_c" name="3-phospho-D-glyceroyl-phosphate">
        <notes>
          <body xmlns="http://www.w3.org/1999/xhtml">
            <p>FORMULA: NA</p>
          </body>
        </notes>
      <annotation><rdf:RDF xmlns:bqbiol="http://biomodels.net/biology-qualifiers/" xmlns:bqmodel="http://biomodels.net/model-qualifiers/" xmlns:rdf="http://www.w3.org/1999/02/22-rdf-syntax-ns#"><rdf:Description rdf:about="#_541"><bqbiol:isVersionOf><rdf.Bag><rdf:li rdf:resource="urn:miriam:kegg.compound:C00236" /></rdf.Bag></bqbiol:isVersionOf></rdf:Description></rdf:RDF></annotation></species>
      <species boundaryCondition="false" compartment="a" constant="false" hasOnlySubstanceUnits="false" id="M_C00118_a" name="D-glyceraldehyde-3-phosphate">
        <notes>
          <body xmlns="http://www.w3.org/1999/xhtml">
            <p>FORMULA: NA</p>
          </body>
        </notes>
      <annotation><rdf:RDF xmlns:bqbiol="http://biomodels.net/biology-qualifiers/" xmlns:bqmodel="http://biomodels.net/model-qualifiers/" xmlns:rdf="http://www.w3.org/1999/02/22-rdf-syntax-ns#"><rdf:Description rdf:about="#_542"><bqbiol:isVersionOf><rdf.Bag><rdf:li rdf:resource="urn:miriam:kegg.compound:C00118" /></rdf.Bag></bqbiol:isVersionOf></rdf:Description></rdf:RDF></annotation></species>
      <species boundaryCondition="false" compartment="a" constant="false" hasOnlySubstanceUnits="false" id="M_C00009_a" name="phosphate">
        <notes>
          <body xmlns="http://www.w3.org/1999/xhtml">
            <p>FORMULA: NA</p>
          </body>
        </notes>
      <annotation><rdf:RDF xmlns:bqbiol="http://biomodels.net/biology-qualifiers/" xmlns:bqmodel="http://biomodels.net/model-qualifiers/" xmlns:rdf="http://www.w3.org/1999/02/22-rdf-syntax-ns#"><rdf:Description rdf:about="#_543"><bqbiol:isVersionOf><rdf.Bag><rdf:li rdf:resource="urn:miriam:kegg.compound:C00009" /></rdf.Bag></bqbiol:isVersionOf></rdf:Description></rdf:RDF></annotation></species>
      <species boundaryCondition="false" compartment="a" constant="false" hasOnlySubstanceUnits="false" id="M_C00003_a" name="NAD+">
        <notes>
          <body xmlns="http://www.w3.org/1999/xhtml">
            <p>FORMULA: NA</p>
          </body>
        </notes>
      <annotation><rdf:RDF xmlns:bqbiol="http://biomodels.net/biology-qualifiers/" xmlns:bqmodel="http://biomodels.net/model-qualifiers/" xmlns:rdf="http://www.w3.org/1999/02/22-rdf-syntax-ns#"><rdf:Description rdf:about="#_544"><bqbiol:isVersionOf><rdf.Bag><rdf:li rdf:resource="urn:miriam:kegg.compound:C00003" /></rdf.Bag></bqbiol:isVersionOf></rdf:Description></rdf:RDF></annotation></species>
      <species boundaryCondition="false" compartment="a" constant="false" hasOnlySubstanceUnits="false" id="M_C00236_a" name="3-phospho-D-glyceroyl-phosphate">
        <notes>
          <body xmlns="http://www.w3.org/1999/xhtml">
            <p>FORMULA: NA</p>
          </body>
        </notes>
      <annotation><rdf:RDF xmlns:bqbiol="http://biomodels.net/biology-qualifiers/" xmlns:bqmodel="http://biomodels.net/model-qualifiers/" xmlns:rdf="http://www.w3.org/1999/02/22-rdf-syntax-ns#"><rdf:Description rdf:about="#_545"><bqbiol:isVersionOf><rdf.Bag><rdf:li rdf:resource="urn:miriam:kegg.compound:C00236" /></rdf.Bag></bqbiol:isVersionOf></rdf:Description></rdf:RDF></annotation></species>
      <species boundaryCondition="false" compartment="a" constant="false" hasOnlySubstanceUnits="false" id="M_C00004_a" name="NADH">
        <notes>
          <body xmlns="http://www.w3.org/1999/xhtml">
            <p>FORMULA: NA</p>
          </body>
        </notes>
      <annotation><rdf:RDF xmlns:bqbiol="http://biomodels.net/biology-qualifiers/" xmlns:bqmodel="http://biomodels.net/model-qualifiers/" xmlns:rdf="http://www.w3.org/1999/02/22-rdf-syntax-ns#"><rdf:Description rdf:about="#_546"><bqbiol:isVersionOf><rdf.Bag><rdf:li rdf:resource="urn:miriam:kegg.compound:C00004" /></rdf.Bag></bqbiol:isVersionOf></rdf:Description></rdf:RDF></annotation></species>
      <species boundaryCondition="false" compartment="m" constant="false" hasOnlySubstanceUnits="false" id="M_C00010_m" name="CoA">
        <notes>
          <body xmlns="http://www.w3.org/1999/xhtml">
            <p>FORMULA: NA</p>
          </body>
        </notes>
      <annotation><rdf:RDF xmlns:bqbiol="http://biomodels.net/biology-qualifiers/" xmlns:bqmodel="http://biomodels.net/model-qualifiers/" xmlns:rdf="http://www.w3.org/1999/02/22-rdf-syntax-ns#"><rdf:Description rdf:about="#_547"><bqbiol:isVersionOf><rdf.Bag><rdf:li rdf:resource="urn:miriam:kegg.compound:C00010" /></rdf.Bag></bqbiol:isVersionOf></rdf:Description></rdf:RDF></annotation></species>
      <species boundaryCondition="false" compartment="m" constant="false" hasOnlySubstanceUnits="false" id="M_C00001_m" name="H2O">
        <notes>
          <body xmlns="http://www.w3.org/1999/xhtml">
            <p>FORMULA: NA</p>
          </body>
        </notes>
      <annotation><rdf:RDF xmlns:bqbiol="http://biomodels.net/biology-qualifiers/" xmlns:bqmodel="http://biomodels.net/model-qualifiers/" xmlns:rdf="http://www.w3.org/1999/02/22-rdf-syntax-ns#"><rdf:Description rdf:about="#_548"><bqbiol:isVersionOf><rdf.Bag><rdf:li rdf:resource="urn:miriam:kegg.compound:C00001" /></rdf.Bag></bqbiol:isVersionOf></rdf:Description></rdf:RDF></annotation></species>
      <species boundaryCondition="false" compartment="m" constant="false" hasOnlySubstanceUnits="false" id="M_C00100_m" name="propanoyl-CoA">
        <notes>
          <body xmlns="http://www.w3.org/1999/xhtml">
            <p>FORMULA: NA</p>
          </body>
        </notes>
      <annotation><rdf:RDF xmlns:bqbiol="http://biomodels.net/biology-qualifiers/" xmlns:bqmodel="http://biomodels.net/model-qualifiers/" xmlns:rdf="http://www.w3.org/1999/02/22-rdf-syntax-ns#"><rdf:Description rdf:about="#_549"><bqbiol:isVersionOf><rdf.Bag><rdf:li rdf:resource="urn:miriam:kegg.compound:C00100" /></rdf.Bag></bqbiol:isVersionOf></rdf:Description></rdf:RDF></annotation></species>
      <species boundaryCondition="false" compartment="m" constant="false" hasOnlySubstanceUnits="false" id="M_C00288_m" name="HCO3-">
        <notes>
          <body xmlns="http://www.w3.org/1999/xhtml">
            <p>FORMULA: NA</p>
          </body>
        </notes>
      <annotation><rdf:RDF xmlns:bqbiol="http://biomodels.net/biology-qualifiers/" xmlns:bqmodel="http://biomodels.net/model-qualifiers/" xmlns:rdf="http://www.w3.org/1999/02/22-rdf-syntax-ns#"><rdf:Description rdf:about="#_550"><bqbiol:isVersionOf><rdf.Bag><rdf:li rdf:resource="urn:miriam:kegg.compound:C00288" /></rdf.Bag></bqbiol:isVersionOf></rdf:Description></rdf:RDF></annotation></species>
      <species boundaryCondition="false" compartment="c" constant="false" hasOnlySubstanceUnits="false" id="M_C00033_c" name="acetate">
        <notes>
          <body xmlns="http://www.w3.org/1999/xhtml">
            <p>FORMULA: NA</p>
          </body>
        </notes>
      <annotation><rdf:RDF xmlns:bqbiol="http://biomodels.net/biology-qualifiers/" xmlns:bqmodel="http://biomodels.net/model-qualifiers/" xmlns:rdf="http://www.w3.org/1999/02/22-rdf-syntax-ns#"><rdf:Description rdf:about="#_551"><bqbiol:isVersionOf><rdf.Bag><rdf:li rdf:resource="urn:miriam:kegg.compound:C00033" /></rdf.Bag></bqbiol:isVersionOf></rdf:Description></rdf:RDF></annotation></species>
      <species boundaryCondition="false" compartment="c" constant="false" hasOnlySubstanceUnits="false" id="M_C05665_c" name="3-aminopropanal">
        <notes>
          <body xmlns="http://www.w3.org/1999/xhtml">
            <p>FORMULA: NA</p>
          </body>
        </notes>
      <annotation><rdf:RDF xmlns:bqbiol="http://biomodels.net/biology-qualifiers/" xmlns:bqmodel="http://biomodels.net/model-qualifiers/" xmlns:rdf="http://www.w3.org/1999/02/22-rdf-syntax-ns#"><rdf:Description rdf:about="#_552"><bqbiol:isVersionOf><rdf.Bag><rdf:li rdf:resource="urn:miriam:kegg.compound:C05665" /></rdf.Bag></bqbiol:isVersionOf></rdf:Description></rdf:RDF></annotation></species>
      <species boundaryCondition="false" compartment="c" constant="false" hasOnlySubstanceUnits="false" id="M_C00099_c" name="beta-alanine">
        <notes>
          <body xmlns="http://www.w3.org/1999/xhtml">
            <p>FORMULA: NA</p>
          </body>
        </notes>
      <annotation><rdf:RDF xmlns:bqbiol="http://biomodels.net/biology-qualifiers/" xmlns:bqmodel="http://biomodels.net/model-qualifiers/" xmlns:rdf="http://www.w3.org/1999/02/22-rdf-syntax-ns#"><rdf:Description rdf:about="#_553"><bqbiol:isVersionOf><rdf.Bag><rdf:li rdf:resource="urn:miriam:kegg.compound:C00099" /></rdf.Bag></bqbiol:isVersionOf></rdf:Description></rdf:RDF></annotation></species>
      <species boundaryCondition="false" compartment="c" constant="false" hasOnlySubstanceUnits="false" id="M_C00555_c" name="4-aminobutyraldehyde">
        <notes>
          <body xmlns="http://www.w3.org/1999/xhtml">
            <p>FORMULA: NA</p>
          </body>
        </notes>
      <annotation><rdf:RDF xmlns:bqbiol="http://biomodels.net/biology-qualifiers/" xmlns:bqmodel="http://biomodels.net/model-qualifiers/" xmlns:rdf="http://www.w3.org/1999/02/22-rdf-syntax-ns#"><rdf:Description rdf:about="#_554"><bqbiol:isVersionOf><rdf.Bag><rdf:li rdf:resource="urn:miriam:kegg.compound:C00555" /></rdf.Bag></bqbiol:isVersionOf></rdf:Description></rdf:RDF></annotation></species>
      <species boundaryCondition="false" compartment="c" constant="false" hasOnlySubstanceUnits="false" id="M_C00334_c" name="4-aminobutanoate">
        <notes>
          <body xmlns="http://www.w3.org/1999/xhtml">
            <p>FORMULA: NA</p>
          </body>
        </notes>
      <annotation><rdf:RDF xmlns:bqbiol="http://biomodels.net/biology-qualifiers/" xmlns:bqmodel="http://biomodels.net/model-qualifiers/" xmlns:rdf="http://www.w3.org/1999/02/22-rdf-syntax-ns#"><rdf:Description rdf:about="#_555"><bqbiol:isVersionOf><rdf.Bag><rdf:li rdf:resource="urn:miriam:kegg.compound:C00334" /></rdf.Bag></bqbiol:isVersionOf></rdf:Description></rdf:RDF></annotation></species>
      <species boundaryCondition="false" compartment="c" constant="false" hasOnlySubstanceUnits="false" id="M_C01165_c" name="L-glutamate-5-semialdehyde">
        <notes>
          <body xmlns="http://www.w3.org/1999/xhtml">
            <p>FORMULA: NA</p>
          </body>
        </notes>
      <annotation><rdf:RDF xmlns:bqbiol="http://biomodels.net/biology-qualifiers/" xmlns:bqmodel="http://biomodels.net/model-qualifiers/" xmlns:rdf="http://www.w3.org/1999/02/22-rdf-syntax-ns#"><rdf:Description rdf:about="#_556"><bqbiol:isVersionOf><rdf.Bag><rdf:li rdf:resource="urn:miriam:kegg.compound:C01165" /></rdf.Bag></bqbiol:isVersionOf></rdf:Description></rdf:RDF></annotation></species>
      <species boundaryCondition="false" compartment="c" constant="false" hasOnlySubstanceUnits="false" id="M_C03287_c" name="L-glutamyl-5-phosphate">
        <notes>
          <body xmlns="http://www.w3.org/1999/xhtml">
            <p>FORMULA: NA</p>
          </body>
        </notes>
      <annotation><rdf:RDF xmlns:bqbiol="http://biomodels.net/biology-qualifiers/" xmlns:bqmodel="http://biomodels.net/model-qualifiers/" xmlns:rdf="http://www.w3.org/1999/02/22-rdf-syntax-ns#"><rdf:Description rdf:about="#_557"><bqbiol:isVersionOf><rdf.Bag><rdf:li rdf:resource="urn:miriam:kegg.compound:C03287" /></rdf.Bag></bqbiol:isVersionOf></rdf:Description></rdf:RDF></annotation></species>
      <species boundaryCondition="false" compartment="a" constant="false" hasOnlySubstanceUnits="false" id="M_C00022_a" name="pyruvate">
        <notes>
          <body xmlns="http://www.w3.org/1999/xhtml">
            <p>FORMULA: NA</p>
          </body>
        </notes>
      <annotation><rdf:RDF xmlns:bqbiol="http://biomodels.net/biology-qualifiers/" xmlns:bqmodel="http://biomodels.net/model-qualifiers/" xmlns:rdf="http://www.w3.org/1999/02/22-rdf-syntax-ns#"><rdf:Description rdf:about="#_558"><bqbiol:isVersionOf><rdf.Bag><rdf:li rdf:resource="urn:miriam:kegg.compound:C00022" /></rdf.Bag></bqbiol:isVersionOf></rdf:Description></rdf:RDF></annotation></species>
      <species boundaryCondition="false" compartment="a" constant="false" hasOnlySubstanceUnits="false" id="M_C16237_a" name="protein-N6-(lipoyl)lysine">
        <notes>
          <body xmlns="http://www.w3.org/1999/xhtml">
            <p>FORMULA: NA</p>
          </body>
        </notes>
      <annotation><rdf:RDF xmlns:bqbiol="http://biomodels.net/biology-qualifiers/" xmlns:bqmodel="http://biomodels.net/model-qualifiers/" xmlns:rdf="http://www.w3.org/1999/02/22-rdf-syntax-ns#"><rdf:Description rdf:about="#_559"><bqbiol:isVersionOf><rdf.Bag><rdf:li rdf:resource="urn:miriam:kegg.compound:C16237" /></rdf.Bag></bqbiol:isVersionOf></rdf:Description></rdf:RDF></annotation></species>
      <species boundaryCondition="false" compartment="a" constant="false" hasOnlySubstanceUnits="false" id="M_C16255_a" name="protein-N6-(S-acetyldihydrolipoyl)lysine">
        <notes>
          <body xmlns="http://www.w3.org/1999/xhtml">
            <p>FORMULA: NA</p>
          </body>
        </notes>
      <annotation><rdf:RDF xmlns:bqbiol="http://biomodels.net/biology-qualifiers/" xmlns:bqmodel="http://biomodels.net/model-qualifiers/" xmlns:rdf="http://www.w3.org/1999/02/22-rdf-syntax-ns#"><rdf:Description rdf:about="#_560"><bqbiol:isVersionOf><rdf.Bag><rdf:li rdf:resource="urn:miriam:kegg.compound:C16255" /></rdf.Bag></bqbiol:isVersionOf></rdf:Description></rdf:RDF></annotation></species>
      <species boundaryCondition="false" compartment="a" constant="false" hasOnlySubstanceUnits="false" id="M_C00011_a" name="CO2">
        <notes>
          <body xmlns="http://www.w3.org/1999/xhtml">
            <p>FORMULA: NA</p>
          </body>
        </notes>
      <annotation><rdf:RDF xmlns:bqbiol="http://biomodels.net/biology-qualifiers/" xmlns:bqmodel="http://biomodels.net/model-qualifiers/" xmlns:rdf="http://www.w3.org/1999/02/22-rdf-syntax-ns#"><rdf:Description rdf:about="#_561"><bqbiol:isVersionOf><rdf.Bag><rdf:li rdf:resource="urn:miriam:kegg.compound:C00011" /></rdf.Bag></bqbiol:isVersionOf></rdf:Description></rdf:RDF></annotation></species>
      <species boundaryCondition="false" compartment="m" constant="false" hasOnlySubstanceUnits="false" id="M_C16237_m" name="protein-N6-(lipoyl)lysine">
        <notes>
          <body xmlns="http://www.w3.org/1999/xhtml">
            <p>FORMULA: NA</p>
          </body>
        </notes>
      <annotation><rdf:RDF xmlns:bqbiol="http://biomodels.net/biology-qualifiers/" xmlns:bqmodel="http://biomodels.net/model-qualifiers/" xmlns:rdf="http://www.w3.org/1999/02/22-rdf-syntax-ns#"><rdf:Description rdf:about="#_562"><bqbiol:isVersionOf><rdf.Bag><rdf:li rdf:resource="urn:miriam:kegg.compound:C16237" /></rdf.Bag></bqbiol:isVersionOf></rdf:Description></rdf:RDF></annotation></species>
      <species boundaryCondition="false" compartment="m" constant="false" hasOnlySubstanceUnits="false" id="M_C16254_m" name="protein-N6-(S-succinyldihydrolipoyl)lysine">
        <notes>
          <body xmlns="http://www.w3.org/1999/xhtml">
            <p>FORMULA: NA</p>
          </body>
        </notes>
      <annotation><rdf:RDF xmlns:bqbiol="http://biomodels.net/biology-qualifiers/" xmlns:bqmodel="http://biomodels.net/model-qualifiers/" xmlns:rdf="http://www.w3.org/1999/02/22-rdf-syntax-ns#"><rdf:Description rdf:about="#_563"><bqbiol:isVersionOf><rdf.Bag><rdf:li rdf:resource="urn:miriam:kegg.compound:C16254" /></rdf.Bag></bqbiol:isVersionOf></rdf:Description></rdf:RDF></annotation></species>
      <species boundaryCondition="false" compartment="m" constant="false" hasOnlySubstanceUnits="false" id="M_C00141_m" name="3-methyl-2-oxobutanoic-acid">
        <notes>
          <body xmlns="http://www.w3.org/1999/xhtml">
            <p>FORMULA: NA</p>
          </body>
        </notes>
      <annotation><rdf:RDF xmlns:bqbiol="http://biomodels.net/biology-qualifiers/" xmlns:bqmodel="http://biomodels.net/model-qualifiers/" xmlns:rdf="http://www.w3.org/1999/02/22-rdf-syntax-ns#"><rdf:Description rdf:about="#_564"><bqbiol:isVersionOf><rdf.Bag><rdf:li rdf:resource="urn:miriam:kegg.compound:C00141" /></rdf.Bag></bqbiol:isVersionOf></rdf:Description></rdf:RDF></annotation></species>
      <species boundaryCondition="false" compartment="m" constant="false" hasOnlySubstanceUnits="false" id="M_C15977_m" name="protein-N6-(S-[2-methylpropanoyl]dihydrolipoyl)lysine">
        <notes>
          <body xmlns="http://www.w3.org/1999/xhtml">
            <p>FORMULA: NA</p>
          </body>
        </notes>
      <annotation><rdf:RDF xmlns:bqbiol="http://biomodels.net/biology-qualifiers/" xmlns:bqmodel="http://biomodels.net/model-qualifiers/" xmlns:rdf="http://www.w3.org/1999/02/22-rdf-syntax-ns#"><rdf:Description rdf:about="#_565"><bqbiol:isVersionOf><rdf.Bag><rdf:li rdf:resource="urn:miriam:kegg.compound:C15977" /></rdf.Bag></bqbiol:isVersionOf></rdf:Description></rdf:RDF></annotation></species>
      <species boundaryCondition="false" compartment="m" constant="false" hasOnlySubstanceUnits="false" id="M_C00233_m" name="4-methyl-2-oxopentanoic-acid">
        <notes>
          <body xmlns="http://www.w3.org/1999/xhtml">
            <p>FORMULA: NA</p>
          </body>
        </notes>
      <annotation><rdf:RDF xmlns:bqbiol="http://biomodels.net/biology-qualifiers/" xmlns:bqmodel="http://biomodels.net/model-qualifiers/" xmlns:rdf="http://www.w3.org/1999/02/22-rdf-syntax-ns#"><rdf:Description rdf:about="#_566"><bqbiol:isVersionOf><rdf.Bag><rdf:li rdf:resource="urn:miriam:kegg.compound:C00233" /></rdf.Bag></bqbiol:isVersionOf></rdf:Description></rdf:RDF></annotation></species>
      <species boundaryCondition="false" compartment="m" constant="false" hasOnlySubstanceUnits="false" id="M_C15975_m" name="protein-N6-(S-[3-methylbutanoyl]dihydrolipoyl)lysine">
        <notes>
          <body xmlns="http://www.w3.org/1999/xhtml">
            <p>FORMULA: NA</p>
          </body>
        </notes>
      <annotation><rdf:RDF xmlns:bqbiol="http://biomodels.net/biology-qualifiers/" xmlns:bqmodel="http://biomodels.net/model-qualifiers/" xmlns:rdf="http://www.w3.org/1999/02/22-rdf-syntax-ns#"><rdf:Description rdf:about="#_567"><bqbiol:isVersionOf><rdf.Bag><rdf:li rdf:resource="urn:miriam:kegg.compound:C15975" /></rdf.Bag></bqbiol:isVersionOf></rdf:Description></rdf:RDF></annotation></species>
      <species boundaryCondition="false" compartment="m" constant="false" hasOnlySubstanceUnits="false" id="M_C00671_m" name="(S)-3-methyl-2-oxopentanoic-acid">
        <notes>
          <body xmlns="http://www.w3.org/1999/xhtml">
            <p>FORMULA: NA</p>
          </body>
        </notes>
      <annotation><rdf:RDF xmlns:bqbiol="http://biomodels.net/biology-qualifiers/" xmlns:bqmodel="http://biomodels.net/model-qualifiers/" xmlns:rdf="http://www.w3.org/1999/02/22-rdf-syntax-ns#"><rdf:Description rdf:about="#_568"><bqbiol:isVersionOf><rdf.Bag><rdf:li rdf:resource="urn:miriam:kegg.compound:C00671" /></rdf.Bag></bqbiol:isVersionOf></rdf:Description></rdf:RDF></annotation></species>
      <species boundaryCondition="false" compartment="m" constant="false" hasOnlySubstanceUnits="false" id="M_C15979_m" name="protein-N6-(S-[2-methylbutanoyl]dihydrolipoyl)lysine">
        <notes>
          <body xmlns="http://www.w3.org/1999/xhtml">
            <p>FORMULA: NA</p>
          </body>
        </notes>
      <annotation><rdf:RDF xmlns:bqbiol="http://biomodels.net/biology-qualifiers/" xmlns:bqmodel="http://biomodels.net/model-qualifiers/" xmlns:rdf="http://www.w3.org/1999/02/22-rdf-syntax-ns#"><rdf:Description rdf:about="#_569"><bqbiol:isVersionOf><rdf.Bag><rdf:li rdf:resource="urn:miriam:kegg.compound:C15979" /></rdf.Bag></bqbiol:isVersionOf></rdf:Description></rdf:RDF></annotation></species>
      <species boundaryCondition="false" compartment="m" constant="false" hasOnlySubstanceUnits="false" id="M_C03340_m" name="L-2,3-dihydrodipicolinate">
        <notes>
          <body xmlns="http://www.w3.org/1999/xhtml">
            <p>FORMULA: NA</p>
          </body>
        </notes>
      <annotation><rdf:RDF xmlns:bqbiol="http://biomodels.net/biology-qualifiers/" xmlns:bqmodel="http://biomodels.net/model-qualifiers/" xmlns:rdf="http://www.w3.org/1999/02/22-rdf-syntax-ns#"><rdf:Description rdf:about="#_570"><bqbiol:isVersionOf><rdf.Bag><rdf:li rdf:resource="urn:miriam:kegg.compound:C03340" /></rdf.Bag></bqbiol:isVersionOf></rdf:Description></rdf:RDF></annotation></species>
      <species boundaryCondition="false" compartment="m" constant="false" hasOnlySubstanceUnits="false" id="M_C03972_m" name="2,3,4,5-tetrahydrodipicolinate">
        <notes>
          <body xmlns="http://www.w3.org/1999/xhtml">
            <p>FORMULA: NA</p>
          </body>
        </notes>
      <annotation><rdf:RDF xmlns:bqbiol="http://biomodels.net/biology-qualifiers/" xmlns:bqmodel="http://biomodels.net/model-qualifiers/" xmlns:rdf="http://www.w3.org/1999/02/22-rdf-syntax-ns#"><rdf:Description rdf:about="#_571"><bqbiol:isVersionOf><rdf.Bag><rdf:li rdf:resource="urn:miriam:kegg.compound:C03972" /></rdf.Bag></bqbiol:isVersionOf></rdf:Description></rdf:RDF></annotation></species>
      <species boundaryCondition="false" compartment="a" constant="false" hasOnlySubstanceUnits="false" id="M_C05758_a" name="trans-dodec-2-enoyl-[acp]">
        <notes>
          <body xmlns="http://www.w3.org/1999/xhtml">
            <p>FORMULA: NA</p>
          </body>
        </notes>
      <annotation><rdf:RDF xmlns:bqbiol="http://biomodels.net/biology-qualifiers/" xmlns:bqmodel="http://biomodels.net/model-qualifiers/" xmlns:rdf="http://www.w3.org/1999/02/22-rdf-syntax-ns#"><rdf:Description rdf:about="#_572"><bqbiol:isVersionOf><rdf.Bag><rdf:li rdf:resource="urn:miriam:kegg.compound:C05758" /></rdf.Bag></bqbiol:isVersionOf></rdf:Description></rdf:RDF></annotation></species>
      <species boundaryCondition="false" compartment="a" constant="false" hasOnlySubstanceUnits="false" id="M_C05223_a" name="dodecanoyl-[acp]">
        <notes>
          <body xmlns="http://www.w3.org/1999/xhtml">
            <p>FORMULA: NA</p>
          </body>
        </notes>
      <annotation><rdf:RDF xmlns:bqbiol="http://biomodels.net/biology-qualifiers/" xmlns:bqmodel="http://biomodels.net/model-qualifiers/" xmlns:rdf="http://www.w3.org/1999/02/22-rdf-syntax-ns#"><rdf:Description rdf:about="#_573"><bqbiol:isVersionOf><rdf.Bag><rdf:li rdf:resource="urn:miriam:kegg.compound:C05223" /></rdf.Bag></bqbiol:isVersionOf></rdf:Description></rdf:RDF></annotation></species>
      <species boundaryCondition="false" compartment="a" constant="false" hasOnlySubstanceUnits="false" id="M_C05748_a" name="trans-hex-2-enoyl-[acp]">
        <notes>
          <body xmlns="http://www.w3.org/1999/xhtml">
            <p>FORMULA: NA</p>
          </body>
        </notes>
      <annotation><rdf:RDF xmlns:bqbiol="http://biomodels.net/biology-qualifiers/" xmlns:bqmodel="http://biomodels.net/model-qualifiers/" xmlns:rdf="http://www.w3.org/1999/02/22-rdf-syntax-ns#"><rdf:Description rdf:about="#_574"><bqbiol:isVersionOf><rdf.Bag><rdf:li rdf:resource="urn:miriam:kegg.compound:C05748" /></rdf.Bag></bqbiol:isVersionOf></rdf:Description></rdf:RDF></annotation></species>
      <species boundaryCondition="false" compartment="a" constant="false" hasOnlySubstanceUnits="false" id="M_C05749_a" name="hexanoyl-[acp]">
        <notes>
          <body xmlns="http://www.w3.org/1999/xhtml">
            <p>FORMULA: NA</p>
          </body>
        </notes>
      <annotation><rdf:RDF xmlns:bqbiol="http://biomodels.net/biology-qualifiers/" xmlns:bqmodel="http://biomodels.net/model-qualifiers/" xmlns:rdf="http://www.w3.org/1999/02/22-rdf-syntax-ns#"><rdf:Description rdf:about="#_575"><bqbiol:isVersionOf><rdf.Bag><rdf:li rdf:resource="urn:miriam:kegg.compound:C05749" /></rdf.Bag></bqbiol:isVersionOf></rdf:Description></rdf:RDF></annotation></species>
      <species boundaryCondition="false" compartment="a" constant="false" hasOnlySubstanceUnits="false" id="M_C05751_a" name="trans-oct-2-enoyl-[acp]">
        <notes>
          <body xmlns="http://www.w3.org/1999/xhtml">
            <p>FORMULA: NA</p>
          </body>
        </notes>
      <annotation><rdf:RDF xmlns:bqbiol="http://biomodels.net/biology-qualifiers/" xmlns:bqmodel="http://biomodels.net/model-qualifiers/" xmlns:rdf="http://www.w3.org/1999/02/22-rdf-syntax-ns#"><rdf:Description rdf:about="#_576"><bqbiol:isVersionOf><rdf.Bag><rdf:li rdf:resource="urn:miriam:kegg.compound:C05751" /></rdf.Bag></bqbiol:isVersionOf></rdf:Description></rdf:RDF></annotation></species>
      <species boundaryCondition="false" compartment="a" constant="false" hasOnlySubstanceUnits="false" id="M_C05752_a" name="octanoyl-[acp]">
        <notes>
          <body xmlns="http://www.w3.org/1999/xhtml">
            <p>FORMULA: NA</p>
          </body>
        </notes>
      <annotation><rdf:RDF xmlns:bqbiol="http://biomodels.net/biology-qualifiers/" xmlns:bqmodel="http://biomodels.net/model-qualifiers/" xmlns:rdf="http://www.w3.org/1999/02/22-rdf-syntax-ns#"><rdf:Description rdf:about="#_577"><bqbiol:isVersionOf><rdf.Bag><rdf:li rdf:resource="urn:miriam:kegg.compound:C05752" /></rdf.Bag></bqbiol:isVersionOf></rdf:Description></rdf:RDF></annotation></species>
      <species boundaryCondition="false" compartment="a" constant="false" hasOnlySubstanceUnits="false" id="M_C05754_a" name="trans-dec-2-enoyl-[acp]">
        <notes>
          <body xmlns="http://www.w3.org/1999/xhtml">
            <p>FORMULA: NA</p>
          </body>
        </notes>
      <annotation><rdf:RDF xmlns:bqbiol="http://biomodels.net/biology-qualifiers/" xmlns:bqmodel="http://biomodels.net/model-qualifiers/" xmlns:rdf="http://www.w3.org/1999/02/22-rdf-syntax-ns#"><rdf:Description rdf:about="#_578"><bqbiol:isVersionOf><rdf.Bag><rdf:li rdf:resource="urn:miriam:kegg.compound:C05754" /></rdf.Bag></bqbiol:isVersionOf></rdf:Description></rdf:RDF></annotation></species>
      <species boundaryCondition="false" compartment="a" constant="false" hasOnlySubstanceUnits="false" id="M_C05755_a" name="decanoyl-[acp]">
        <notes>
          <body xmlns="http://www.w3.org/1999/xhtml">
            <p>FORMULA: NA</p>
          </body>
        </notes>
      <annotation><rdf:RDF xmlns:bqbiol="http://biomodels.net/biology-qualifiers/" xmlns:bqmodel="http://biomodels.net/model-qualifiers/" xmlns:rdf="http://www.w3.org/1999/02/22-rdf-syntax-ns#"><rdf:Description rdf:about="#_579"><bqbiol:isVersionOf><rdf.Bag><rdf:li rdf:resource="urn:miriam:kegg.compound:C05755" /></rdf.Bag></bqbiol:isVersionOf></rdf:Description></rdf:RDF></annotation></species>
      <species boundaryCondition="false" compartment="a" constant="false" hasOnlySubstanceUnits="false" id="M_C05760_a" name="trans-tetradec-2-enoyl-[acp]">
        <notes>
          <body xmlns="http://www.w3.org/1999/xhtml">
            <p>FORMULA: NA</p>
          </body>
        </notes>
      <annotation><rdf:RDF xmlns:bqbiol="http://biomodels.net/biology-qualifiers/" xmlns:bqmodel="http://biomodels.net/model-qualifiers/" xmlns:rdf="http://www.w3.org/1999/02/22-rdf-syntax-ns#"><rdf:Description rdf:about="#_580"><bqbiol:isVersionOf><rdf.Bag><rdf:li rdf:resource="urn:miriam:kegg.compound:C05760" /></rdf.Bag></bqbiol:isVersionOf></rdf:Description></rdf:RDF></annotation></species>
      <species boundaryCondition="false" compartment="a" constant="false" hasOnlySubstanceUnits="false" id="M_C05761_a" name="tetradecanoyl-[acp]">
        <notes>
          <body xmlns="http://www.w3.org/1999/xhtml">
            <p>FORMULA: NA</p>
          </body>
        </notes>
      <annotation><rdf:RDF xmlns:bqbiol="http://biomodels.net/biology-qualifiers/" xmlns:bqmodel="http://biomodels.net/model-qualifiers/" xmlns:rdf="http://www.w3.org/1999/02/22-rdf-syntax-ns#"><rdf:Description rdf:about="#_581"><bqbiol:isVersionOf><rdf.Bag><rdf:li rdf:resource="urn:miriam:kegg.compound:C05761" /></rdf.Bag></bqbiol:isVersionOf></rdf:Description></rdf:RDF></annotation></species>
      <species boundaryCondition="false" compartment="a" constant="false" hasOnlySubstanceUnits="false" id="M_C05763_a" name="trans-hexadec-2-enoyl-[acp]">
        <notes>
          <body xmlns="http://www.w3.org/1999/xhtml">
            <p>FORMULA: NA</p>
          </body>
        </notes>
      <annotation><rdf:RDF xmlns:bqbiol="http://biomodels.net/biology-qualifiers/" xmlns:bqmodel="http://biomodels.net/model-qualifiers/" xmlns:rdf="http://www.w3.org/1999/02/22-rdf-syntax-ns#"><rdf:Description rdf:about="#_582"><bqbiol:isVersionOf><rdf.Bag><rdf:li rdf:resource="urn:miriam:kegg.compound:C05763" /></rdf.Bag></bqbiol:isVersionOf></rdf:Description></rdf:RDF></annotation></species>
      <species boundaryCondition="false" compartment="a" constant="false" hasOnlySubstanceUnits="false" id="M_C05764_a" name="hexadecanoyl-[acp]">
        <notes>
          <body xmlns="http://www.w3.org/1999/xhtml">
            <p>FORMULA: NA</p>
          </body>
        </notes>
      <annotation><rdf:RDF xmlns:bqbiol="http://biomodels.net/biology-qualifiers/" xmlns:bqmodel="http://biomodels.net/model-qualifiers/" xmlns:rdf="http://www.w3.org/1999/02/22-rdf-syntax-ns#"><rdf:Description rdf:about="#_583"><bqbiol:isVersionOf><rdf.Bag><rdf:li rdf:resource="urn:miriam:kegg.compound:C05764" /></rdf.Bag></bqbiol:isVersionOf></rdf:Description></rdf:RDF></annotation></species>
      <species boundaryCondition="false" compartment="a" constant="false" hasOnlySubstanceUnits="false" id="M_C04246_a" name="but-2-enoyl-[acp]">
        <notes>
          <body xmlns="http://www.w3.org/1999/xhtml">
            <p>FORMULA: NA</p>
          </body>
        </notes>
      <annotation><rdf:RDF xmlns:bqbiol="http://biomodels.net/biology-qualifiers/" xmlns:bqmodel="http://biomodels.net/model-qualifiers/" xmlns:rdf="http://www.w3.org/1999/02/22-rdf-syntax-ns#"><rdf:Description rdf:about="#_584"><bqbiol:isVersionOf><rdf.Bag><rdf:li rdf:resource="urn:miriam:kegg.compound:C04246" /></rdf.Bag></bqbiol:isVersionOf></rdf:Description></rdf:RDF></annotation></species>
      <species boundaryCondition="false" compartment="a" constant="false" hasOnlySubstanceUnits="false" id="M_C05745_a" name="butyryl-[acp]">
        <notes>
          <body xmlns="http://www.w3.org/1999/xhtml">
            <p>FORMULA: NA</p>
          </body>
        </notes>
      <annotation><rdf:RDF xmlns:bqbiol="http://biomodels.net/biology-qualifiers/" xmlns:bqmodel="http://biomodels.net/model-qualifiers/" xmlns:rdf="http://www.w3.org/1999/02/22-rdf-syntax-ns#"><rdf:Description rdf:about="#_585"><bqbiol:isVersionOf><rdf.Bag><rdf:li rdf:resource="urn:miriam:kegg.compound:C05745" /></rdf.Bag></bqbiol:isVersionOf></rdf:Description></rdf:RDF></annotation></species>
      <species boundaryCondition="false" compartment="a" constant="false" hasOnlySubstanceUnits="false" id="M_C16221_a" name="trans-octadec-2-enoyl-[acp]">
        <notes>
          <body xmlns="http://www.w3.org/1999/xhtml">
            <p>FORMULA: NA</p>
          </body>
        </notes>
      <annotation><rdf:RDF xmlns:bqbiol="http://biomodels.net/biology-qualifiers/" xmlns:bqmodel="http://biomodels.net/model-qualifiers/" xmlns:rdf="http://www.w3.org/1999/02/22-rdf-syntax-ns#"><rdf:Description rdf:about="#_586"><bqbiol:isVersionOf><rdf.Bag><rdf:li rdf:resource="urn:miriam:kegg.compound:C16221" /></rdf.Bag></bqbiol:isVersionOf></rdf:Description></rdf:RDF></annotation></species>
      <species boundaryCondition="false" compartment="m" constant="false" hasOnlySubstanceUnits="false" id="M_C00337_m" name="(S)-dihydroorotate">
        <notes>
          <body xmlns="http://www.w3.org/1999/xhtml">
            <p>FORMULA: NA</p>
          </body>
        </notes>
      <annotation><rdf:RDF xmlns:bqbiol="http://biomodels.net/biology-qualifiers/" xmlns:bqmodel="http://biomodels.net/model-qualifiers/" xmlns:rdf="http://www.w3.org/1999/02/22-rdf-syntax-ns#"><rdf:Description rdf:about="#_587"><bqbiol:isVersionOf><rdf.Bag><rdf:li rdf:resource="urn:miriam:kegg.compound:C00337" /></rdf.Bag></bqbiol:isVersionOf></rdf:Description></rdf:RDF></annotation></species>
      <species boundaryCondition="false" compartment="m" constant="false" hasOnlySubstanceUnits="false" id="M_C00007_m" name="O2">
        <notes>
          <body xmlns="http://www.w3.org/1999/xhtml">
            <p>FORMULA: NA</p>
          </body>
        </notes>
      <annotation><rdf:RDF xmlns:bqbiol="http://biomodels.net/biology-qualifiers/" xmlns:bqmodel="http://biomodels.net/model-qualifiers/" xmlns:rdf="http://www.w3.org/1999/02/22-rdf-syntax-ns#"><rdf:Description rdf:about="#_588"><bqbiol:isVersionOf><rdf.Bag><rdf:li rdf:resource="urn:miriam:kegg.compound:C00007" /></rdf.Bag></bqbiol:isVersionOf></rdf:Description></rdf:RDF></annotation></species>
      <species boundaryCondition="false" compartment="m" constant="false" hasOnlySubstanceUnits="false" id="M_C00295_m" name="orotate">
        <notes>
          <body xmlns="http://www.w3.org/1999/xhtml">
            <p>FORMULA: NA</p>
          </body>
        </notes>
      <annotation><rdf:RDF xmlns:bqbiol="http://biomodels.net/biology-qualifiers/" xmlns:bqmodel="http://biomodels.net/model-qualifiers/" xmlns:rdf="http://www.w3.org/1999/02/22-rdf-syntax-ns#"><rdf:Description rdf:about="#_589"><bqbiol:isVersionOf><rdf.Bag><rdf:li rdf:resource="urn:miriam:kegg.compound:C00295" /></rdf.Bag></bqbiol:isVersionOf></rdf:Description></rdf:RDF></annotation></species>
      <species boundaryCondition="false" compartment="m" constant="false" hasOnlySubstanceUnits="false" id="M_C00027_m" name="H2O2">
        <notes>
          <body xmlns="http://www.w3.org/1999/xhtml">
            <p>FORMULA: NA</p>
          </body>
        </notes>
      <annotation><rdf:RDF xmlns:bqbiol="http://biomodels.net/biology-qualifiers/" xmlns:bqmodel="http://biomodels.net/model-qualifiers/" xmlns:rdf="http://www.w3.org/1999/02/22-rdf-syntax-ns#"><rdf:Description rdf:about="#_590"><bqbiol:isVersionOf><rdf.Bag><rdf:li rdf:resource="urn:miriam:kegg.compound:C00027" /></rdf.Bag></bqbiol:isVersionOf></rdf:Description></rdf:RDF></annotation></species>
      <species boundaryCondition="false" compartment="c" constant="false" hasOnlySubstanceUnits="false" id="M_C03263_c" name="coproporphyrinogen-III">
        <notes>
          <body xmlns="http://www.w3.org/1999/xhtml">
            <p>FORMULA: NA</p>
          </body>
        </notes>
      <annotation><rdf:RDF xmlns:bqbiol="http://biomodels.net/biology-qualifiers/" xmlns:bqmodel="http://biomodels.net/model-qualifiers/" xmlns:rdf="http://www.w3.org/1999/02/22-rdf-syntax-ns#"><rdf:Description rdf:about="#_591"><bqbiol:isVersionOf><rdf.Bag><rdf:li rdf:resource="urn:miriam:kegg.compound:C03263" /></rdf.Bag></bqbiol:isVersionOf></rdf:Description></rdf:RDF></annotation></species>
      <species boundaryCondition="false" compartment="c" constant="false" hasOnlySubstanceUnits="false" id="M_C01079_c" name="protoporphyrinogen-IX">
        <notes>
          <body xmlns="http://www.w3.org/1999/xhtml">
            <p>FORMULA: NA</p>
          </body>
        </notes>
      <annotation><rdf:RDF xmlns:bqbiol="http://biomodels.net/biology-qualifiers/" xmlns:bqmodel="http://biomodels.net/model-qualifiers/" xmlns:rdf="http://www.w3.org/1999/02/22-rdf-syntax-ns#"><rdf:Description rdf:about="#_592"><bqbiol:isVersionOf><rdf.Bag><rdf:li rdf:resource="urn:miriam:kegg.compound:C01079" /></rdf.Bag></bqbiol:isVersionOf></rdf:Description></rdf:RDF></annotation></species>
      <species boundaryCondition="false" compartment="m" constant="false" hasOnlySubstanceUnits="false" id="M_C01079_m" name="protoporphyrinogen-IX">
        <notes>
          <body xmlns="http://www.w3.org/1999/xhtml">
            <p>FORMULA: NA</p>
          </body>
        </notes>
      <annotation><rdf:RDF xmlns:bqbiol="http://biomodels.net/biology-qualifiers/" xmlns:bqmodel="http://biomodels.net/model-qualifiers/" xmlns:rdf="http://www.w3.org/1999/02/22-rdf-syntax-ns#"><rdf:Description rdf:about="#_593"><bqbiol:isVersionOf><rdf.Bag><rdf:li rdf:resource="urn:miriam:kegg.compound:C01079" /></rdf.Bag></bqbiol:isVersionOf></rdf:Description></rdf:RDF></annotation></species>
      <species boundaryCondition="false" compartment="m" constant="false" hasOnlySubstanceUnits="false" id="M_C02191_m" name="protoporphyrin">
        <notes>
          <body xmlns="http://www.w3.org/1999/xhtml">
            <p>FORMULA: NA</p>
          </body>
        </notes>
      <annotation><rdf:RDF xmlns:bqbiol="http://biomodels.net/biology-qualifiers/" xmlns:bqmodel="http://biomodels.net/model-qualifiers/" xmlns:rdf="http://www.w3.org/1999/02/22-rdf-syntax-ns#"><rdf:Description rdf:about="#_594"><bqbiol:isVersionOf><rdf.Bag><rdf:li rdf:resource="urn:miriam:kegg.compound:C02191" /></rdf.Bag></bqbiol:isVersionOf></rdf:Description></rdf:RDF></annotation></species>
      <species boundaryCondition="false" compartment="m" constant="false" hasOnlySubstanceUnits="false" id="M_C00040_m" name="acyl-CoA">
        <notes>
          <body xmlns="http://www.w3.org/1999/xhtml">
            <p>FORMULA: NA</p>
          </body>
        </notes>
      <annotation><rdf:RDF xmlns:bqbiol="http://biomodels.net/biology-qualifiers/" xmlns:bqmodel="http://biomodels.net/model-qualifiers/" xmlns:rdf="http://www.w3.org/1999/02/22-rdf-syntax-ns#"><rdf:Description rdf:about="#_595"><bqbiol:isVersionOf><rdf.Bag><rdf:li rdf:resource="urn:miriam:kegg.compound:C00040" /></rdf.Bag></bqbiol:isVersionOf></rdf:Description></rdf:RDF></annotation></species>
      <species boundaryCondition="false" compartment="m" constant="false" hasOnlySubstanceUnits="false" id="M_C00658_m" name="trans-2,3-dehydroacyl-CoA">
        <notes>
          <body xmlns="http://www.w3.org/1999/xhtml">
            <p>FORMULA: NA</p>
          </body>
        </notes>
      <annotation><rdf:RDF xmlns:bqbiol="http://biomodels.net/biology-qualifiers/" xmlns:bqmodel="http://biomodels.net/model-qualifiers/" xmlns:rdf="http://www.w3.org/1999/02/22-rdf-syntax-ns#"><rdf:Description rdf:about="#_596"><bqbiol:isVersionOf><rdf.Bag><rdf:li rdf:resource="urn:miriam:kegg.compound:C00658" /></rdf.Bag></bqbiol:isVersionOf></rdf:Description></rdf:RDF></annotation></species>
      <species boundaryCondition="false" compartment="m" constant="false" hasOnlySubstanceUnits="false" id="M_C00042_m" name="succinate">
        <notes>
          <body xmlns="http://www.w3.org/1999/xhtml">
            <p>FORMULA: NA</p>
          </body>
        </notes>
      <annotation><rdf:RDF xmlns:bqbiol="http://biomodels.net/biology-qualifiers/" xmlns:bqmodel="http://biomodels.net/model-qualifiers/" xmlns:rdf="http://www.w3.org/1999/02/22-rdf-syntax-ns#"><rdf:Description rdf:about="#_597"><bqbiol:isVersionOf><rdf.Bag><rdf:li rdf:resource="urn:miriam:kegg.compound:C00042" /></rdf.Bag></bqbiol:isVersionOf></rdf:Description></rdf:RDF></annotation></species>
      <species boundaryCondition="false" compartment="m" constant="false" hasOnlySubstanceUnits="false" id="M_C00122_m" name="fumarate">
        <notes>
          <body xmlns="http://www.w3.org/1999/xhtml">
            <p>FORMULA: NA</p>
          </body>
        </notes>
      <annotation><rdf:RDF xmlns:bqbiol="http://biomodels.net/biology-qualifiers/" xmlns:bqmodel="http://biomodels.net/model-qualifiers/" xmlns:rdf="http://www.w3.org/1999/02/22-rdf-syntax-ns#"><rdf:Description rdf:about="#_598"><bqbiol:isVersionOf><rdf.Bag><rdf:li rdf:resource="urn:miriam:kegg.compound:C00122" /></rdf.Bag></bqbiol:isVersionOf></rdf:Description></rdf:RDF></annotation></species>
      <species boundaryCondition="false" compartment="m" constant="false" hasOnlySubstanceUnits="false" id="M_C02939_m" name="3-methylbutanoyl-CoA">
        <notes>
          <body xmlns="http://www.w3.org/1999/xhtml">
            <p>FORMULA: NA</p>
          </body>
        </notes>
      <annotation><rdf:RDF xmlns:bqbiol="http://biomodels.net/biology-qualifiers/" xmlns:bqmodel="http://biomodels.net/model-qualifiers/" xmlns:rdf="http://www.w3.org/1999/02/22-rdf-syntax-ns#"><rdf:Description rdf:about="#_599"><bqbiol:isVersionOf><rdf.Bag><rdf:li rdf:resource="urn:miriam:kegg.compound:C02939" /></rdf.Bag></bqbiol:isVersionOf></rdf:Description></rdf:RDF></annotation></species>
      <species boundaryCondition="false" compartment="m" constant="false" hasOnlySubstanceUnits="false" id="M_C00016_m" name="FAD">
        <notes>
          <body xmlns="http://www.w3.org/1999/xhtml">
            <p>FORMULA: NA</p>
          </body>
        </notes>
      <annotation><rdf:RDF xmlns:bqbiol="http://biomodels.net/biology-qualifiers/" xmlns:bqmodel="http://biomodels.net/model-qualifiers/" xmlns:rdf="http://www.w3.org/1999/02/22-rdf-syntax-ns#"><rdf:Description rdf:about="#_600"><bqbiol:isVersionOf><rdf.Bag><rdf:li rdf:resource="urn:miriam:kegg.compound:C00016" /></rdf.Bag></bqbiol:isVersionOf></rdf:Description></rdf:RDF></annotation></species>
      <species boundaryCondition="false" compartment="m" constant="false" hasOnlySubstanceUnits="false" id="M_C03069_m" name="3-methylcrotonyl-CoA">
        <notes>
          <body xmlns="http://www.w3.org/1999/xhtml">
            <p>FORMULA: NA</p>
          </body>
        </notes>
      <annotation><rdf:RDF xmlns:bqbiol="http://biomodels.net/biology-qualifiers/" xmlns:bqmodel="http://biomodels.net/model-qualifiers/" xmlns:rdf="http://www.w3.org/1999/02/22-rdf-syntax-ns#"><rdf:Description rdf:about="#_601"><bqbiol:isVersionOf><rdf.Bag><rdf:li rdf:resource="urn:miriam:kegg.compound:C03069" /></rdf.Bag></bqbiol:isVersionOf></rdf:Description></rdf:RDF></annotation></species>
      <species boundaryCondition="false" compartment="m" constant="false" hasOnlySubstanceUnits="false" id="M_C01352_m" name="FADH2">
        <notes>
          <body xmlns="http://www.w3.org/1999/xhtml">
            <p>FORMULA: NA</p>
          </body>
        </notes>
      <annotation><rdf:RDF xmlns:bqbiol="http://biomodels.net/biology-qualifiers/" xmlns:bqmodel="http://biomodels.net/model-qualifiers/" xmlns:rdf="http://www.w3.org/1999/02/22-rdf-syntax-ns#"><rdf:Description rdf:about="#_602"><bqbiol:isVersionOf><rdf.Bag><rdf:li rdf:resource="urn:miriam:kegg.compound:C01352" /></rdf.Bag></bqbiol:isVersionOf></rdf:Description></rdf:RDF></annotation></species>
      <species boundaryCondition="false" compartment="m" constant="false" hasOnlySubstanceUnits="false" id="M_C00630_m" name="2-methylpropanoyl-CoA">
        <notes>
          <body xmlns="http://www.w3.org/1999/xhtml">
            <p>FORMULA: NA</p>
          </body>
        </notes>
      <annotation><rdf:RDF xmlns:bqbiol="http://biomodels.net/biology-qualifiers/" xmlns:bqmodel="http://biomodels.net/model-qualifiers/" xmlns:rdf="http://www.w3.org/1999/02/22-rdf-syntax-ns#"><rdf:Description rdf:about="#_603"><bqbiol:isVersionOf><rdf.Bag><rdf:li rdf:resource="urn:miriam:kegg.compound:C00630" /></rdf.Bag></bqbiol:isVersionOf></rdf:Description></rdf:RDF></annotation></species>
      <species boundaryCondition="false" compartment="m" constant="false" hasOnlySubstanceUnits="false" id="M_C03460_m" name="methacrylyl-Coa">
        <notes>
          <body xmlns="http://www.w3.org/1999/xhtml">
            <p>FORMULA: NA</p>
          </body>
        </notes>
      <annotation><rdf:RDF xmlns:bqbiol="http://biomodels.net/biology-qualifiers/" xmlns:bqmodel="http://biomodels.net/model-qualifiers/" xmlns:rdf="http://www.w3.org/1999/02/22-rdf-syntax-ns#"><rdf:Description rdf:about="#_604"><bqbiol:isVersionOf><rdf.Bag><rdf:li rdf:resource="urn:miriam:kegg.compound:C03460" /></rdf.Bag></bqbiol:isVersionOf></rdf:Description></rdf:RDF></annotation></species>
      <species boundaryCondition="false" compartment="m" constant="false" hasOnlySubstanceUnits="false" id="M_C15980_m" name="(S)-2-methylbutanoyl-CoA">
        <notes>
          <body xmlns="http://www.w3.org/1999/xhtml">
            <p>FORMULA: NA</p>
          </body>
        </notes>
      <annotation><rdf:RDF xmlns:bqbiol="http://biomodels.net/biology-qualifiers/" xmlns:bqmodel="http://biomodels.net/model-qualifiers/" xmlns:rdf="http://www.w3.org/1999/02/22-rdf-syntax-ns#"><rdf:Description rdf:about="#_605"><bqbiol:isVersionOf><rdf.Bag><rdf:li rdf:resource="urn:miriam:kegg.compound:C15980" /></rdf.Bag></bqbiol:isVersionOf></rdf:Description></rdf:RDF></annotation></species>
      <species boundaryCondition="false" compartment="m" constant="false" hasOnlySubstanceUnits="false" id="M_C03345_m" name="2-methylbut-2-enoyl-CoA">
        <notes>
          <body xmlns="http://www.w3.org/1999/xhtml">
            <p>FORMULA: NA</p>
          </body>
        </notes>
      <annotation><rdf:RDF xmlns:bqbiol="http://biomodels.net/biology-qualifiers/" xmlns:bqmodel="http://biomodels.net/model-qualifiers/" xmlns:rdf="http://www.w3.org/1999/02/22-rdf-syntax-ns#"><rdf:Description rdf:about="#_606"><bqbiol:isVersionOf><rdf.Bag><rdf:li rdf:resource="urn:miriam:kegg.compound:C03345" /></rdf.Bag></bqbiol:isVersionOf></rdf:Description></rdf:RDF></annotation></species>
      <species boundaryCondition="false" compartment="c" constant="false" hasOnlySubstanceUnits="false" id="M_C00014_c" name="NH3">
        <notes>
          <body xmlns="http://www.w3.org/1999/xhtml">
            <p>FORMULA: NA</p>
          </body>
        </notes>
      <annotation><rdf:RDF xmlns:bqbiol="http://biomodels.net/biology-qualifiers/" xmlns:bqmodel="http://biomodels.net/model-qualifiers/" xmlns:rdf="http://www.w3.org/1999/02/22-rdf-syntax-ns#"><rdf:Description rdf:about="#_607"><bqbiol:isVersionOf><rdf.Bag><rdf:li rdf:resource="urn:miriam:kegg.compound:C00014" /></rdf.Bag></bqbiol:isVersionOf></rdf:Description></rdf:RDF></annotation></species>
      <species boundaryCondition="false" compartment="c" constant="false" hasOnlySubstanceUnits="false" id="M_C00041_c" name="L-alanine">
        <notes>
          <body xmlns="http://www.w3.org/1999/xhtml">
            <p>FORMULA: NA</p>
          </body>
        </notes>
      <annotation><rdf:RDF xmlns:bqbiol="http://biomodels.net/biology-qualifiers/" xmlns:bqmodel="http://biomodels.net/model-qualifiers/" xmlns:rdf="http://www.w3.org/1999/02/22-rdf-syntax-ns#"><rdf:Description rdf:about="#_608"><bqbiol:isVersionOf><rdf.Bag><rdf:li rdf:resource="urn:miriam:kegg.compound:C00041" /></rdf.Bag></bqbiol:isVersionOf></rdf:Description></rdf:RDF></annotation></species>
      <species boundaryCondition="false" compartment="m" constant="false" hasOnlySubstanceUnits="false" id="M_C00025_m" name="L-glutamate">
        <notes>
          <body xmlns="http://www.w3.org/1999/xhtml">
            <p>FORMULA: NA</p>
          </body>
        </notes>
      <annotation><rdf:RDF xmlns:bqbiol="http://biomodels.net/biology-qualifiers/" xmlns:bqmodel="http://biomodels.net/model-qualifiers/" xmlns:rdf="http://www.w3.org/1999/02/22-rdf-syntax-ns#"><rdf:Description rdf:about="#_609"><bqbiol:isVersionOf><rdf.Bag><rdf:li rdf:resource="urn:miriam:kegg.compound:C00025" /></rdf.Bag></bqbiol:isVersionOf></rdf:Description></rdf:RDF></annotation></species>
      <species boundaryCondition="false" compartment="m" constant="false" hasOnlySubstanceUnits="false" id="M_C00014_m" name="NH3">
        <notes>
          <body xmlns="http://www.w3.org/1999/xhtml">
            <p>FORMULA: NA</p>
          </body>
        </notes>
      <annotation><rdf:RDF xmlns:bqbiol="http://biomodels.net/biology-qualifiers/" xmlns:bqmodel="http://biomodels.net/model-qualifiers/" xmlns:rdf="http://www.w3.org/1999/02/22-rdf-syntax-ns#"><rdf:Description rdf:about="#_610"><bqbiol:isVersionOf><rdf.Bag><rdf:li rdf:resource="urn:miriam:kegg.compound:C00014" /></rdf.Bag></bqbiol:isVersionOf></rdf:Description></rdf:RDF></annotation></species>
      <species boundaryCondition="false" compartment="c" constant="false" hasOnlySubstanceUnits="false" id="M_C00025_c" name="L-glutamate">
        <notes>
          <body xmlns="http://www.w3.org/1999/xhtml">
            <p>FORMULA: NA</p>
          </body>
        </notes>
      <annotation><rdf:RDF xmlns:bqbiol="http://biomodels.net/biology-qualifiers/" xmlns:bqmodel="http://biomodels.net/model-qualifiers/" xmlns:rdf="http://www.w3.org/1999/02/22-rdf-syntax-ns#"><rdf:Description rdf:about="#_611"><bqbiol:isVersionOf><rdf.Bag><rdf:li rdf:resource="urn:miriam:kegg.compound:C00025" /></rdf.Bag></bqbiol:isVersionOf></rdf:Description></rdf:RDF></annotation></species>
      <species boundaryCondition="false" compartment="c" constant="false" hasOnlySubstanceUnits="false" id="M_C00026_c" name="2-oxoglutarate">
        <notes>
          <body xmlns="http://www.w3.org/1999/xhtml">
            <p>FORMULA: NA</p>
          </body>
        </notes>
      <annotation><rdf:RDF xmlns:bqbiol="http://biomodels.net/biology-qualifiers/" xmlns:bqmodel="http://biomodels.net/model-qualifiers/" xmlns:rdf="http://www.w3.org/1999/02/22-rdf-syntax-ns#"><rdf:Description rdf:about="#_612"><bqbiol:isVersionOf><rdf.Bag><rdf:li rdf:resource="urn:miriam:kegg.compound:C00026" /></rdf.Bag></bqbiol:isVersionOf></rdf:Description></rdf:RDF></annotation></species>
      <species boundaryCondition="false" compartment="c" constant="false" hasOnlySubstanceUnits="false" id="M_C00986_c" name="1,3-diaminopropane">
        <notes>
          <body xmlns="http://www.w3.org/1999/xhtml">
            <p>FORMULA: NA</p>
          </body>
        </notes>
      <annotation><rdf:RDF xmlns:bqbiol="http://biomodels.net/biology-qualifiers/" xmlns:bqmodel="http://biomodels.net/model-qualifiers/" xmlns:rdf="http://www.w3.org/1999/02/22-rdf-syntax-ns#"><rdf:Description rdf:about="#_613"><bqbiol:isVersionOf><rdf.Bag><rdf:li rdf:resource="urn:miriam:kegg.compound:C00986" /></rdf.Bag></bqbiol:isVersionOf></rdf:Description></rdf:RDF></annotation></species>
      <species boundaryCondition="false" compartment="m" constant="false" hasOnlySubstanceUnits="false" id="M_C00037_m" name="glycine">
        <notes>
          <body xmlns="http://www.w3.org/1999/xhtml">
            <p>FORMULA: NA</p>
          </body>
        </notes>
      <annotation><rdf:RDF xmlns:bqbiol="http://biomodels.net/biology-qualifiers/" xmlns:bqmodel="http://biomodels.net/model-qualifiers/" xmlns:rdf="http://www.w3.org/1999/02/22-rdf-syntax-ns#"><rdf:Description rdf:about="#_614"><bqbiol:isVersionOf><rdf.Bag><rdf:li rdf:resource="urn:miriam:kegg.compound:C00037" /></rdf.Bag></bqbiol:isVersionOf></rdf:Description></rdf:RDF></annotation></species>
      <species boundaryCondition="false" compartment="m" constant="false" hasOnlySubstanceUnits="false" id="M_C01242_m" name="S-aminomethyldihydrolipoylprotein">
        <notes>
          <body xmlns="http://www.w3.org/1999/xhtml">
            <p>FORMULA: NA</p>
          </body>
        </notes>
      <annotation><rdf:RDF xmlns:bqbiol="http://biomodels.net/biology-qualifiers/" xmlns:bqmodel="http://biomodels.net/model-qualifiers/" xmlns:rdf="http://www.w3.org/1999/02/22-rdf-syntax-ns#"><rdf:Description rdf:about="#_615"><bqbiol:isVersionOf><rdf.Bag><rdf:li rdf:resource="urn:miriam:kegg.compound:C01242" /></rdf.Bag></bqbiol:isVersionOf></rdf:Description></rdf:RDF></annotation></species>
      <species boundaryCondition="false" compartment="c" constant="false" hasOnlySubstanceUnits="false" id="M_C03912_c" name="(S)-1-pyrroline-5-carboxylate">
        <notes>
          <body xmlns="http://www.w3.org/1999/xhtml">
            <p>FORMULA: NA</p>
          </body>
        </notes>
      <annotation><rdf:RDF xmlns:bqbiol="http://biomodels.net/biology-qualifiers/" xmlns:bqmodel="http://biomodels.net/model-qualifiers/" xmlns:rdf="http://www.w3.org/1999/02/22-rdf-syntax-ns#"><rdf:Description rdf:about="#_616"><bqbiol:isVersionOf><rdf.Bag><rdf:li rdf:resource="urn:miriam:kegg.compound:C03912" /></rdf.Bag></bqbiol:isVersionOf></rdf:Description></rdf:RDF></annotation></species>
      <species boundaryCondition="false" compartment="c" constant="false" hasOnlySubstanceUnits="false" id="M_C00148_c" name="L-proline">
        <notes>
          <body xmlns="http://www.w3.org/1999/xhtml">
            <p>FORMULA: NA</p>
          </body>
        </notes>
      <annotation><rdf:RDF xmlns:bqbiol="http://biomodels.net/biology-qualifiers/" xmlns:bqmodel="http://biomodels.net/model-qualifiers/" xmlns:rdf="http://www.w3.org/1999/02/22-rdf-syntax-ns#"><rdf:Description rdf:about="#_617"><bqbiol:isVersionOf><rdf.Bag><rdf:li rdf:resource="urn:miriam:kegg.compound:C00148" /></rdf.Bag></bqbiol:isVersionOf></rdf:Description></rdf:RDF></annotation></species>
      <species boundaryCondition="false" compartment="c" constant="false" hasOnlySubstanceUnits="false" id="M_C00415_c" name="dihydrofolate">
        <notes>
          <body xmlns="http://www.w3.org/1999/xhtml">
            <p>FORMULA: NA</p>
          </body>
        </notes>
      <annotation><rdf:RDF xmlns:bqbiol="http://biomodels.net/biology-qualifiers/" xmlns:bqmodel="http://biomodels.net/model-qualifiers/" xmlns:rdf="http://www.w3.org/1999/02/22-rdf-syntax-ns#"><rdf:Description rdf:about="#_618"><bqbiol:isVersionOf><rdf.Bag><rdf:li rdf:resource="urn:miriam:kegg.compound:C00415" /></rdf.Bag></bqbiol:isVersionOf></rdf:Description></rdf:RDF></annotation></species>
      <species boundaryCondition="false" compartment="c" constant="false" hasOnlySubstanceUnits="false" id="M_C00101_c" name="tetrahydrofolate">
        <notes>
          <body xmlns="http://www.w3.org/1999/xhtml">
            <p>FORMULA: NA</p>
          </body>
        </notes>
      <annotation><rdf:RDF xmlns:bqbiol="http://biomodels.net/biology-qualifiers/" xmlns:bqmodel="http://biomodels.net/model-qualifiers/" xmlns:rdf="http://www.w3.org/1999/02/22-rdf-syntax-ns#"><rdf:Description rdf:about="#_619"><bqbiol:isVersionOf><rdf.Bag><rdf:li rdf:resource="urn:miriam:kegg.compound:C00101" /></rdf.Bag></bqbiol:isVersionOf></rdf:Description></rdf:RDF></annotation></species>
      <species boundaryCondition="false" compartment="c" constant="false" hasOnlySubstanceUnits="false" id="M_C00504_c" name="folate">
        <notes>
          <body xmlns="http://www.w3.org/1999/xhtml">
            <p>FORMULA: NA</p>
          </body>
        </notes>
      <annotation><rdf:RDF xmlns:bqbiol="http://biomodels.net/biology-qualifiers/" xmlns:bqmodel="http://biomodels.net/model-qualifiers/" xmlns:rdf="http://www.w3.org/1999/02/22-rdf-syntax-ns#"><rdf:Description rdf:about="#_620"><bqbiol:isVersionOf><rdf.Bag><rdf:li rdf:resource="urn:miriam:kegg.compound:C00504" /></rdf.Bag></bqbiol:isVersionOf></rdf:Description></rdf:RDF></annotation></species>
      <species boundaryCondition="false" compartment="c" constant="false" hasOnlySubstanceUnits="false" id="M_C00268_c" name="dihydrobiopterin">
        <notes>
          <body xmlns="http://www.w3.org/1999/xhtml">
            <p>FORMULA: NA</p>
          </body>
        </notes>
      <annotation><rdf:RDF xmlns:bqbiol="http://biomodels.net/biology-qualifiers/" xmlns:bqmodel="http://biomodels.net/model-qualifiers/" xmlns:rdf="http://www.w3.org/1999/02/22-rdf-syntax-ns#"><rdf:Description rdf:about="#_621"><bqbiol:isVersionOf><rdf.Bag><rdf:li rdf:resource="urn:miriam:kegg.compound:C00268" /></rdf.Bag></bqbiol:isVersionOf></rdf:Description></rdf:RDF></annotation></species>
      <species boundaryCondition="false" compartment="c" constant="false" hasOnlySubstanceUnits="false" id="M_C00612_c" name="N1-acetylspermidine">
        <notes>
          <body xmlns="http://www.w3.org/1999/xhtml">
            <p>FORMULA: NA</p>
          </body>
        </notes>
      <annotation><rdf:RDF xmlns:bqbiol="http://biomodels.net/biology-qualifiers/" xmlns:bqmodel="http://biomodels.net/model-qualifiers/" xmlns:rdf="http://www.w3.org/1999/02/22-rdf-syntax-ns#"><rdf:Description rdf:about="#_622"><bqbiol:isVersionOf><rdf.Bag><rdf:li rdf:resource="urn:miriam:kegg.compound:C00612" /></rdf.Bag></bqbiol:isVersionOf></rdf:Description></rdf:RDF></annotation></species>
      <species boundaryCondition="false" compartment="c" constant="false" hasOnlySubstanceUnits="false" id="M_C00134_c" name="putrescine">
        <notes>
          <body xmlns="http://www.w3.org/1999/xhtml">
            <p>FORMULA: NA</p>
          </body>
        </notes>
      <annotation><rdf:RDF xmlns:bqbiol="http://biomodels.net/biology-qualifiers/" xmlns:bqmodel="http://biomodels.net/model-qualifiers/" xmlns:rdf="http://www.w3.org/1999/02/22-rdf-syntax-ns#"><rdf:Description rdf:about="#_623"><bqbiol:isVersionOf><rdf.Bag><rdf:li rdf:resource="urn:miriam:kegg.compound:C00134" /></rdf.Bag></bqbiol:isVersionOf></rdf:Description></rdf:RDF></annotation></species>
      <species boundaryCondition="false" compartment="c" constant="false" hasOnlySubstanceUnits="false" id="M_C18170_c" name="3-acetamidopropanal">
        <notes>
          <body xmlns="http://www.w3.org/1999/xhtml">
            <p>FORMULA: NA</p>
          </body>
        </notes>
      <annotation><rdf:RDF xmlns:bqbiol="http://biomodels.net/biology-qualifiers/" xmlns:bqmodel="http://biomodels.net/model-qualifiers/" xmlns:rdf="http://www.w3.org/1999/02/22-rdf-syntax-ns#"><rdf:Description rdf:about="#_624"><bqbiol:isVersionOf><rdf.Bag><rdf:li rdf:resource="urn:miriam:kegg.compound:C18170" /></rdf.Bag></bqbiol:isVersionOf></rdf:Description></rdf:RDF></annotation></species>
      <species boundaryCondition="false" compartment="c" constant="false" hasOnlySubstanceUnits="false" id="M_C02567_c" name="N1-acetylspermine">
        <notes>
          <body xmlns="http://www.w3.org/1999/xhtml">
            <p>FORMULA: NA</p>
          </body>
        </notes>
      <annotation><rdf:RDF xmlns:bqbiol="http://biomodels.net/biology-qualifiers/" xmlns:bqmodel="http://biomodels.net/model-qualifiers/" xmlns:rdf="http://www.w3.org/1999/02/22-rdf-syntax-ns#"><rdf:Description rdf:about="#_625"><bqbiol:isVersionOf><rdf.Bag><rdf:li rdf:resource="urn:miriam:kegg.compound:C02567" /></rdf.Bag></bqbiol:isVersionOf></rdf:Description></rdf:RDF></annotation></species>
      <species boundaryCondition="false" compartment="c" constant="false" hasOnlySubstanceUnits="false" id="M_C00315_c" name="spermidine">
        <notes>
          <body xmlns="http://www.w3.org/1999/xhtml">
            <p>FORMULA: NA</p>
          </body>
        </notes>
      <annotation><rdf:RDF xmlns:bqbiol="http://biomodels.net/biology-qualifiers/" xmlns:bqmodel="http://biomodels.net/model-qualifiers/" xmlns:rdf="http://www.w3.org/1999/02/22-rdf-syntax-ns#"><rdf:Description rdf:about="#_626"><bqbiol:isVersionOf><rdf.Bag><rdf:li rdf:resource="urn:miriam:kegg.compound:C00315" /></rdf.Bag></bqbiol:isVersionOf></rdf:Description></rdf:RDF></annotation></species>
      <species boundaryCondition="false" compartment="a" constant="false" hasOnlySubstanceUnits="false" id="M_C16832_a" name="protein-N6-(dihydrolipoyl)lysine">
        <notes>
          <body xmlns="http://www.w3.org/1999/xhtml">
            <p>FORMULA: NA</p>
          </body>
        </notes>
      <annotation><rdf:RDF xmlns:bqbiol="http://biomodels.net/biology-qualifiers/" xmlns:bqmodel="http://biomodels.net/model-qualifiers/" xmlns:rdf="http://www.w3.org/1999/02/22-rdf-syntax-ns#"><rdf:Description rdf:about="#_627"><bqbiol:isVersionOf><rdf.Bag><rdf:li rdf:resource="urn:miriam:kegg.compound:C16832" /></rdf.Bag></bqbiol:isVersionOf></rdf:Description></rdf:RDF></annotation></species>
      <species boundaryCondition="false" compartment="m" constant="false" hasOnlySubstanceUnits="false" id="M_C16832_m" name="protein-N6-(dihydrolipoyl)lysine">
        <notes>
          <body xmlns="http://www.w3.org/1999/xhtml">
            <p>FORMULA: NA</p>
          </body>
        </notes>
      <annotation><rdf:RDF xmlns:bqbiol="http://biomodels.net/biology-qualifiers/" xmlns:bqmodel="http://biomodels.net/model-qualifiers/" xmlns:rdf="http://www.w3.org/1999/02/22-rdf-syntax-ns#"><rdf:Description rdf:about="#_628"><bqbiol:isVersionOf><rdf.Bag><rdf:li rdf:resource="urn:miriam:kegg.compound:C16832" /></rdf.Bag></bqbiol:isVersionOf></rdf:Description></rdf:RDF></annotation></species>
      <species boundaryCondition="false" compartment="c" constant="false" hasOnlySubstanceUnits="false" id="M_C00051_c" name="glutathione">
        <notes>
          <body xmlns="http://www.w3.org/1999/xhtml">
            <p>FORMULA: NA</p>
          </body>
        </notes>
      <annotation><rdf:RDF xmlns:bqbiol="http://biomodels.net/biology-qualifiers/" xmlns:bqmodel="http://biomodels.net/model-qualifiers/" xmlns:rdf="http://www.w3.org/1999/02/22-rdf-syntax-ns#"><rdf:Description rdf:about="#_629"><bqbiol:isVersionOf><rdf.Bag><rdf:li rdf:resource="urn:miriam:kegg.compound:C00051" /></rdf.Bag></bqbiol:isVersionOf></rdf:Description></rdf:RDF></annotation></species>
      <species boundaryCondition="false" compartment="c" constant="false" hasOnlySubstanceUnits="false" id="M_C00127_c" name="glutathione-disulfide">
        <notes>
          <body xmlns="http://www.w3.org/1999/xhtml">
            <p>FORMULA: NA</p>
          </body>
        </notes>
      <annotation><rdf:RDF xmlns:bqbiol="http://biomodels.net/biology-qualifiers/" xmlns:bqmodel="http://biomodels.net/model-qualifiers/" xmlns:rdf="http://www.w3.org/1999/02/22-rdf-syntax-ns#"><rdf:Description rdf:about="#_630"><bqbiol:isVersionOf><rdf.Bag><rdf:li rdf:resource="urn:miriam:kegg.compound:C00127" /></rdf.Bag></bqbiol:isVersionOf></rdf:Description></rdf:RDF></annotation></species>
      <species boundaryCondition="false" compartment="c" constant="false" hasOnlySubstanceUnits="false" id="M_C00094_c" name="sulfite">
        <notes>
          <body xmlns="http://www.w3.org/1999/xhtml">
            <p>FORMULA: NA</p>
          </body>
        </notes>
      <annotation><rdf:RDF xmlns:bqbiol="http://biomodels.net/biology-qualifiers/" xmlns:bqmodel="http://biomodels.net/model-qualifiers/" xmlns:rdf="http://www.w3.org/1999/02/22-rdf-syntax-ns#"><rdf:Description rdf:about="#_631"><bqbiol:isVersionOf><rdf.Bag><rdf:li rdf:resource="urn:miriam:kegg.compound:C00094" /></rdf.Bag></bqbiol:isVersionOf></rdf:Description></rdf:RDF></annotation></species>
      <species boundaryCondition="false" compartment="c" constant="false" hasOnlySubstanceUnits="false" id="M_C00059_c" name="sulfate">
        <notes>
          <body xmlns="http://www.w3.org/1999/xhtml">
            <p>FORMULA: NA</p>
          </body>
        </notes>
      <annotation><rdf:RDF xmlns:bqbiol="http://biomodels.net/biology-qualifiers/" xmlns:bqmodel="http://biomodels.net/model-qualifiers/" xmlns:rdf="http://www.w3.org/1999/02/22-rdf-syntax-ns#"><rdf:Description rdf:about="#_632"><bqbiol:isVersionOf><rdf.Bag><rdf:li rdf:resource="urn:miriam:kegg.compound:C00059" /></rdf.Bag></bqbiol:isVersionOf></rdf:Description></rdf:RDF></annotation></species>
      <species boundaryCondition="false" compartment="c" constant="false" hasOnlySubstanceUnits="false" id="M_C00020_c" name="AMP">
        <notes>
          <body xmlns="http://www.w3.org/1999/xhtml">
            <p>FORMULA: NA</p>
          </body>
        </notes>
      <annotation><rdf:RDF xmlns:bqbiol="http://biomodels.net/biology-qualifiers/" xmlns:bqmodel="http://biomodels.net/model-qualifiers/" xmlns:rdf="http://www.w3.org/1999/02/22-rdf-syntax-ns#"><rdf:Description rdf:about="#_633"><bqbiol:isVersionOf><rdf.Bag><rdf:li rdf:resource="urn:miriam:kegg.compound:C00020" /></rdf.Bag></bqbiol:isVersionOf></rdf:Description></rdf:RDF></annotation></species>
      <species boundaryCondition="false" compartment="c" constant="false" hasOnlySubstanceUnits="false" id="M_C00224_c" name="adenylyl-sulfate">
        <notes>
          <body xmlns="http://www.w3.org/1999/xhtml">
            <p>FORMULA: NA</p>
          </body>
        </notes>
      <annotation><rdf:RDF xmlns:bqbiol="http://biomodels.net/biology-qualifiers/" xmlns:bqmodel="http://biomodels.net/model-qualifiers/" xmlns:rdf="http://www.w3.org/1999/02/22-rdf-syntax-ns#"><rdf:Description rdf:about="#_634"><bqbiol:isVersionOf><rdf.Bag><rdf:li rdf:resource="urn:miriam:kegg.compound:C00224" /></rdf.Bag></bqbiol:isVersionOf></rdf:Description></rdf:RDF></annotation></species>
      <species boundaryCondition="false" compartment="c" constant="false" hasOnlySubstanceUnits="false" id="M_C00019_c" name="S-adenosyl-L-methionine">
        <notes>
          <body xmlns="http://www.w3.org/1999/xhtml">
            <p>FORMULA: NA</p>
          </body>
        </notes>
      <annotation><rdf:RDF xmlns:bqbiol="http://biomodels.net/biology-qualifiers/" xmlns:bqmodel="http://biomodels.net/model-qualifiers/" xmlns:rdf="http://www.w3.org/1999/02/22-rdf-syntax-ns#"><rdf:Description rdf:about="#_635"><bqbiol:isVersionOf><rdf.Bag><rdf:li rdf:resource="urn:miriam:kegg.compound:C00019" /></rdf.Bag></bqbiol:isVersionOf></rdf:Description></rdf:RDF></annotation></species>
      <species boundaryCondition="false" compartment="c" constant="false" hasOnlySubstanceUnits="false" id="M_C00155_c" name="L-homocysteine">
        <notes>
          <body xmlns="http://www.w3.org/1999/xhtml">
            <p>FORMULA: NA</p>
          </body>
        </notes>
      <annotation><rdf:RDF xmlns:bqbiol="http://biomodels.net/biology-qualifiers/" xmlns:bqmodel="http://biomodels.net/model-qualifiers/" xmlns:rdf="http://www.w3.org/1999/02/22-rdf-syntax-ns#"><rdf:Description rdf:about="#_636"><bqbiol:isVersionOf><rdf.Bag><rdf:li rdf:resource="urn:miriam:kegg.compound:C00155" /></rdf.Bag></bqbiol:isVersionOf></rdf:Description></rdf:RDF></annotation></species>
      <species boundaryCondition="false" compartment="c" constant="false" hasOnlySubstanceUnits="false" id="M_C00021_c" name="S-adenosyl-L-homocysteine">
        <notes>
          <body xmlns="http://www.w3.org/1999/xhtml">
            <p>FORMULA: NA</p>
          </body>
        </notes>
      <annotation><rdf:RDF xmlns:bqbiol="http://biomodels.net/biology-qualifiers/" xmlns:bqmodel="http://biomodels.net/model-qualifiers/" xmlns:rdf="http://www.w3.org/1999/02/22-rdf-syntax-ns#"><rdf:Description rdf:about="#_637"><bqbiol:isVersionOf><rdf.Bag><rdf:li rdf:resource="urn:miriam:kegg.compound:C00021" /></rdf.Bag></bqbiol:isVersionOf></rdf:Description></rdf:RDF></annotation></species>
      <species boundaryCondition="false" compartment="c" constant="false" hasOnlySubstanceUnits="false" id="M_C00073_c" name="L-methionine">
        <notes>
          <body xmlns="http://www.w3.org/1999/xhtml">
            <p>FORMULA: NA</p>
          </body>
        </notes>
      <annotation><rdf:RDF xmlns:bqbiol="http://biomodels.net/biology-qualifiers/" xmlns:bqmodel="http://biomodels.net/model-qualifiers/" xmlns:rdf="http://www.w3.org/1999/02/22-rdf-syntax-ns#"><rdf:Description rdf:about="#_638"><bqbiol:isVersionOf><rdf.Bag><rdf:li rdf:resource="urn:miriam:kegg.compound:C00073" /></rdf.Bag></bqbiol:isVersionOf></rdf:Description></rdf:RDF></annotation></species>
      <species boundaryCondition="false" compartment="c" constant="false" hasOnlySubstanceUnits="false" id="M_C00143_c" name="5,10-methylenetetrahydrofolate">
        <notes>
          <body xmlns="http://www.w3.org/1999/xhtml">
            <p>FORMULA: NA</p>
          </body>
        </notes>
      <annotation><rdf:RDF xmlns:bqbiol="http://biomodels.net/biology-qualifiers/" xmlns:bqmodel="http://biomodels.net/model-qualifiers/" xmlns:rdf="http://www.w3.org/1999/02/22-rdf-syntax-ns#"><rdf:Description rdf:about="#_639"><bqbiol:isVersionOf><rdf.Bag><rdf:li rdf:resource="urn:miriam:kegg.compound:C00143" /></rdf.Bag></bqbiol:isVersionOf></rdf:Description></rdf:RDF></annotation></species>
      <species boundaryCondition="false" compartment="c" constant="false" hasOnlySubstanceUnits="false" id="M_C00365_c" name="dUMP">
        <notes>
          <body xmlns="http://www.w3.org/1999/xhtml">
            <p>FORMULA: NA</p>
          </body>
        </notes>
      <annotation><rdf:RDF xmlns:bqbiol="http://biomodels.net/biology-qualifiers/" xmlns:bqmodel="http://biomodels.net/model-qualifiers/" xmlns:rdf="http://www.w3.org/1999/02/22-rdf-syntax-ns#"><rdf:Description rdf:about="#_640"><bqbiol:isVersionOf><rdf.Bag><rdf:li rdf:resource="urn:miriam:kegg.compound:C00365" /></rdf.Bag></bqbiol:isVersionOf></rdf:Description></rdf:RDF></annotation></species>
      <species boundaryCondition="false" compartment="c" constant="false" hasOnlySubstanceUnits="false" id="M_C00364_c" name="dTMP">
        <notes>
          <body xmlns="http://www.w3.org/1999/xhtml">
            <p>FORMULA: NA</p>
          </body>
        </notes>
      <annotation><rdf:RDF xmlns:bqbiol="http://biomodels.net/biology-qualifiers/" xmlns:bqmodel="http://biomodels.net/model-qualifiers/" xmlns:rdf="http://www.w3.org/1999/02/22-rdf-syntax-ns#"><rdf:Description rdf:about="#_641"><bqbiol:isVersionOf><rdf.Bag><rdf:li rdf:resource="urn:miriam:kegg.compound:C00364" /></rdf.Bag></bqbiol:isVersionOf></rdf:Description></rdf:RDF></annotation></species>
      <species boundaryCondition="false" compartment="m" constant="false" hasOnlySubstanceUnits="false" id="M_C00101_m" name="tetrahydrofolate">
        <notes>
          <body xmlns="http://www.w3.org/1999/xhtml">
            <p>FORMULA: NA</p>
          </body>
        </notes>
      <annotation><rdf:RDF xmlns:bqbiol="http://biomodels.net/biology-qualifiers/" xmlns:bqmodel="http://biomodels.net/model-qualifiers/" xmlns:rdf="http://www.w3.org/1999/02/22-rdf-syntax-ns#"><rdf:Description rdf:about="#_642"><bqbiol:isVersionOf><rdf.Bag><rdf:li rdf:resource="urn:miriam:kegg.compound:C00101" /></rdf.Bag></bqbiol:isVersionOf></rdf:Description></rdf:RDF></annotation></species>
      <species boundaryCondition="false" compartment="m" constant="false" hasOnlySubstanceUnits="false" id="M_C00065_m" name="L-serine">
        <notes>
          <body xmlns="http://www.w3.org/1999/xhtml">
            <p>FORMULA: NA</p>
          </body>
        </notes>
      <annotation><rdf:RDF xmlns:bqbiol="http://biomodels.net/biology-qualifiers/" xmlns:bqmodel="http://biomodels.net/model-qualifiers/" xmlns:rdf="http://www.w3.org/1999/02/22-rdf-syntax-ns#"><rdf:Description rdf:about="#_643"><bqbiol:isVersionOf><rdf.Bag><rdf:li rdf:resource="urn:miriam:kegg.compound:C00065" /></rdf.Bag></bqbiol:isVersionOf></rdf:Description></rdf:RDF></annotation></species>
      <species boundaryCondition="false" compartment="m" constant="false" hasOnlySubstanceUnits="false" id="M_C00143_m" name="5,10-methylenetetrahydrofolate">
        <notes>
          <body xmlns="http://www.w3.org/1999/xhtml">
            <p>FORMULA: NA</p>
          </body>
        </notes>
      <annotation><rdf:RDF xmlns:bqbiol="http://biomodels.net/biology-qualifiers/" xmlns:bqmodel="http://biomodels.net/model-qualifiers/" xmlns:rdf="http://www.w3.org/1999/02/22-rdf-syntax-ns#"><rdf:Description rdf:about="#_644"><bqbiol:isVersionOf><rdf.Bag><rdf:li rdf:resource="urn:miriam:kegg.compound:C00143" /></rdf.Bag></bqbiol:isVersionOf></rdf:Description></rdf:RDF></annotation></species>
      <species boundaryCondition="false" compartment="c" constant="false" hasOnlySubstanceUnits="false" id="M_C00169_c" name="carbamoyl-phosphate">
        <notes>
          <body xmlns="http://www.w3.org/1999/xhtml">
            <p>FORMULA: NA</p>
          </body>
        </notes>
      <annotation><rdf:RDF xmlns:bqbiol="http://biomodels.net/biology-qualifiers/" xmlns:bqmodel="http://biomodels.net/model-qualifiers/" xmlns:rdf="http://www.w3.org/1999/02/22-rdf-syntax-ns#"><rdf:Description rdf:about="#_645"><bqbiol:isVersionOf><rdf.Bag><rdf:li rdf:resource="urn:miriam:kegg.compound:C00169" /></rdf.Bag></bqbiol:isVersionOf></rdf:Description></rdf:RDF></annotation></species>
      <species boundaryCondition="false" compartment="c" constant="false" hasOnlySubstanceUnits="false" id="M_C00049_c" name="L-aspartate">
        <notes>
          <body xmlns="http://www.w3.org/1999/xhtml">
            <p>FORMULA: NA</p>
          </body>
        </notes>
      <annotation><rdf:RDF xmlns:bqbiol="http://biomodels.net/biology-qualifiers/" xmlns:bqmodel="http://biomodels.net/model-qualifiers/" xmlns:rdf="http://www.w3.org/1999/02/22-rdf-syntax-ns#"><rdf:Description rdf:about="#_646"><bqbiol:isVersionOf><rdf.Bag><rdf:li rdf:resource="urn:miriam:kegg.compound:C00049" /></rdf.Bag></bqbiol:isVersionOf></rdf:Description></rdf:RDF></annotation></species>
      <species boundaryCondition="false" compartment="c" constant="false" hasOnlySubstanceUnits="false" id="M_C00438_c" name="N-carbamoyl-L-aspartate">
        <notes>
          <body xmlns="http://www.w3.org/1999/xhtml">
            <p>FORMULA: NA</p>
          </body>
        </notes>
      <annotation><rdf:RDF xmlns:bqbiol="http://biomodels.net/biology-qualifiers/" xmlns:bqmodel="http://biomodels.net/model-qualifiers/" xmlns:rdf="http://www.w3.org/1999/02/22-rdf-syntax-ns#"><rdf:Description rdf:about="#_647"><bqbiol:isVersionOf><rdf.Bag><rdf:li rdf:resource="urn:miriam:kegg.compound:C00438" /></rdf.Bag></bqbiol:isVersionOf></rdf:Description></rdf:RDF></annotation></species>
      <species boundaryCondition="false" compartment="c" constant="false" hasOnlySubstanceUnits="false" id="M_C00327_c" name="L-citrulline">
        <notes>
          <body xmlns="http://www.w3.org/1999/xhtml">
            <p>FORMULA: NA</p>
          </body>
        </notes>
      <annotation><rdf:RDF xmlns:bqbiol="http://biomodels.net/biology-qualifiers/" xmlns:bqmodel="http://biomodels.net/model-qualifiers/" xmlns:rdf="http://www.w3.org/1999/02/22-rdf-syntax-ns#"><rdf:Description rdf:about="#_648"><bqbiol:isVersionOf><rdf.Bag><rdf:li rdf:resource="urn:miriam:kegg.compound:C00327" /></rdf.Bag></bqbiol:isVersionOf></rdf:Description></rdf:RDF></annotation></species>
      <species boundaryCondition="false" compartment="c" constant="false" hasOnlySubstanceUnits="false" id="M_C00077_c" name="L-ornithine">
        <notes>
          <body xmlns="http://www.w3.org/1999/xhtml">
            <p>FORMULA: NA</p>
          </body>
        </notes>
      <annotation><rdf:RDF xmlns:bqbiol="http://biomodels.net/biology-qualifiers/" xmlns:bqmodel="http://biomodels.net/model-qualifiers/" xmlns:rdf="http://www.w3.org/1999/02/22-rdf-syntax-ns#"><rdf:Description rdf:about="#_649"><bqbiol:isVersionOf><rdf.Bag><rdf:li rdf:resource="urn:miriam:kegg.compound:C00077" /></rdf.Bag></bqbiol:isVersionOf></rdf:Description></rdf:RDF></annotation></species>
      <species boundaryCondition="false" compartment="c" constant="false" hasOnlySubstanceUnits="false" id="M_C05382_c" name="sedoheptulose-7-phosphate">
        <notes>
          <body xmlns="http://www.w3.org/1999/xhtml">
            <p>FORMULA: NA</p>
          </body>
        </notes>
      <annotation><rdf:RDF xmlns:bqbiol="http://biomodels.net/biology-qualifiers/" xmlns:bqmodel="http://biomodels.net/model-qualifiers/" xmlns:rdf="http://www.w3.org/1999/02/22-rdf-syntax-ns#"><rdf:Description rdf:about="#_650"><bqbiol:isVersionOf><rdf.Bag><rdf:li rdf:resource="urn:miriam:kegg.compound:C05382" /></rdf.Bag></bqbiol:isVersionOf></rdf:Description></rdf:RDF></annotation></species>
      <species boundaryCondition="false" compartment="c" constant="false" hasOnlySubstanceUnits="false" id="M_C00117_c" name="D-ribose-5-phosphate">
        <notes>
          <body xmlns="http://www.w3.org/1999/xhtml">
            <p>FORMULA: NA</p>
          </body>
        </notes>
      <annotation><rdf:RDF xmlns:bqbiol="http://biomodels.net/biology-qualifiers/" xmlns:bqmodel="http://biomodels.net/model-qualifiers/" xmlns:rdf="http://www.w3.org/1999/02/22-rdf-syntax-ns#"><rdf:Description rdf:about="#_651"><bqbiol:isVersionOf><rdf.Bag><rdf:li rdf:resource="urn:miriam:kegg.compound:C00117" /></rdf.Bag></bqbiol:isVersionOf></rdf:Description></rdf:RDF></annotation></species>
      <species boundaryCondition="false" compartment="c" constant="false" hasOnlySubstanceUnits="false" id="M_C00231_c" name="D-xylulose-5-phosphate">
        <notes>
          <body xmlns="http://www.w3.org/1999/xhtml">
            <p>FORMULA: NA</p>
          </body>
        </notes>
      <annotation><rdf:RDF xmlns:bqbiol="http://biomodels.net/biology-qualifiers/" xmlns:bqmodel="http://biomodels.net/model-qualifiers/" xmlns:rdf="http://www.w3.org/1999/02/22-rdf-syntax-ns#"><rdf:Description rdf:about="#_652"><bqbiol:isVersionOf><rdf.Bag><rdf:li rdf:resource="urn:miriam:kegg.compound:C00231" /></rdf.Bag></bqbiol:isVersionOf></rdf:Description></rdf:RDF></annotation></species>
      <species boundaryCondition="false" compartment="c" constant="false" hasOnlySubstanceUnits="false" id="M_C00279_c" name="D-erythrose-4-phosphate">
        <notes>
          <body xmlns="http://www.w3.org/1999/xhtml">
            <p>FORMULA: NA</p>
          </body>
        </notes>
      <annotation><rdf:RDF xmlns:bqbiol="http://biomodels.net/biology-qualifiers/" xmlns:bqmodel="http://biomodels.net/model-qualifiers/" xmlns:rdf="http://www.w3.org/1999/02/22-rdf-syntax-ns#"><rdf:Description rdf:about="#_653"><bqbiol:isVersionOf><rdf.Bag><rdf:li rdf:resource="urn:miriam:kegg.compound:C00279" /></rdf.Bag></bqbiol:isVersionOf></rdf:Description></rdf:RDF></annotation></species>
      <species boundaryCondition="false" compartment="c" constant="false" hasOnlySubstanceUnits="false" id="M_C00085_c" name="D-fructose-6-phosphate">
        <notes>
          <body xmlns="http://www.w3.org/1999/xhtml">
            <p>FORMULA: NA</p>
          </body>
        </notes>
      <annotation><rdf:RDF xmlns:bqbiol="http://biomodels.net/biology-qualifiers/" xmlns:bqmodel="http://biomodels.net/model-qualifiers/" xmlns:rdf="http://www.w3.org/1999/02/22-rdf-syntax-ns#"><rdf:Description rdf:about="#_654"><bqbiol:isVersionOf><rdf.Bag><rdf:li rdf:resource="urn:miriam:kegg.compound:C00085" /></rdf.Bag></bqbiol:isVersionOf></rdf:Description></rdf:RDF></annotation></species>
      <species boundaryCondition="false" compartment="m" constant="false" hasOnlySubstanceUnits="false" id="M_C00091_m" name="succinyl-CoA">
        <notes>
          <body xmlns="http://www.w3.org/1999/xhtml">
            <p>FORMULA: NA</p>
          </body>
        </notes>
      <annotation><rdf:RDF xmlns:bqbiol="http://biomodels.net/biology-qualifiers/" xmlns:bqmodel="http://biomodels.net/model-qualifiers/" xmlns:rdf="http://www.w3.org/1999/02/22-rdf-syntax-ns#"><rdf:Description rdf:about="#_655"><bqbiol:isVersionOf><rdf.Bag><rdf:li rdf:resource="urn:miriam:kegg.compound:C00091" /></rdf.Bag></bqbiol:isVersionOf></rdf:Description></rdf:RDF></annotation></species>
      <species boundaryCondition="false" compartment="m" constant="false" hasOnlySubstanceUnits="false" id="M_C04462_m" name="N-succinyl-L-2-amino-6-oxoheptanedioate">
        <notes>
          <body xmlns="http://www.w3.org/1999/xhtml">
            <p>FORMULA: NA</p>
          </body>
        </notes>
      <annotation><rdf:RDF xmlns:bqbiol="http://biomodels.net/biology-qualifiers/" xmlns:bqmodel="http://biomodels.net/model-qualifiers/" xmlns:rdf="http://www.w3.org/1999/02/22-rdf-syntax-ns#"><rdf:Description rdf:about="#_656"><bqbiol:isVersionOf><rdf.Bag><rdf:li rdf:resource="urn:miriam:kegg.compound:C04462" /></rdf.Bag></bqbiol:isVersionOf></rdf:Description></rdf:RDF></annotation></species>
      <species boundaryCondition="false" compartment="a" constant="false" hasOnlySubstanceUnits="false" id="M_C00010_a" name="CoA">
        <notes>
          <body xmlns="http://www.w3.org/1999/xhtml">
            <p>FORMULA: NA</p>
          </body>
        </notes>
      <annotation><rdf:RDF xmlns:bqbiol="http://biomodels.net/biology-qualifiers/" xmlns:bqmodel="http://biomodels.net/model-qualifiers/" xmlns:rdf="http://www.w3.org/1999/02/22-rdf-syntax-ns#"><rdf:Description rdf:about="#_657"><bqbiol:isVersionOf><rdf.Bag><rdf:li rdf:resource="urn:miriam:kegg.compound:C00010" /></rdf.Bag></bqbiol:isVersionOf></rdf:Description></rdf:RDF></annotation></species>
      <species boundaryCondition="false" compartment="a" constant="false" hasOnlySubstanceUnits="false" id="M_C00024_a" name="acetyl-CoA">
        <notes>
          <body xmlns="http://www.w3.org/1999/xhtml">
            <p>FORMULA: NA</p>
          </body>
        </notes>
      <annotation><rdf:RDF xmlns:bqbiol="http://biomodels.net/biology-qualifiers/" xmlns:bqmodel="http://biomodels.net/model-qualifiers/" xmlns:rdf="http://www.w3.org/1999/02/22-rdf-syntax-ns#"><rdf:Description rdf:about="#_658"><bqbiol:isVersionOf><rdf.Bag><rdf:li rdf:resource="urn:miriam:kegg.compound:C00024" /></rdf.Bag></bqbiol:isVersionOf></rdf:Description></rdf:RDF></annotation></species>
      <species boundaryCondition="false" compartment="er" constant="false" hasOnlySubstanceUnits="false" id="M_C00040_er" name="acyl-CoA">
        <notes>
          <body xmlns="http://www.w3.org/1999/xhtml">
            <p>FORMULA: NA</p>
          </body>
        </notes>
      <annotation><rdf:RDF xmlns:bqbiol="http://biomodels.net/biology-qualifiers/" xmlns:bqmodel="http://biomodels.net/model-qualifiers/" xmlns:rdf="http://www.w3.org/1999/02/22-rdf-syntax-ns#"><rdf:Description rdf:about="#_659"><bqbiol:isVersionOf><rdf.Bag><rdf:li rdf:resource="urn:miriam:kegg.compound:C00040" /></rdf.Bag></bqbiol:isVersionOf></rdf:Description></rdf:RDF></annotation></species>
      <species boundaryCondition="false" compartment="er" constant="false" hasOnlySubstanceUnits="false" id="M_C00093_er" name="sn-glycerol-3-phosphate">
        <notes>
          <body xmlns="http://www.w3.org/1999/xhtml">
            <p>FORMULA: NA</p>
          </body>
        </notes>
      <annotation><rdf:RDF xmlns:bqbiol="http://biomodels.net/biology-qualifiers/" xmlns:bqmodel="http://biomodels.net/model-qualifiers/" xmlns:rdf="http://www.w3.org/1999/02/22-rdf-syntax-ns#"><rdf:Description rdf:about="#_660"><bqbiol:isVersionOf><rdf.Bag><rdf:li rdf:resource="urn:miriam:kegg.compound:C00093" /></rdf.Bag></bqbiol:isVersionOf></rdf:Description></rdf:RDF></annotation></species>
      <species boundaryCondition="false" compartment="er" constant="false" hasOnlySubstanceUnits="false" id="M_C00010_er" name="CoA">
        <notes>
          <body xmlns="http://www.w3.org/1999/xhtml">
            <p>FORMULA: NA</p>
          </body>
        </notes>
      <annotation><rdf:RDF xmlns:bqbiol="http://biomodels.net/biology-qualifiers/" xmlns:bqmodel="http://biomodels.net/model-qualifiers/" xmlns:rdf="http://www.w3.org/1999/02/22-rdf-syntax-ns#"><rdf:Description rdf:about="#_661"><bqbiol:isVersionOf><rdf.Bag><rdf:li rdf:resource="urn:miriam:kegg.compound:C00010" /></rdf.Bag></bqbiol:isVersionOf></rdf:Description></rdf:RDF></annotation></species>
      <species boundaryCondition="false" compartment="er" constant="false" hasOnlySubstanceUnits="false" id="M_C00681_er" name="1-acyl-sn-glycerol-3-phosphate">
        <notes>
          <body xmlns="http://www.w3.org/1999/xhtml">
            <p>FORMULA: NA</p>
          </body>
        </notes>
      <annotation><rdf:RDF xmlns:bqbiol="http://biomodels.net/biology-qualifiers/" xmlns:bqmodel="http://biomodels.net/model-qualifiers/" xmlns:rdf="http://www.w3.org/1999/02/22-rdf-syntax-ns#"><rdf:Description rdf:about="#_662"><bqbiol:isVersionOf><rdf.Bag><rdf:li rdf:resource="urn:miriam:kegg.compound:C00681" /></rdf.Bag></bqbiol:isVersionOf></rdf:Description></rdf:RDF></annotation></species>
      <species boundaryCondition="false" compartment="m" constant="false" hasOnlySubstanceUnits="false" id="M_C00024_m" name="acetyl-CoA">
        <notes>
          <body xmlns="http://www.w3.org/1999/xhtml">
            <p>FORMULA: NA</p>
          </body>
        </notes>
      <annotation><rdf:RDF xmlns:bqbiol="http://biomodels.net/biology-qualifiers/" xmlns:bqmodel="http://biomodels.net/model-qualifiers/" xmlns:rdf="http://www.w3.org/1999/02/22-rdf-syntax-ns#"><rdf:Description rdf:about="#_663"><bqbiol:isVersionOf><rdf.Bag><rdf:li rdf:resource="urn:miriam:kegg.compound:C00024" /></rdf.Bag></bqbiol:isVersionOf></rdf:Description></rdf:RDF></annotation></species>
      <species boundaryCondition="false" compartment="a" constant="false" hasOnlySubstanceUnits="false" id="M_C01209_a" name="malonyl-[acp]">
        <notes>
          <body xmlns="http://www.w3.org/1999/xhtml">
            <p>FORMULA: NA</p>
          </body>
        </notes>
      <annotation><rdf:RDF xmlns:bqbiol="http://biomodels.net/biology-qualifiers/" xmlns:bqmodel="http://biomodels.net/model-qualifiers/" xmlns:rdf="http://www.w3.org/1999/02/22-rdf-syntax-ns#"><rdf:Description rdf:about="#_664"><bqbiol:isVersionOf><rdf.Bag><rdf:li rdf:resource="urn:miriam:kegg.compound:C01209" /></rdf.Bag></bqbiol:isVersionOf></rdf:Description></rdf:RDF></annotation></species>
      <species boundaryCondition="false" compartment="c" constant="false" hasOnlySubstanceUnits="false" id="M_C00024_c" name="acetyl-CoA">
        <notes>
          <body xmlns="http://www.w3.org/1999/xhtml">
            <p>FORMULA: NA</p>
          </body>
        </notes>
      <annotation><rdf:RDF xmlns:bqbiol="http://biomodels.net/biology-qualifiers/" xmlns:bqmodel="http://biomodels.net/model-qualifiers/" xmlns:rdf="http://www.w3.org/1999/02/22-rdf-syntax-ns#"><rdf:Description rdf:about="#_665"><bqbiol:isVersionOf><rdf.Bag><rdf:li rdf:resource="urn:miriam:kegg.compound:C00024" /></rdf.Bag></bqbiol:isVersionOf></rdf:Description></rdf:RDF></annotation></species>
      <species boundaryCondition="false" compartment="c" constant="false" hasOnlySubstanceUnits="false" id="M_C00263_c" name="L-homoserine">
        <notes>
          <body xmlns="http://www.w3.org/1999/xhtml">
            <p>FORMULA: NA</p>
          </body>
        </notes>
      <annotation><rdf:RDF xmlns:bqbiol="http://biomodels.net/biology-qualifiers/" xmlns:bqmodel="http://biomodels.net/model-qualifiers/" xmlns:rdf="http://www.w3.org/1999/02/22-rdf-syntax-ns#"><rdf:Description rdf:about="#_666"><bqbiol:isVersionOf><rdf.Bag><rdf:li rdf:resource="urn:miriam:kegg.compound:C00263" /></rdf.Bag></bqbiol:isVersionOf></rdf:Description></rdf:RDF></annotation></species>
      <species boundaryCondition="false" compartment="c" constant="false" hasOnlySubstanceUnits="false" id="M_C00010_c" name="CoA">
        <notes>
          <body xmlns="http://www.w3.org/1999/xhtml">
            <p>FORMULA: NA</p>
          </body>
        </notes>
      <annotation><rdf:RDF xmlns:bqbiol="http://biomodels.net/biology-qualifiers/" xmlns:bqmodel="http://biomodels.net/model-qualifiers/" xmlns:rdf="http://www.w3.org/1999/02/22-rdf-syntax-ns#"><rdf:Description rdf:about="#_667"><bqbiol:isVersionOf><rdf.Bag><rdf:li rdf:resource="urn:miriam:kegg.compound:C00010" /></rdf.Bag></bqbiol:isVersionOf></rdf:Description></rdf:RDF></annotation></species>
      <species boundaryCondition="false" compartment="c" constant="false" hasOnlySubstanceUnits="false" id="M_C01077_c" name="O-acetyl-L-homoserine">
        <notes>
          <body xmlns="http://www.w3.org/1999/xhtml">
            <p>FORMULA: NA</p>
          </body>
        </notes>
      <annotation><rdf:RDF xmlns:bqbiol="http://biomodels.net/biology-qualifiers/" xmlns:bqmodel="http://biomodels.net/model-qualifiers/" xmlns:rdf="http://www.w3.org/1999/02/22-rdf-syntax-ns#"><rdf:Description rdf:about="#_668"><bqbiol:isVersionOf><rdf.Bag><rdf:li rdf:resource="urn:miriam:kegg.compound:C01077" /></rdf.Bag></bqbiol:isVersionOf></rdf:Description></rdf:RDF></annotation></species>
      <species boundaryCondition="false" compartment="m" constant="false" hasOnlySubstanceUnits="false" id="M_C00430_m" name="5-aminolevulinate">
        <notes>
          <body xmlns="http://www.w3.org/1999/xhtml">
            <p>FORMULA: NA</p>
          </body>
        </notes>
      <annotation><rdf:RDF xmlns:bqbiol="http://biomodels.net/biology-qualifiers/" xmlns:bqmodel="http://biomodels.net/model-qualifiers/" xmlns:rdf="http://www.w3.org/1999/02/22-rdf-syntax-ns#"><rdf:Description rdf:about="#_669"><bqbiol:isVersionOf><rdf.Bag><rdf:li rdf:resource="urn:miriam:kegg.compound:C00430" /></rdf.Bag></bqbiol:isVersionOf></rdf:Description></rdf:RDF></annotation></species>
      <species boundaryCondition="false" compartment="a" constant="false" hasOnlySubstanceUnits="false" id="M_C00083_a" name="malonyl-CoA">
        <notes>
          <body xmlns="http://www.w3.org/1999/xhtml">
            <p>FORMULA: NA</p>
          </body>
        </notes>
      <annotation><rdf:RDF xmlns:bqbiol="http://biomodels.net/biology-qualifiers/" xmlns:bqmodel="http://biomodels.net/model-qualifiers/" xmlns:rdf="http://www.w3.org/1999/02/22-rdf-syntax-ns#"><rdf:Description rdf:about="#_670"><bqbiol:isVersionOf><rdf.Bag><rdf:li rdf:resource="urn:miriam:kegg.compound:C00083" /></rdf.Bag></bqbiol:isVersionOf></rdf:Description></rdf:RDF></annotation></species>
      <species boundaryCondition="false" compartment="a" constant="false" hasOnlySubstanceUnits="false" id="M_C00229_a" name="[acp]">
        <notes>
          <body xmlns="http://www.w3.org/1999/xhtml">
            <p>FORMULA: NA</p>
          </body>
        </notes>
      <annotation><rdf:RDF xmlns:bqbiol="http://biomodels.net/biology-qualifiers/" xmlns:bqmodel="http://biomodels.net/model-qualifiers/" xmlns:rdf="http://www.w3.org/1999/02/22-rdf-syntax-ns#"><rdf:Description rdf:about="#_671"><bqbiol:isVersionOf><rdf.Bag><rdf:li rdf:resource="urn:miriam:kegg.compound:C00229" /></rdf.Bag></bqbiol:isVersionOf></rdf:Description></rdf:RDF></annotation></species>
      <species boundaryCondition="false" compartment="c" constant="false" hasOnlySubstanceUnits="false" id="M_C00352_c" name="D-glucosamine-6-phosphate">
        <notes>
          <body xmlns="http://www.w3.org/1999/xhtml">
            <p>FORMULA: NA</p>
          </body>
        </notes>
      <annotation><rdf:RDF xmlns:bqbiol="http://biomodels.net/biology-qualifiers/" xmlns:bqmodel="http://biomodels.net/model-qualifiers/" xmlns:rdf="http://www.w3.org/1999/02/22-rdf-syntax-ns#"><rdf:Description rdf:about="#_672"><bqbiol:isVersionOf><rdf.Bag><rdf:li rdf:resource="urn:miriam:kegg.compound:C00352" /></rdf.Bag></bqbiol:isVersionOf></rdf:Description></rdf:RDF></annotation></species>
      <species boundaryCondition="false" compartment="c" constant="false" hasOnlySubstanceUnits="false" id="M_C00357_c" name="N-acetyl-D-glucosamine-6-phosphate">
        <notes>
          <body xmlns="http://www.w3.org/1999/xhtml">
            <p>FORMULA: NA</p>
          </body>
        </notes>
      <annotation><rdf:RDF xmlns:bqbiol="http://biomodels.net/biology-qualifiers/" xmlns:bqmodel="http://biomodels.net/model-qualifiers/" xmlns:rdf="http://www.w3.org/1999/02/22-rdf-syntax-ns#"><rdf:Description rdf:about="#_673"><bqbiol:isVersionOf><rdf.Bag><rdf:li rdf:resource="urn:miriam:kegg.compound:C00357" /></rdf.Bag></bqbiol:isVersionOf></rdf:Description></rdf:RDF></annotation></species>
      <species boundaryCondition="false" compartment="er" constant="false" hasOnlySubstanceUnits="false" id="M_C00154_er" name="palmitoyl-CoA">
        <notes>
          <body xmlns="http://www.w3.org/1999/xhtml">
            <p>FORMULA: NA</p>
          </body>
        </notes>
      <annotation><rdf:RDF xmlns:bqbiol="http://biomodels.net/biology-qualifiers/" xmlns:bqmodel="http://biomodels.net/model-qualifiers/" xmlns:rdf="http://www.w3.org/1999/02/22-rdf-syntax-ns#"><rdf:Description rdf:about="#_674"><bqbiol:isVersionOf><rdf.Bag><rdf:li rdf:resource="urn:miriam:kegg.compound:C00154" /></rdf.Bag></bqbiol:isVersionOf></rdf:Description></rdf:RDF></annotation></species>
      <species boundaryCondition="false" compartment="er" constant="false" hasOnlySubstanceUnits="false" id="M_C00065_er" name="L-serine">
        <notes>
          <body xmlns="http://www.w3.org/1999/xhtml">
            <p>FORMULA: NA</p>
          </body>
        </notes>
      <annotation><rdf:RDF xmlns:bqbiol="http://biomodels.net/biology-qualifiers/" xmlns:bqmodel="http://biomodels.net/model-qualifiers/" xmlns:rdf="http://www.w3.org/1999/02/22-rdf-syntax-ns#"><rdf:Description rdf:about="#_675"><bqbiol:isVersionOf><rdf.Bag><rdf:li rdf:resource="urn:miriam:kegg.compound:C00065" /></rdf.Bag></bqbiol:isVersionOf></rdf:Description></rdf:RDF></annotation></species>
      <species boundaryCondition="false" compartment="er" constant="false" hasOnlySubstanceUnits="false" id="M_C00011_er" name="CO2">
        <notes>
          <body xmlns="http://www.w3.org/1999/xhtml">
            <p>FORMULA: NA</p>
          </body>
        </notes>
      <annotation><rdf:RDF xmlns:bqbiol="http://biomodels.net/biology-qualifiers/" xmlns:bqmodel="http://biomodels.net/model-qualifiers/" xmlns:rdf="http://www.w3.org/1999/02/22-rdf-syntax-ns#"><rdf:Description rdf:about="#_676"><bqbiol:isVersionOf><rdf.Bag><rdf:li rdf:resource="urn:miriam:kegg.compound:C00011" /></rdf.Bag></bqbiol:isVersionOf></rdf:Description></rdf:RDF></annotation></species>
      <species boundaryCondition="false" compartment="er" constant="false" hasOnlySubstanceUnits="false" id="M_C00416_er" name="phosphatidate">
        <notes>
          <body xmlns="http://www.w3.org/1999/xhtml">
            <p>FORMULA: NA</p>
          </body>
        </notes>
      <annotation><rdf:RDF xmlns:bqbiol="http://biomodels.net/biology-qualifiers/" xmlns:bqmodel="http://biomodels.net/model-qualifiers/" xmlns:rdf="http://www.w3.org/1999/02/22-rdf-syntax-ns#"><rdf:Description rdf:about="#_677"><bqbiol:isVersionOf><rdf.Bag><rdf:li rdf:resource="urn:miriam:kegg.compound:C00416" /></rdf.Bag></bqbiol:isVersionOf></rdf:Description></rdf:RDF></annotation></species>
      <species boundaryCondition="false" compartment="c" constant="false" hasOnlySubstanceUnits="false" id="M_C00750_c" name="spermine">
        <notes>
          <body xmlns="http://www.w3.org/1999/xhtml">
            <p>FORMULA: NA</p>
          </body>
        </notes>
      <annotation><rdf:RDF xmlns:bqbiol="http://biomodels.net/biology-qualifiers/" xmlns:bqmodel="http://biomodels.net/model-qualifiers/" xmlns:rdf="http://www.w3.org/1999/02/22-rdf-syntax-ns#"><rdf:Description rdf:about="#_678"><bqbiol:isVersionOf><rdf.Bag><rdf:li rdf:resource="urn:miriam:kegg.compound:C00750" /></rdf.Bag></bqbiol:isVersionOf></rdf:Description></rdf:RDF></annotation></species>
      <species boundaryCondition="false" compartment="c" constant="false" hasOnlySubstanceUnits="false" id="M_C02714_c" name="N-acetylputrescine">
        <notes>
          <body xmlns="http://www.w3.org/1999/xhtml">
            <p>FORMULA: NA</p>
          </body>
        </notes>
      <annotation><rdf:RDF xmlns:bqbiol="http://biomodels.net/biology-qualifiers/" xmlns:bqmodel="http://biomodels.net/model-qualifiers/" xmlns:rdf="http://www.w3.org/1999/02/22-rdf-syntax-ns#"><rdf:Description rdf:about="#_679"><bqbiol:isVersionOf><rdf.Bag><rdf:li rdf:resource="urn:miriam:kegg.compound:C02714" /></rdf.Bag></bqbiol:isVersionOf></rdf:Description></rdf:RDF></annotation></species>
      <species boundaryCondition="false" compartment="c" constant="false" hasOnlySubstanceUnits="false" id="M_C00227_c" name="acetyl-phosphate">
        <notes>
          <body xmlns="http://www.w3.org/1999/xhtml">
            <p>FORMULA: NA</p>
          </body>
        </notes>
      <annotation><rdf:RDF xmlns:bqbiol="http://biomodels.net/biology-qualifiers/" xmlns:bqmodel="http://biomodels.net/model-qualifiers/" xmlns:rdf="http://www.w3.org/1999/02/22-rdf-syntax-ns#"><rdf:Description rdf:about="#_680"><bqbiol:isVersionOf><rdf.Bag><rdf:li rdf:resource="urn:miriam:kegg.compound:C00227" /></rdf.Bag></bqbiol:isVersionOf></rdf:Description></rdf:RDF></annotation></species>
      <species boundaryCondition="false" compartment="c" constant="false" hasOnlySubstanceUnits="false" id="M_C00083_c" name="malonyl-CoA">
        <notes>
          <body xmlns="http://www.w3.org/1999/xhtml">
            <p>FORMULA: NA</p>
          </body>
        </notes>
      <annotation><rdf:RDF xmlns:bqbiol="http://biomodels.net/biology-qualifiers/" xmlns:bqmodel="http://biomodels.net/model-qualifiers/" xmlns:rdf="http://www.w3.org/1999/02/22-rdf-syntax-ns#"><rdf:Description rdf:about="#_681"><bqbiol:isVersionOf><rdf.Bag><rdf:li rdf:resource="urn:miriam:kegg.compound:C00083" /></rdf.Bag></bqbiol:isVersionOf></rdf:Description></rdf:RDF></annotation></species>
      <species boundaryCondition="false" compartment="c" constant="false" hasOnlySubstanceUnits="false" id="M_C00154_c" name="palmitoyl-CoA">
        <notes>
          <body xmlns="http://www.w3.org/1999/xhtml">
            <p>FORMULA: NA</p>
          </body>
        </notes>
      <annotation><rdf:RDF xmlns:bqbiol="http://biomodels.net/biology-qualifiers/" xmlns:bqmodel="http://biomodels.net/model-qualifiers/" xmlns:rdf="http://www.w3.org/1999/02/22-rdf-syntax-ns#"><rdf:Description rdf:about="#_682"><bqbiol:isVersionOf><rdf.Bag><rdf:li rdf:resource="urn:miriam:kegg.compound:C00154" /></rdf.Bag></bqbiol:isVersionOf></rdf:Description></rdf:RDF></annotation></species>
      <species boundaryCondition="false" compartment="m" constant="false" hasOnlySubstanceUnits="false" id="M_C00332_m" name="acetoacetyl-CoA">
        <notes>
          <body xmlns="http://www.w3.org/1999/xhtml">
            <p>FORMULA: NA</p>
          </body>
        </notes>
      <annotation><rdf:RDF xmlns:bqbiol="http://biomodels.net/biology-qualifiers/" xmlns:bqmodel="http://biomodels.net/model-qualifiers/" xmlns:rdf="http://www.w3.org/1999/02/22-rdf-syntax-ns#"><rdf:Description rdf:about="#_683"><bqbiol:isVersionOf><rdf.Bag><rdf:li rdf:resource="urn:miriam:kegg.compound:C00332" /></rdf.Bag></bqbiol:isVersionOf></rdf:Description></rdf:RDF></annotation></species>
      <species boundaryCondition="false" compartment="m" constant="false" hasOnlySubstanceUnits="false" id="M_C00158_m" name="citrate">
        <notes>
          <body xmlns="http://www.w3.org/1999/xhtml">
            <p>FORMULA: NA</p>
          </body>
        </notes>
      <annotation><rdf:RDF xmlns:bqbiol="http://biomodels.net/biology-qualifiers/" xmlns:bqmodel="http://biomodels.net/model-qualifiers/" xmlns:rdf="http://www.w3.org/1999/02/22-rdf-syntax-ns#"><rdf:Description rdf:about="#_684"><bqbiol:isVersionOf><rdf.Bag><rdf:li rdf:resource="urn:miriam:kegg.compound:C00158" /></rdf.Bag></bqbiol:isVersionOf></rdf:Description></rdf:RDF></annotation></species>
      <species boundaryCondition="false" compartment="m" constant="false" hasOnlySubstanceUnits="false" id="M_C02225_m" name="2-methylcitrate">
        <notes>
          <body xmlns="http://www.w3.org/1999/xhtml">
            <p>FORMULA: NA</p>
          </body>
        </notes>
      <annotation><rdf:RDF xmlns:bqbiol="http://biomodels.net/biology-qualifiers/" xmlns:bqmodel="http://biomodels.net/model-qualifiers/" xmlns:rdf="http://www.w3.org/1999/02/22-rdf-syntax-ns#"><rdf:Description rdf:about="#_685"><bqbiol:isVersionOf><rdf.Bag><rdf:li rdf:resource="urn:miriam:kegg.compound:C02225" /></rdf.Bag></bqbiol:isVersionOf></rdf:Description></rdf:RDF></annotation></species>
      <species boundaryCondition="false" compartment="c" constant="false" hasOnlySubstanceUnits="false" id="M_C00002_c" name="ATP">
        <notes>
          <body xmlns="http://www.w3.org/1999/xhtml">
            <p>FORMULA: NA</p>
          </body>
        </notes>
      <annotation><rdf:RDF xmlns:bqbiol="http://biomodels.net/biology-qualifiers/" xmlns:bqmodel="http://biomodels.net/model-qualifiers/" xmlns:rdf="http://www.w3.org/1999/02/22-rdf-syntax-ns#"><rdf:Description rdf:about="#_686"><bqbiol:isVersionOf><rdf.Bag><rdf:li rdf:resource="urn:miriam:kegg.compound:C00002" /></rdf.Bag></bqbiol:isVersionOf></rdf:Description></rdf:RDF></annotation></species>
      <species boundaryCondition="false" compartment="c" constant="false" hasOnlySubstanceUnits="false" id="M_C00158_c" name="citrate">
        <notes>
          <body xmlns="http://www.w3.org/1999/xhtml">
            <p>FORMULA: NA</p>
          </body>
        </notes>
      <annotation><rdf:RDF xmlns:bqbiol="http://biomodels.net/biology-qualifiers/" xmlns:bqmodel="http://biomodels.net/model-qualifiers/" xmlns:rdf="http://www.w3.org/1999/02/22-rdf-syntax-ns#"><rdf:Description rdf:about="#_687"><bqbiol:isVersionOf><rdf.Bag><rdf:li rdf:resource="urn:miriam:kegg.compound:C00158" /></rdf.Bag></bqbiol:isVersionOf></rdf:Description></rdf:RDF></annotation></species>
      <species boundaryCondition="false" compartment="c" constant="false" hasOnlySubstanceUnits="false" id="M_C00036_c" name="oxaloacetate">
        <notes>
          <body xmlns="http://www.w3.org/1999/xhtml">
            <p>FORMULA: NA</p>
          </body>
        </notes>
      <annotation><rdf:RDF xmlns:bqbiol="http://biomodels.net/biology-qualifiers/" xmlns:bqmodel="http://biomodels.net/model-qualifiers/" xmlns:rdf="http://www.w3.org/1999/02/22-rdf-syntax-ns#"><rdf:Description rdf:about="#_688"><bqbiol:isVersionOf><rdf.Bag><rdf:li rdf:resource="urn:miriam:kegg.compound:C00036" /></rdf.Bag></bqbiol:isVersionOf></rdf:Description></rdf:RDF></annotation></species>
      <species boundaryCondition="false" compartment="c" constant="false" hasOnlySubstanceUnits="false" id="M_C00029_c" name="UDP-glucose">
        <notes>
          <body xmlns="http://www.w3.org/1999/xhtml">
            <p>FORMULA: NA</p>
          </body>
        </notes>
      <annotation><rdf:RDF xmlns:bqbiol="http://biomodels.net/biology-qualifiers/" xmlns:bqmodel="http://biomodels.net/model-qualifiers/" xmlns:rdf="http://www.w3.org/1999/02/22-rdf-syntax-ns#"><rdf:Description rdf:about="#_689"><bqbiol:isVersionOf><rdf.Bag><rdf:li rdf:resource="urn:miriam:kegg.compound:C00029" /></rdf.Bag></bqbiol:isVersionOf></rdf:Description></rdf:RDF></annotation></species>
      <species boundaryCondition="false" compartment="c" constant="false" hasOnlySubstanceUnits="false" id="M_C00110_c" name="dolichyl-phosphate">
        <notes>
          <body xmlns="http://www.w3.org/1999/xhtml">
            <p>FORMULA: NA</p>
          </body>
        </notes>
      <annotation><rdf:RDF xmlns:bqbiol="http://biomodels.net/biology-qualifiers/" xmlns:bqmodel="http://biomodels.net/model-qualifiers/" xmlns:rdf="http://www.w3.org/1999/02/22-rdf-syntax-ns#"><rdf:Description rdf:about="#_690"><bqbiol:isVersionOf><rdf.Bag><rdf:li rdf:resource="urn:miriam:kegg.compound:C00110" /></rdf.Bag></bqbiol:isVersionOf></rdf:Description></rdf:RDF></annotation></species>
      <species boundaryCondition="false" compartment="c" constant="false" hasOnlySubstanceUnits="false" id="M_C01246_c" name="dolichyl-beta-D-glucosyl-phosphate">
        <notes>
          <body xmlns="http://www.w3.org/1999/xhtml">
            <p>FORMULA: NA</p>
          </body>
        </notes>
      <annotation><rdf:RDF xmlns:bqbiol="http://biomodels.net/biology-qualifiers/" xmlns:bqmodel="http://biomodels.net/model-qualifiers/" xmlns:rdf="http://www.w3.org/1999/02/22-rdf-syntax-ns#"><rdf:Description rdf:about="#_691"><bqbiol:isVersionOf><rdf.Bag><rdf:li rdf:resource="urn:miriam:kegg.compound:C01246" /></rdf.Bag></bqbiol:isVersionOf></rdf:Description></rdf:RDF></annotation></species>
      <species boundaryCondition="false" compartment="c" constant="false" hasOnlySubstanceUnits="false" id="M_C00096_c" name="GDP-mannose">
        <notes>
          <body xmlns="http://www.w3.org/1999/xhtml">
            <p>FORMULA: NA</p>
          </body>
        </notes>
      <annotation><rdf:RDF xmlns:bqbiol="http://biomodels.net/biology-qualifiers/" xmlns:bqmodel="http://biomodels.net/model-qualifiers/" xmlns:rdf="http://www.w3.org/1999/02/22-rdf-syntax-ns#"><rdf:Description rdf:about="#_692"><bqbiol:isVersionOf><rdf.Bag><rdf:li rdf:resource="urn:miriam:kegg.compound:C00096" /></rdf.Bag></bqbiol:isVersionOf></rdf:Description></rdf:RDF></annotation></species>
      <species boundaryCondition="false" compartment="c" constant="false" hasOnlySubstanceUnits="false" id="M_C04537_c" name="N,N-diacetylchitobiosyldiphosphodolichol">
        <notes>
          <body xmlns="http://www.w3.org/1999/xhtml">
            <p>FORMULA: NA</p>
          </body>
        </notes>
      <annotation><rdf:RDF xmlns:bqbiol="http://biomodels.net/biology-qualifiers/" xmlns:bqmodel="http://biomodels.net/model-qualifiers/" xmlns:rdf="http://www.w3.org/1999/02/22-rdf-syntax-ns#"><rdf:Description rdf:about="#_693"><bqbiol:isVersionOf><rdf.Bag><rdf:li rdf:resource="urn:miriam:kegg.compound:C04537" /></rdf.Bag></bqbiol:isVersionOf></rdf:Description></rdf:RDF></annotation></species>
      <species boundaryCondition="false" compartment="c" constant="false" hasOnlySubstanceUnits="false" id="M_C05860_c" name="beta-D-mannosyldiacetylchitobiosyldiphosphodolichol">
        <notes>
          <body xmlns="http://www.w3.org/1999/xhtml">
            <p>FORMULA: NA</p>
          </body>
        </notes>
      <annotation><rdf:RDF xmlns:bqbiol="http://biomodels.net/biology-qualifiers/" xmlns:bqmodel="http://biomodels.net/model-qualifiers/" xmlns:rdf="http://www.w3.org/1999/02/22-rdf-syntax-ns#"><rdf:Description rdf:about="#_694"><bqbiol:isVersionOf><rdf.Bag><rdf:li rdf:resource="urn:miriam:kegg.compound:C05860" /></rdf.Bag></bqbiol:isVersionOf></rdf:Description></rdf:RDF></annotation></species>
      <species boundaryCondition="false" compartment="er" constant="false" hasOnlySubstanceUnits="false" id="M_C00043_er" name="UDP-N-acetyl-D-glucosamine">
        <notes>
          <body xmlns="http://www.w3.org/1999/xhtml">
            <p>FORMULA: NA</p>
          </body>
        </notes>
      <annotation><rdf:RDF xmlns:bqbiol="http://biomodels.net/biology-qualifiers/" xmlns:bqmodel="http://biomodels.net/model-qualifiers/" xmlns:rdf="http://www.w3.org/1999/02/22-rdf-syntax-ns#"><rdf:Description rdf:about="#_695"><bqbiol:isVersionOf><rdf.Bag><rdf:li rdf:resource="urn:miriam:kegg.compound:C00043" /></rdf.Bag></bqbiol:isVersionOf></rdf:Description></rdf:RDF></annotation></species>
      <species boundaryCondition="false" compartment="er" constant="false" hasOnlySubstanceUnits="false" id="M_C01194_er" name="1-phosphatidyl-1D-myo-inositol">
        <notes>
          <body xmlns="http://www.w3.org/1999/xhtml">
            <p>FORMULA: NA</p>
          </body>
        </notes>
      <annotation><rdf:RDF xmlns:bqbiol="http://biomodels.net/biology-qualifiers/" xmlns:bqmodel="http://biomodels.net/model-qualifiers/" xmlns:rdf="http://www.w3.org/1999/02/22-rdf-syntax-ns#"><rdf:Description rdf:about="#_696"><bqbiol:isVersionOf><rdf.Bag><rdf:li rdf:resource="urn:miriam:kegg.compound:C01194" /></rdf.Bag></bqbiol:isVersionOf></rdf:Description></rdf:RDF></annotation></species>
      <species boundaryCondition="false" compartment="er" constant="false" hasOnlySubstanceUnits="false" id="M_C00015_er" name="UDP">
        <notes>
          <body xmlns="http://www.w3.org/1999/xhtml">
            <p>FORMULA: NA</p>
          </body>
        </notes>
      <annotation><rdf:RDF xmlns:bqbiol="http://biomodels.net/biology-qualifiers/" xmlns:bqmodel="http://biomodels.net/model-qualifiers/" xmlns:rdf="http://www.w3.org/1999/02/22-rdf-syntax-ns#"><rdf:Description rdf:about="#_697"><bqbiol:isVersionOf><rdf.Bag><rdf:li rdf:resource="urn:miriam:kegg.compound:C00015" /></rdf.Bag></bqbiol:isVersionOf></rdf:Description></rdf:RDF></annotation></species>
      <species boundaryCondition="false" compartment="er" constant="false" hasOnlySubstanceUnits="false" id="M_C01288_er" name="N-acetyl-D-glucosaminylphosphatidylinositol">
        <notes>
          <body xmlns="http://www.w3.org/1999/xhtml">
            <p>FORMULA: NA</p>
          </body>
        </notes>
      <annotation><rdf:RDF xmlns:bqbiol="http://biomodels.net/biology-qualifiers/" xmlns:bqmodel="http://biomodels.net/model-qualifiers/" xmlns:rdf="http://www.w3.org/1999/02/22-rdf-syntax-ns#"><rdf:Description rdf:about="#_698"><bqbiol:isVersionOf><rdf.Bag><rdf:li rdf:resource="urn:miriam:kegg.compound:C01288" /></rdf.Bag></bqbiol:isVersionOf></rdf:Description></rdf:RDF></annotation></species>
      <species boundaryCondition="false" compartment="c" constant="false" hasOnlySubstanceUnits="false" id="M_C03862_c" name="dolichyl-phosphate-D-mannose">
        <notes>
          <body xmlns="http://www.w3.org/1999/xhtml">
            <p>FORMULA: NA</p>
          </body>
        </notes>
      <annotation><rdf:RDF xmlns:bqbiol="http://biomodels.net/biology-qualifiers/" xmlns:bqmodel="http://biomodels.net/model-qualifiers/" xmlns:rdf="http://www.w3.org/1999/02/22-rdf-syntax-ns#"><rdf:Description rdf:about="#_699"><bqbiol:isVersionOf><rdf.Bag><rdf:li rdf:resource="urn:miriam:kegg.compound:C03862" /></rdf.Bag></bqbiol:isVersionOf></rdf:Description></rdf:RDF></annotation></species>
      <species boundaryCondition="false" compartment="c" constant="false" hasOnlySubstanceUnits="false" id="M_C00212_c" name="adenosine">
        <notes>
          <body xmlns="http://www.w3.org/1999/xhtml">
            <p>FORMULA: NA</p>
          </body>
        </notes>
      <annotation><rdf:RDF xmlns:bqbiol="http://biomodels.net/biology-qualifiers/" xmlns:bqmodel="http://biomodels.net/model-qualifiers/" xmlns:rdf="http://www.w3.org/1999/02/22-rdf-syntax-ns#"><rdf:Description rdf:about="#_700"><bqbiol:isVersionOf><rdf.Bag><rdf:li rdf:resource="urn:miriam:kegg.compound:C00212" /></rdf.Bag></bqbiol:isVersionOf></rdf:Description></rdf:RDF></annotation></species>
      <species boundaryCondition="false" compartment="c" constant="false" hasOnlySubstanceUnits="false" id="M_C00147_c" name="adenine">
        <notes>
          <body xmlns="http://www.w3.org/1999/xhtml">
            <p>FORMULA: NA</p>
          </body>
        </notes>
      <annotation><rdf:RDF xmlns:bqbiol="http://biomodels.net/biology-qualifiers/" xmlns:bqmodel="http://biomodels.net/model-qualifiers/" xmlns:rdf="http://www.w3.org/1999/02/22-rdf-syntax-ns#"><rdf:Description rdf:about="#_701"><bqbiol:isVersionOf><rdf.Bag><rdf:li rdf:resource="urn:miriam:kegg.compound:C00147" /></rdf.Bag></bqbiol:isVersionOf></rdf:Description></rdf:RDF></annotation></species>
      <species boundaryCondition="false" compartment="c" constant="false" hasOnlySubstanceUnits="false" id="M_C00620_c" name="alpha-D-ribose-1-phosphate">
        <notes>
          <body xmlns="http://www.w3.org/1999/xhtml">
            <p>FORMULA: NA</p>
          </body>
        </notes>
      <annotation><rdf:RDF xmlns:bqbiol="http://biomodels.net/biology-qualifiers/" xmlns:bqmodel="http://biomodels.net/model-qualifiers/" xmlns:rdf="http://www.w3.org/1999/02/22-rdf-syntax-ns#"><rdf:Description rdf:about="#_702"><bqbiol:isVersionOf><rdf.Bag><rdf:li rdf:resource="urn:miriam:kegg.compound:C00620" /></rdf.Bag></bqbiol:isVersionOf></rdf:Description></rdf:RDF></annotation></species>
      <species boundaryCondition="false" compartment="c" constant="false" hasOnlySubstanceUnits="false" id="M_C00294_c" name="inosine">
        <notes>
          <body xmlns="http://www.w3.org/1999/xhtml">
            <p>FORMULA: NA</p>
          </body>
        </notes>
      <annotation><rdf:RDF xmlns:bqbiol="http://biomodels.net/biology-qualifiers/" xmlns:bqmodel="http://biomodels.net/model-qualifiers/" xmlns:rdf="http://www.w3.org/1999/02/22-rdf-syntax-ns#"><rdf:Description rdf:about="#_703"><bqbiol:isVersionOf><rdf.Bag><rdf:li rdf:resource="urn:miriam:kegg.compound:C00294" /></rdf.Bag></bqbiol:isVersionOf></rdf:Description></rdf:RDF></annotation></species>
      <species boundaryCondition="false" compartment="c" constant="false" hasOnlySubstanceUnits="false" id="M_C00262_c" name="hypoxanthine">
        <notes>
          <body xmlns="http://www.w3.org/1999/xhtml">
            <p>FORMULA: NA</p>
          </body>
        </notes>
      <annotation><rdf:RDF xmlns:bqbiol="http://biomodels.net/biology-qualifiers/" xmlns:bqmodel="http://biomodels.net/model-qualifiers/" xmlns:rdf="http://www.w3.org/1999/02/22-rdf-syntax-ns#"><rdf:Description rdf:about="#_704"><bqbiol:isVersionOf><rdf.Bag><rdf:li rdf:resource="urn:miriam:kegg.compound:C00262" /></rdf.Bag></bqbiol:isVersionOf></rdf:Description></rdf:RDF></annotation></species>
      <species boundaryCondition="false" compartment="c" constant="false" hasOnlySubstanceUnits="false" id="M_C00387_c" name="guanosine">
        <notes>
          <body xmlns="http://www.w3.org/1999/xhtml">
            <p>FORMULA: NA</p>
          </body>
        </notes>
      <annotation><rdf:RDF xmlns:bqbiol="http://biomodels.net/biology-qualifiers/" xmlns:bqmodel="http://biomodels.net/model-qualifiers/" xmlns:rdf="http://www.w3.org/1999/02/22-rdf-syntax-ns#"><rdf:Description rdf:about="#_705"><bqbiol:isVersionOf><rdf.Bag><rdf:li rdf:resource="urn:miriam:kegg.compound:C00387" /></rdf.Bag></bqbiol:isVersionOf></rdf:Description></rdf:RDF></annotation></species>
      <species boundaryCondition="false" compartment="c" constant="false" hasOnlySubstanceUnits="false" id="M_C00242_c" name="guanine">
        <notes>
          <body xmlns="http://www.w3.org/1999/xhtml">
            <p>FORMULA: NA</p>
          </body>
        </notes>
      <annotation><rdf:RDF xmlns:bqbiol="http://biomodels.net/biology-qualifiers/" xmlns:bqmodel="http://biomodels.net/model-qualifiers/" xmlns:rdf="http://www.w3.org/1999/02/22-rdf-syntax-ns#"><rdf:Description rdf:about="#_706"><bqbiol:isVersionOf><rdf.Bag><rdf:li rdf:resource="urn:miriam:kegg.compound:C00242" /></rdf.Bag></bqbiol:isVersionOf></rdf:Description></rdf:RDF></annotation></species>
      <species boundaryCondition="false" compartment="c" constant="false" hasOnlySubstanceUnits="false" id="M_C01762_c" name="xanthosine">
        <notes>
          <body xmlns="http://www.w3.org/1999/xhtml">
            <p>FORMULA: NA</p>
          </body>
        </notes>
      <annotation><rdf:RDF xmlns:bqbiol="http://biomodels.net/biology-qualifiers/" xmlns:bqmodel="http://biomodels.net/model-qualifiers/" xmlns:rdf="http://www.w3.org/1999/02/22-rdf-syntax-ns#"><rdf:Description rdf:about="#_707"><bqbiol:isVersionOf><rdf.Bag><rdf:li rdf:resource="urn:miriam:kegg.compound:C01762" /></rdf.Bag></bqbiol:isVersionOf></rdf:Description></rdf:RDF></annotation></species>
      <species boundaryCondition="false" compartment="c" constant="false" hasOnlySubstanceUnits="false" id="M_C00385_c" name="xanthine">
        <notes>
          <body xmlns="http://www.w3.org/1999/xhtml">
            <p>FORMULA: NA</p>
          </body>
        </notes>
      <annotation><rdf:RDF xmlns:bqbiol="http://biomodels.net/biology-qualifiers/" xmlns:bqmodel="http://biomodels.net/model-qualifiers/" xmlns:rdf="http://www.w3.org/1999/02/22-rdf-syntax-ns#"><rdf:Description rdf:about="#_708"><bqbiol:isVersionOf><rdf.Bag><rdf:li rdf:resource="urn:miriam:kegg.compound:C00385" /></rdf.Bag></bqbiol:isVersionOf></rdf:Description></rdf:RDF></annotation></species>
      <species boundaryCondition="false" compartment="c" constant="false" hasOnlySubstanceUnits="false" id="M_C00330_c" name="deoxyguanosine">
        <notes>
          <body xmlns="http://www.w3.org/1999/xhtml">
            <p>FORMULA: NA</p>
          </body>
        </notes>
      <annotation><rdf:RDF xmlns:bqbiol="http://biomodels.net/biology-qualifiers/" xmlns:bqmodel="http://biomodels.net/model-qualifiers/" xmlns:rdf="http://www.w3.org/1999/02/22-rdf-syntax-ns#"><rdf:Description rdf:about="#_709"><bqbiol:isVersionOf><rdf.Bag><rdf:li rdf:resource="urn:miriam:kegg.compound:C00330" /></rdf.Bag></bqbiol:isVersionOf></rdf:Description></rdf:RDF></annotation></species>
      <species boundaryCondition="false" compartment="c" constant="false" hasOnlySubstanceUnits="false" id="M_C00672_c" name="2-deoxy-D-ribose-1-phosphate">
        <notes>
          <body xmlns="http://www.w3.org/1999/xhtml">
            <p>FORMULA: NA</p>
          </body>
        </notes>
      <annotation><rdf:RDF xmlns:bqbiol="http://biomodels.net/biology-qualifiers/" xmlns:bqmodel="http://biomodels.net/model-qualifiers/" xmlns:rdf="http://www.w3.org/1999/02/22-rdf-syntax-ns#"><rdf:Description rdf:about="#_710"><bqbiol:isVersionOf><rdf.Bag><rdf:li rdf:resource="urn:miriam:kegg.compound:C00672" /></rdf.Bag></bqbiol:isVersionOf></rdf:Description></rdf:RDF></annotation></species>
      <species boundaryCondition="false" compartment="c" constant="false" hasOnlySubstanceUnits="false" id="M_C03150_c" name="N-ribosylnicotinamide">
        <notes>
          <body xmlns="http://www.w3.org/1999/xhtml">
            <p>FORMULA: NA</p>
          </body>
        </notes>
      <annotation><rdf:RDF xmlns:bqbiol="http://biomodels.net/biology-qualifiers/" xmlns:bqmodel="http://biomodels.net/model-qualifiers/" xmlns:rdf="http://www.w3.org/1999/02/22-rdf-syntax-ns#"><rdf:Description rdf:about="#_711"><bqbiol:isVersionOf><rdf.Bag><rdf:li rdf:resource="urn:miriam:kegg.compound:C03150" /></rdf.Bag></bqbiol:isVersionOf></rdf:Description></rdf:RDF></annotation></species>
      <species boundaryCondition="false" compartment="c" constant="false" hasOnlySubstanceUnits="false" id="M_C00153_c" name="nicotinamide">
        <notes>
          <body xmlns="http://www.w3.org/1999/xhtml">
            <p>FORMULA: NA</p>
          </body>
        </notes>
      <annotation><rdf:RDF xmlns:bqbiol="http://biomodels.net/biology-qualifiers/" xmlns:bqmodel="http://biomodels.net/model-qualifiers/" xmlns:rdf="http://www.w3.org/1999/02/22-rdf-syntax-ns#"><rdf:Description rdf:about="#_712"><bqbiol:isVersionOf><rdf.Bag><rdf:li rdf:resource="urn:miriam:kegg.compound:C00153" /></rdf.Bag></bqbiol:isVersionOf></rdf:Description></rdf:RDF></annotation></species>
      <species boundaryCondition="false" compartment="c" constant="false" hasOnlySubstanceUnits="false" id="M_C05841_c" name="nicotinate-D-ribonucleoside">
        <notes>
          <body xmlns="http://www.w3.org/1999/xhtml">
            <p>FORMULA: NA</p>
          </body>
        </notes>
      <annotation><rdf:RDF xmlns:bqbiol="http://biomodels.net/biology-qualifiers/" xmlns:bqmodel="http://biomodels.net/model-qualifiers/" xmlns:rdf="http://www.w3.org/1999/02/22-rdf-syntax-ns#"><rdf:Description rdf:about="#_713"><bqbiol:isVersionOf><rdf.Bag><rdf:li rdf:resource="urn:miriam:kegg.compound:C05841" /></rdf.Bag></bqbiol:isVersionOf></rdf:Description></rdf:RDF></annotation></species>
      <species boundaryCondition="false" compartment="c" constant="false" hasOnlySubstanceUnits="false" id="M_C00253_c" name="nicotinate">
        <notes>
          <body xmlns="http://www.w3.org/1999/xhtml">
            <p>FORMULA: NA</p>
          </body>
        </notes>
      <annotation><rdf:RDF xmlns:bqbiol="http://biomodels.net/biology-qualifiers/" xmlns:bqmodel="http://biomodels.net/model-qualifiers/" xmlns:rdf="http://www.w3.org/1999/02/22-rdf-syntax-ns#"><rdf:Description rdf:about="#_714"><bqbiol:isVersionOf><rdf.Bag><rdf:li rdf:resource="urn:miriam:kegg.compound:C00253" /></rdf.Bag></bqbiol:isVersionOf></rdf:Description></rdf:RDF></annotation></species>
      <species boundaryCondition="false" compartment="c" constant="false" hasOnlySubstanceUnits="false" id="M_C00526_c" name="deoxyuridine">
        <notes>
          <body xmlns="http://www.w3.org/1999/xhtml">
            <p>FORMULA: NA</p>
          </body>
        </notes>
      <annotation><rdf:RDF xmlns:bqbiol="http://biomodels.net/biology-qualifiers/" xmlns:bqmodel="http://biomodels.net/model-qualifiers/" xmlns:rdf="http://www.w3.org/1999/02/22-rdf-syntax-ns#"><rdf:Description rdf:about="#_715"><bqbiol:isVersionOf><rdf.Bag><rdf:li rdf:resource="urn:miriam:kegg.compound:C00526" /></rdf.Bag></bqbiol:isVersionOf></rdf:Description></rdf:RDF></annotation></species>
      <species boundaryCondition="false" compartment="c" constant="false" hasOnlySubstanceUnits="false" id="M_C00106_c" name="uracil">
        <notes>
          <body xmlns="http://www.w3.org/1999/xhtml">
            <p>FORMULA: NA</p>
          </body>
        </notes>
      <annotation><rdf:RDF xmlns:bqbiol="http://biomodels.net/biology-qualifiers/" xmlns:bqmodel="http://biomodels.net/model-qualifiers/" xmlns:rdf="http://www.w3.org/1999/02/22-rdf-syntax-ns#"><rdf:Description rdf:about="#_716"><bqbiol:isVersionOf><rdf.Bag><rdf:li rdf:resource="urn:miriam:kegg.compound:C00106" /></rdf.Bag></bqbiol:isVersionOf></rdf:Description></rdf:RDF></annotation></species>
      <species boundaryCondition="false" compartment="c" constant="false" hasOnlySubstanceUnits="false" id="M_C00559_c" name="deoxyadenosine">
        <notes>
          <body xmlns="http://www.w3.org/1999/xhtml">
            <p>FORMULA: NA</p>
          </body>
        </notes>
      <annotation><rdf:RDF xmlns:bqbiol="http://biomodels.net/biology-qualifiers/" xmlns:bqmodel="http://biomodels.net/model-qualifiers/" xmlns:rdf="http://www.w3.org/1999/02/22-rdf-syntax-ns#"><rdf:Description rdf:about="#_717"><bqbiol:isVersionOf><rdf.Bag><rdf:li rdf:resource="urn:miriam:kegg.compound:C00559" /></rdf.Bag></bqbiol:isVersionOf></rdf:Description></rdf:RDF></annotation></species>
      <species boundaryCondition="false" compartment="c" constant="false" hasOnlySubstanceUnits="false" id="M_C05512_c" name="deoxyinosine">
        <notes>
          <body xmlns="http://www.w3.org/1999/xhtml">
            <p>FORMULA: NA</p>
          </body>
        </notes>
      <annotation><rdf:RDF xmlns:bqbiol="http://biomodels.net/biology-qualifiers/" xmlns:bqmodel="http://biomodels.net/model-qualifiers/" xmlns:rdf="http://www.w3.org/1999/02/22-rdf-syntax-ns#"><rdf:Description rdf:about="#_718"><bqbiol:isVersionOf><rdf.Bag><rdf:li rdf:resource="urn:miriam:kegg.compound:C05512" /></rdf.Bag></bqbiol:isVersionOf></rdf:Description></rdf:RDF></annotation></species>
      <species boundaryCondition="false" compartment="c" constant="false" hasOnlySubstanceUnits="false" id="M_C00295_c" name="orotate">
        <notes>
          <body xmlns="http://www.w3.org/1999/xhtml">
            <p>FORMULA: NA</p>
          </body>
        </notes>
      <annotation><rdf:RDF xmlns:bqbiol="http://biomodels.net/biology-qualifiers/" xmlns:bqmodel="http://biomodels.net/model-qualifiers/" xmlns:rdf="http://www.w3.org/1999/02/22-rdf-syntax-ns#"><rdf:Description rdf:about="#_719"><bqbiol:isVersionOf><rdf.Bag><rdf:li rdf:resource="urn:miriam:kegg.compound:C00295" /></rdf.Bag></bqbiol:isVersionOf></rdf:Description></rdf:RDF></annotation></species>
      <species boundaryCondition="false" compartment="c" constant="false" hasOnlySubstanceUnits="false" id="M_C00119_c" name="5-phospho-alpha-D-ribose-1-diphosphate">
        <notes>
          <body xmlns="http://www.w3.org/1999/xhtml">
            <p>FORMULA: NA</p>
          </body>
        </notes>
      <annotation><rdf:RDF xmlns:bqbiol="http://biomodels.net/biology-qualifiers/" xmlns:bqmodel="http://biomodels.net/model-qualifiers/" xmlns:rdf="http://www.w3.org/1999/02/22-rdf-syntax-ns#"><rdf:Description rdf:about="#_720"><bqbiol:isVersionOf><rdf.Bag><rdf:li rdf:resource="urn:miriam:kegg.compound:C00119" /></rdf.Bag></bqbiol:isVersionOf></rdf:Description></rdf:RDF></annotation></species>
      <species boundaryCondition="false" compartment="c" constant="false" hasOnlySubstanceUnits="false" id="M_C01103_c" name="orotidine-5-phosphate">
        <notes>
          <body xmlns="http://www.w3.org/1999/xhtml">
            <p>FORMULA: NA</p>
          </body>
        </notes>
      <annotation><rdf:RDF xmlns:bqbiol="http://biomodels.net/biology-qualifiers/" xmlns:bqmodel="http://biomodels.net/model-qualifiers/" xmlns:rdf="http://www.w3.org/1999/02/22-rdf-syntax-ns#"><rdf:Description rdf:about="#_721"><bqbiol:isVersionOf><rdf.Bag><rdf:li rdf:resource="urn:miriam:kegg.compound:C01103" /></rdf.Bag></bqbiol:isVersionOf></rdf:Description></rdf:RDF></annotation></species>
      <species boundaryCondition="false" compartment="c" constant="false" hasOnlySubstanceUnits="false" id="M_C00013_c" name="diphosphate">
        <notes>
          <body xmlns="http://www.w3.org/1999/xhtml">
            <p>FORMULA: NA</p>
          </body>
        </notes>
      <annotation><rdf:RDF xmlns:bqbiol="http://biomodels.net/biology-qualifiers/" xmlns:bqmodel="http://biomodels.net/model-qualifiers/" xmlns:rdf="http://www.w3.org/1999/02/22-rdf-syntax-ns#"><rdf:Description rdf:about="#_722"><bqbiol:isVersionOf><rdf.Bag><rdf:li rdf:resource="urn:miriam:kegg.compound:C00013" /></rdf.Bag></bqbiol:isVersionOf></rdf:Description></rdf:RDF></annotation></species>
      <species boundaryCondition="false" compartment="c" constant="false" hasOnlySubstanceUnits="false" id="M_C01185_c" name="nicotinate-D-ribonucleotide">
        <notes>
          <body xmlns="http://www.w3.org/1999/xhtml">
            <p>FORMULA: NA</p>
          </body>
        </notes>
      <annotation><rdf:RDF xmlns:bqbiol="http://biomodels.net/biology-qualifiers/" xmlns:bqmodel="http://biomodels.net/model-qualifiers/" xmlns:rdf="http://www.w3.org/1999/02/22-rdf-syntax-ns#"><rdf:Description rdf:about="#_723"><bqbiol:isVersionOf><rdf.Bag><rdf:li rdf:resource="urn:miriam:kegg.compound:C01185" /></rdf.Bag></bqbiol:isVersionOf></rdf:Description></rdf:RDF></annotation></species>
      <species boundaryCondition="false" compartment="c" constant="false" hasOnlySubstanceUnits="false" id="M_C00299_c" name="uridine">
        <notes>
          <body xmlns="http://www.w3.org/1999/xhtml">
            <p>FORMULA: NA</p>
          </body>
        </notes>
      <annotation><rdf:RDF xmlns:bqbiol="http://biomodels.net/biology-qualifiers/" xmlns:bqmodel="http://biomodels.net/model-qualifiers/" xmlns:rdf="http://www.w3.org/1999/02/22-rdf-syntax-ns#"><rdf:Description rdf:about="#_724"><bqbiol:isVersionOf><rdf.Bag><rdf:li rdf:resource="urn:miriam:kegg.compound:C00299" /></rdf.Bag></bqbiol:isVersionOf></rdf:Description></rdf:RDF></annotation></species>
      <species boundaryCondition="false" compartment="c" constant="false" hasOnlySubstanceUnits="false" id="M_C00144_c" name="GMP">
        <notes>
          <body xmlns="http://www.w3.org/1999/xhtml">
            <p>FORMULA: NA</p>
          </body>
        </notes>
      <annotation><rdf:RDF xmlns:bqbiol="http://biomodels.net/biology-qualifiers/" xmlns:bqmodel="http://biomodels.net/model-qualifiers/" xmlns:rdf="http://www.w3.org/1999/02/22-rdf-syntax-ns#"><rdf:Description rdf:about="#_725"><bqbiol:isVersionOf><rdf.Bag><rdf:li rdf:resource="urn:miriam:kegg.compound:C00144" /></rdf.Bag></bqbiol:isVersionOf></rdf:Description></rdf:RDF></annotation></species>
      <species boundaryCondition="false" compartment="c" constant="false" hasOnlySubstanceUnits="false" id="M_C00105_c" name="UMP">
        <notes>
          <body xmlns="http://www.w3.org/1999/xhtml">
            <p>FORMULA: NA</p>
          </body>
        </notes>
      <annotation><rdf:RDF xmlns:bqbiol="http://biomodels.net/biology-qualifiers/" xmlns:bqmodel="http://biomodels.net/model-qualifiers/" xmlns:rdf="http://www.w3.org/1999/02/22-rdf-syntax-ns#"><rdf:Description rdf:about="#_726"><bqbiol:isVersionOf><rdf.Bag><rdf:li rdf:resource="urn:miriam:kegg.compound:C00105" /></rdf.Bag></bqbiol:isVersionOf></rdf:Description></rdf:RDF></annotation></species>
      <species boundaryCondition="false" compartment="m" constant="false" hasOnlySubstanceUnits="false" id="M_C00235_m" name="dimethylallyl-diphosphate">
        <notes>
          <body xmlns="http://www.w3.org/1999/xhtml">
            <p>FORMULA: NA</p>
          </body>
        </notes>
      <annotation><rdf:RDF xmlns:bqbiol="http://biomodels.net/biology-qualifiers/" xmlns:bqmodel="http://biomodels.net/model-qualifiers/" xmlns:rdf="http://www.w3.org/1999/02/22-rdf-syntax-ns#"><rdf:Description rdf:about="#_727"><bqbiol:isVersionOf><rdf.Bag><rdf:li rdf:resource="urn:miriam:kegg.compound:C00235" /></rdf.Bag></bqbiol:isVersionOf></rdf:Description></rdf:RDF></annotation></species>
      <species boundaryCondition="false" compartment="m" constant="false" hasOnlySubstanceUnits="false" id="M_C00129_m" name="isopentenyl-diphosphate">
        <notes>
          <body xmlns="http://www.w3.org/1999/xhtml">
            <p>FORMULA: NA</p>
          </body>
        </notes>
      <annotation><rdf:RDF xmlns:bqbiol="http://biomodels.net/biology-qualifiers/" xmlns:bqmodel="http://biomodels.net/model-qualifiers/" xmlns:rdf="http://www.w3.org/1999/02/22-rdf-syntax-ns#"><rdf:Description rdf:about="#_728"><bqbiol:isVersionOf><rdf.Bag><rdf:li rdf:resource="urn:miriam:kegg.compound:C00129" /></rdf.Bag></bqbiol:isVersionOf></rdf:Description></rdf:RDF></annotation></species>
      <species boundaryCondition="false" compartment="m" constant="false" hasOnlySubstanceUnits="false" id="M_C00013_m" name="diphosphate">
        <notes>
          <body xmlns="http://www.w3.org/1999/xhtml">
            <p>FORMULA: NA</p>
          </body>
        </notes>
      <annotation><rdf:RDF xmlns:bqbiol="http://biomodels.net/biology-qualifiers/" xmlns:bqmodel="http://biomodels.net/model-qualifiers/" xmlns:rdf="http://www.w3.org/1999/02/22-rdf-syntax-ns#"><rdf:Description rdf:about="#_729"><bqbiol:isVersionOf><rdf.Bag><rdf:li rdf:resource="urn:miriam:kegg.compound:C00013" /></rdf.Bag></bqbiol:isVersionOf></rdf:Description></rdf:RDF></annotation></species>
      <species boundaryCondition="false" compartment="m" constant="false" hasOnlySubstanceUnits="false" id="M_C00341_m" name="geranyl-diphosphate">
        <notes>
          <body xmlns="http://www.w3.org/1999/xhtml">
            <p>FORMULA: NA</p>
          </body>
        </notes>
      <annotation><rdf:RDF xmlns:bqbiol="http://biomodels.net/biology-qualifiers/" xmlns:bqmodel="http://biomodels.net/model-qualifiers/" xmlns:rdf="http://www.w3.org/1999/02/22-rdf-syntax-ns#"><rdf:Description rdf:about="#_730"><bqbiol:isVersionOf><rdf.Bag><rdf:li rdf:resource="urn:miriam:kegg.compound:C00341" /></rdf.Bag></bqbiol:isVersionOf></rdf:Description></rdf:RDF></annotation></species>
      <species boundaryCondition="false" compartment="m" constant="false" hasOnlySubstanceUnits="false" id="M_C00448_m" name="trans,trans-farnesyl-diphosphate">
        <notes>
          <body xmlns="http://www.w3.org/1999/xhtml">
            <p>FORMULA: NA</p>
          </body>
        </notes>
      <annotation><rdf:RDF xmlns:bqbiol="http://biomodels.net/biology-qualifiers/" xmlns:bqmodel="http://biomodels.net/model-qualifiers/" xmlns:rdf="http://www.w3.org/1999/02/22-rdf-syntax-ns#"><rdf:Description rdf:about="#_731"><bqbiol:isVersionOf><rdf.Bag><rdf:li rdf:resource="urn:miriam:kegg.compound:C00448" /></rdf.Bag></bqbiol:isVersionOf></rdf:Description></rdf:RDF></annotation></species>
      <species boundaryCondition="false" compartment="c" constant="false" hasOnlySubstanceUnits="false" id="M_C04807_c" name="2-amino-7,8-dihydro-4-hydroxy-6-(diphosphooxymethyl)pteridine">
        <notes>
          <body xmlns="http://www.w3.org/1999/xhtml">
            <p>FORMULA: NA</p>
          </body>
        </notes>
      <annotation><rdf:RDF xmlns:bqbiol="http://biomodels.net/biology-qualifiers/" xmlns:bqmodel="http://biomodels.net/model-qualifiers/" xmlns:rdf="http://www.w3.org/1999/02/22-rdf-syntax-ns#"><rdf:Description rdf:about="#_732"><bqbiol:isVersionOf><rdf.Bag><rdf:li rdf:resource="urn:miriam:kegg.compound:C04807" /></rdf.Bag></bqbiol:isVersionOf></rdf:Description></rdf:RDF></annotation></species>
      <species boundaryCondition="false" compartment="c" constant="false" hasOnlySubstanceUnits="false" id="M_C00568_c" name="4-aminobenzoate">
        <notes>
          <body xmlns="http://www.w3.org/1999/xhtml">
            <p>FORMULA: NA</p>
          </body>
        </notes>
      <annotation><rdf:RDF xmlns:bqbiol="http://biomodels.net/biology-qualifiers/" xmlns:bqmodel="http://biomodels.net/model-qualifiers/" xmlns:rdf="http://www.w3.org/1999/02/22-rdf-syntax-ns#"><rdf:Description rdf:about="#_733"><bqbiol:isVersionOf><rdf.Bag><rdf:li rdf:resource="urn:miriam:kegg.compound:C00568" /></rdf.Bag></bqbiol:isVersionOf></rdf:Description></rdf:RDF></annotation></species>
      <species boundaryCondition="false" compartment="c" constant="false" hasOnlySubstanceUnits="false" id="M_C00921_c" name="dihydropteroate">
        <notes>
          <body xmlns="http://www.w3.org/1999/xhtml">
            <p>FORMULA: NA</p>
          </body>
        </notes>
      <annotation><rdf:RDF xmlns:bqbiol="http://biomodels.net/biology-qualifiers/" xmlns:bqmodel="http://biomodels.net/model-qualifiers/" xmlns:rdf="http://www.w3.org/1999/02/22-rdf-syntax-ns#"><rdf:Description rdf:about="#_734"><bqbiol:isVersionOf><rdf.Bag><rdf:li rdf:resource="urn:miriam:kegg.compound:C00921" /></rdf.Bag></bqbiol:isVersionOf></rdf:Description></rdf:RDF></annotation></species>
      <species boundaryCondition="false" compartment="c" constant="false" hasOnlySubstanceUnits="false" id="M_C01300_c" name="2-amino-4-hydroxy-6-hydroxymethyl-7,8-dihydropteridine">
        <notes>
          <body xmlns="http://www.w3.org/1999/xhtml">
            <p>FORMULA: NA</p>
          </body>
        </notes>
      <annotation><rdf:RDF xmlns:bqbiol="http://biomodels.net/biology-qualifiers/" xmlns:bqmodel="http://biomodels.net/model-qualifiers/" xmlns:rdf="http://www.w3.org/1999/02/22-rdf-syntax-ns#"><rdf:Description rdf:about="#_735"><bqbiol:isVersionOf><rdf.Bag><rdf:li rdf:resource="urn:miriam:kegg.compound:C01300" /></rdf.Bag></bqbiol:isVersionOf></rdf:Description></rdf:RDF></annotation></species>
      <species boundaryCondition="false" compartment="c" constant="false" hasOnlySubstanceUnits="false" id="M_C00074_c" name="phosphoenolpyruvate">
        <notes>
          <body xmlns="http://www.w3.org/1999/xhtml">
            <p>FORMULA: NA</p>
          </body>
        </notes>
      <annotation><rdf:RDF xmlns:bqbiol="http://biomodels.net/biology-qualifiers/" xmlns:bqmodel="http://biomodels.net/model-qualifiers/" xmlns:rdf="http://www.w3.org/1999/02/22-rdf-syntax-ns#"><rdf:Description rdf:about="#_736"><bqbiol:isVersionOf><rdf.Bag><rdf:li rdf:resource="urn:miriam:kegg.compound:C00074" /></rdf.Bag></bqbiol:isVersionOf></rdf:Description></rdf:RDF></annotation></species>
      <species boundaryCondition="false" compartment="c" constant="false" hasOnlySubstanceUnits="false" id="M_C03175_c" name="shikimate-3-phosphate">
        <notes>
          <body xmlns="http://www.w3.org/1999/xhtml">
            <p>FORMULA: NA</p>
          </body>
        </notes>
      <annotation><rdf:RDF xmlns:bqbiol="http://biomodels.net/biology-qualifiers/" xmlns:bqmodel="http://biomodels.net/model-qualifiers/" xmlns:rdf="http://www.w3.org/1999/02/22-rdf-syntax-ns#"><rdf:Description rdf:about="#_737"><bqbiol:isVersionOf><rdf.Bag><rdf:li rdf:resource="urn:miriam:kegg.compound:C03175" /></rdf.Bag></bqbiol:isVersionOf></rdf:Description></rdf:RDF></annotation></species>
      <species boundaryCondition="false" compartment="c" constant="false" hasOnlySubstanceUnits="false" id="M_C01269_c" name="5-O-(1-carboxyvinyl)-3-phosphoshikimate">
        <notes>
          <body xmlns="http://www.w3.org/1999/xhtml">
            <p>FORMULA: NA</p>
          </body>
        </notes>
      <annotation><rdf:RDF xmlns:bqbiol="http://biomodels.net/biology-qualifiers/" xmlns:bqmodel="http://biomodels.net/model-qualifiers/" xmlns:rdf="http://www.w3.org/1999/02/22-rdf-syntax-ns#"><rdf:Description rdf:about="#_738"><bqbiol:isVersionOf><rdf.Bag><rdf:li rdf:resource="urn:miriam:kegg.compound:C01269" /></rdf.Bag></bqbiol:isVersionOf></rdf:Description></rdf:RDF></annotation></species>
      <species boundaryCondition="false" compartment="m" constant="false" hasOnlySubstanceUnits="false" id="M_C00353_m" name="geranylgeranyl-diphosphate">
        <notes>
          <body xmlns="http://www.w3.org/1999/xhtml">
            <p>FORMULA: NA</p>
          </body>
        </notes>
      <annotation><rdf:RDF xmlns:bqbiol="http://biomodels.net/biology-qualifiers/" xmlns:bqmodel="http://biomodels.net/model-qualifiers/" xmlns:rdf="http://www.w3.org/1999/02/22-rdf-syntax-ns#"><rdf:Description rdf:about="#_739"><bqbiol:isVersionOf><rdf.Bag><rdf:li rdf:resource="urn:miriam:kegg.compound:C00353" /></rdf.Bag></bqbiol:isVersionOf></rdf:Description></rdf:RDF></annotation></species>
      <species boundaryCondition="false" compartment="m" constant="false" hasOnlySubstanceUnits="false" id="M_C11356_m" name="trans,trans,cis-geranylgeranyl-diphosphate">
        <notes>
          <body xmlns="http://www.w3.org/1999/xhtml">
            <p>FORMULA: NA</p>
          </body>
        </notes>
      <annotation><rdf:RDF xmlns:bqbiol="http://biomodels.net/biology-qualifiers/" xmlns:bqmodel="http://biomodels.net/model-qualifiers/" xmlns:rdf="http://www.w3.org/1999/02/22-rdf-syntax-ns#"><rdf:Description rdf:about="#_740"><bqbiol:isVersionOf><rdf.Bag><rdf:li rdf:resource="urn:miriam:kegg.compound:C11356" /></rdf.Bag></bqbiol:isVersionOf></rdf:Description></rdf:RDF></annotation></species>
      <species boundaryCondition="false" compartment="m" constant="false" hasOnlySubstanceUnits="false" id="M_C04574_m" name="di-trans,poly-cis-undecaprenyl-diphosphate">
        <notes>
          <body xmlns="http://www.w3.org/1999/xhtml">
            <p>FORMULA: NA</p>
          </body>
        </notes>
      <annotation><rdf:RDF xmlns:bqbiol="http://biomodels.net/biology-qualifiers/" xmlns:bqmodel="http://biomodels.net/model-qualifiers/" xmlns:rdf="http://www.w3.org/1999/02/22-rdf-syntax-ns#"><rdf:Description rdf:about="#_741"><bqbiol:isVersionOf><rdf.Bag><rdf:li rdf:resource="urn:miriam:kegg.compound:C04574" /></rdf.Bag></bqbiol:isVersionOf></rdf:Description></rdf:RDF></annotation></species>
      <species boundaryCondition="false" compartment="c" constant="false" hasOnlySubstanceUnits="false" id="M_C04691_c" name="2-dehydro-3-deoxy-D-arabino-heptonate-7-phosphate">
        <notes>
          <body xmlns="http://www.w3.org/1999/xhtml">
            <p>FORMULA: NA</p>
          </body>
        </notes>
      <annotation><rdf:RDF xmlns:bqbiol="http://biomodels.net/biology-qualifiers/" xmlns:bqmodel="http://biomodels.net/model-qualifiers/" xmlns:rdf="http://www.w3.org/1999/02/22-rdf-syntax-ns#"><rdf:Description rdf:about="#_742"><bqbiol:isVersionOf><rdf.Bag><rdf:li rdf:resource="urn:miriam:kegg.compound:C04691" /></rdf.Bag></bqbiol:isVersionOf></rdf:Description></rdf:RDF></annotation></species>
      <species boundaryCondition="false" compartment="a" constant="false" hasOnlySubstanceUnits="false" id="M_C00931_a" name="porphobilinogen">
        <notes>
          <body xmlns="http://www.w3.org/1999/xhtml">
            <p>FORMULA: NA</p>
          </body>
        </notes>
      <annotation><rdf:RDF xmlns:bqbiol="http://biomodels.net/biology-qualifiers/" xmlns:bqmodel="http://biomodels.net/model-qualifiers/" xmlns:rdf="http://www.w3.org/1999/02/22-rdf-syntax-ns#"><rdf:Description rdf:about="#_743"><bqbiol:isVersionOf><rdf.Bag><rdf:li rdf:resource="urn:miriam:kegg.compound:C00931" /></rdf.Bag></bqbiol:isVersionOf></rdf:Description></rdf:RDF></annotation></species>
      <species boundaryCondition="false" compartment="a" constant="false" hasOnlySubstanceUnits="false" id="M_C01024_a" name="hydroxymethylbilane">
        <notes>
          <body xmlns="http://www.w3.org/1999/xhtml">
            <p>FORMULA: NA</p>
          </body>
        </notes>
      <annotation><rdf:RDF xmlns:bqbiol="http://biomodels.net/biology-qualifiers/" xmlns:bqmodel="http://biomodels.net/model-qualifiers/" xmlns:rdf="http://www.w3.org/1999/02/22-rdf-syntax-ns#"><rdf:Description rdf:about="#_744"><bqbiol:isVersionOf><rdf.Bag><rdf:li rdf:resource="urn:miriam:kegg.compound:C01024" /></rdf.Bag></bqbiol:isVersionOf></rdf:Description></rdf:RDF></annotation></species>
      <species boundaryCondition="false" compartment="a" constant="false" hasOnlySubstanceUnits="false" id="M_C00014_a" name="NH3">
        <notes>
          <body xmlns="http://www.w3.org/1999/xhtml">
            <p>FORMULA: NA</p>
          </body>
        </notes>
      <annotation><rdf:RDF xmlns:bqbiol="http://biomodels.net/biology-qualifiers/" xmlns:bqmodel="http://biomodels.net/model-qualifiers/" xmlns:rdf="http://www.w3.org/1999/02/22-rdf-syntax-ns#"><rdf:Description rdf:about="#_745"><bqbiol:isVersionOf><rdf.Bag><rdf:li rdf:resource="urn:miriam:kegg.compound:C00014" /></rdf.Bag></bqbiol:isVersionOf></rdf:Description></rdf:RDF></annotation></species>
      <species boundaryCondition="false" compartment="c" constant="false" hasOnlySubstanceUnits="false" id="M_C00064_c" name="L-glutamine">
        <notes>
          <body xmlns="http://www.w3.org/1999/xhtml">
            <p>FORMULA: NA</p>
          </body>
        </notes>
      <annotation><rdf:RDF xmlns:bqbiol="http://biomodels.net/biology-qualifiers/" xmlns:bqmodel="http://biomodels.net/model-qualifiers/" xmlns:rdf="http://www.w3.org/1999/02/22-rdf-syntax-ns#"><rdf:Description rdf:about="#_746"><bqbiol:isVersionOf><rdf.Bag><rdf:li rdf:resource="urn:miriam:kegg.compound:C00064" /></rdf.Bag></bqbiol:isVersionOf></rdf:Description></rdf:RDF></annotation></species>
      <species boundaryCondition="false" compartment="c" constant="false" hasOnlySubstanceUnits="false" id="M_C00018_c" name="pyridoxal-phosphate">
        <notes>
          <body xmlns="http://www.w3.org/1999/xhtml">
            <p>FORMULA: NA</p>
          </body>
        </notes>
      <annotation><rdf:RDF xmlns:bqbiol="http://biomodels.net/biology-qualifiers/" xmlns:bqmodel="http://biomodels.net/model-qualifiers/" xmlns:rdf="http://www.w3.org/1999/02/22-rdf-syntax-ns#"><rdf:Description rdf:about="#_747"><bqbiol:isVersionOf><rdf.Bag><rdf:li rdf:resource="urn:miriam:kegg.compound:C00018" /></rdf.Bag></bqbiol:isVersionOf></rdf:Description></rdf:RDF></annotation></species>
      <species boundaryCondition="false" compartment="c" constant="false" hasOnlySubstanceUnits="false" id="M_C00097_c" name="L-cysteine">
        <notes>
          <body xmlns="http://www.w3.org/1999/xhtml">
            <p>FORMULA: NA</p>
          </body>
        </notes>
      <annotation><rdf:RDF xmlns:bqbiol="http://biomodels.net/biology-qualifiers/" xmlns:bqmodel="http://biomodels.net/model-qualifiers/" xmlns:rdf="http://www.w3.org/1999/02/22-rdf-syntax-ns#"><rdf:Description rdf:about="#_748"><bqbiol:isVersionOf><rdf.Bag><rdf:li rdf:resource="urn:miriam:kegg.compound:C00097" /></rdf.Bag></bqbiol:isVersionOf></rdf:Description></rdf:RDF></annotation></species>
      <species boundaryCondition="false" compartment="c" constant="false" hasOnlySubstanceUnits="false" id="M_C00957_c" name="mercaptopyruvate">
        <notes>
          <body xmlns="http://www.w3.org/1999/xhtml">
            <p>FORMULA: NA</p>
          </body>
        </notes>
      <annotation><rdf:RDF xmlns:bqbiol="http://biomodels.net/biology-qualifiers/" xmlns:bqmodel="http://biomodels.net/model-qualifiers/" xmlns:rdf="http://www.w3.org/1999/02/22-rdf-syntax-ns#"><rdf:Description rdf:about="#_749"><bqbiol:isVersionOf><rdf.Bag><rdf:li rdf:resource="urn:miriam:kegg.compound:C00957" /></rdf.Bag></bqbiol:isVersionOf></rdf:Description></rdf:RDF></annotation></species>
      <species boundaryCondition="false" compartment="m" constant="false" hasOnlySubstanceUnits="false" id="M_C04421_m" name="N-succinyl-LL-2,6-diaminoheptanedioate">
        <notes>
          <body xmlns="http://www.w3.org/1999/xhtml">
            <p>FORMULA: NA</p>
          </body>
        </notes>
      <annotation><rdf:RDF xmlns:bqbiol="http://biomodels.net/biology-qualifiers/" xmlns:bqmodel="http://biomodels.net/model-qualifiers/" xmlns:rdf="http://www.w3.org/1999/02/22-rdf-syntax-ns#"><rdf:Description rdf:about="#_750"><bqbiol:isVersionOf><rdf.Bag><rdf:li rdf:resource="urn:miriam:kegg.compound:C04421" /></rdf.Bag></bqbiol:isVersionOf></rdf:Description></rdf:RDF></annotation></species>
      <species boundaryCondition="false" compartment="m" constant="false" hasOnlySubstanceUnits="false" id="M_C00123_m" name="L-leucine">
        <notes>
          <body xmlns="http://www.w3.org/1999/xhtml">
            <p>FORMULA: NA</p>
          </body>
        </notes>
      <annotation><rdf:RDF xmlns:bqbiol="http://biomodels.net/biology-qualifiers/" xmlns:bqmodel="http://biomodels.net/model-qualifiers/" xmlns:rdf="http://www.w3.org/1999/02/22-rdf-syntax-ns#"><rdf:Description rdf:about="#_751"><bqbiol:isVersionOf><rdf.Bag><rdf:li rdf:resource="urn:miriam:kegg.compound:C00123" /></rdf.Bag></bqbiol:isVersionOf></rdf:Description></rdf:RDF></annotation></species>
      <species boundaryCondition="false" compartment="m" constant="false" hasOnlySubstanceUnits="false" id="M_C00183_m" name="L-valine">
        <notes>
          <body xmlns="http://www.w3.org/1999/xhtml">
            <p>FORMULA: NA</p>
          </body>
        </notes>
      <annotation><rdf:RDF xmlns:bqbiol="http://biomodels.net/biology-qualifiers/" xmlns:bqmodel="http://biomodels.net/model-qualifiers/" xmlns:rdf="http://www.w3.org/1999/02/22-rdf-syntax-ns#"><rdf:Description rdf:about="#_752"><bqbiol:isVersionOf><rdf.Bag><rdf:li rdf:resource="urn:miriam:kegg.compound:C00183" /></rdf.Bag></bqbiol:isVersionOf></rdf:Description></rdf:RDF></annotation></species>
      <species boundaryCondition="false" compartment="m" constant="false" hasOnlySubstanceUnits="false" id="M_C00407_m" name="L-isoleucine">
        <notes>
          <body xmlns="http://www.w3.org/1999/xhtml">
            <p>FORMULA: NA</p>
          </body>
        </notes>
      <annotation><rdf:RDF xmlns:bqbiol="http://biomodels.net/biology-qualifiers/" xmlns:bqmodel="http://biomodels.net/model-qualifiers/" xmlns:rdf="http://www.w3.org/1999/02/22-rdf-syntax-ns#"><rdf:Description rdf:about="#_753"><bqbiol:isVersionOf><rdf.Bag><rdf:li rdf:resource="urn:miriam:kegg.compound:C00407" /></rdf.Bag></bqbiol:isVersionOf></rdf:Description></rdf:RDF></annotation></species>
      <species boundaryCondition="false" compartment="c" constant="false" hasOnlySubstanceUnits="false" id="M_C01005_c" name="O-phospho-L-serine">
        <notes>
          <body xmlns="http://www.w3.org/1999/xhtml">
            <p>FORMULA: NA</p>
          </body>
        </notes>
      <annotation><rdf:RDF xmlns:bqbiol="http://biomodels.net/biology-qualifiers/" xmlns:bqmodel="http://biomodels.net/model-qualifiers/" xmlns:rdf="http://www.w3.org/1999/02/22-rdf-syntax-ns#"><rdf:Description rdf:about="#_754"><bqbiol:isVersionOf><rdf.Bag><rdf:li rdf:resource="urn:miriam:kegg.compound:C01005" /></rdf.Bag></bqbiol:isVersionOf></rdf:Description></rdf:RDF></annotation></species>
      <species boundaryCondition="false" compartment="c" constant="false" hasOnlySubstanceUnits="false" id="M_C00251_c" name="chorismate">
        <notes>
          <body xmlns="http://www.w3.org/1999/xhtml">
            <p>FORMULA: NA</p>
          </body>
        </notes>
      <annotation><rdf:RDF xmlns:bqbiol="http://biomodels.net/biology-qualifiers/" xmlns:bqmodel="http://biomodels.net/model-qualifiers/" xmlns:rdf="http://www.w3.org/1999/02/22-rdf-syntax-ns#"><rdf:Description rdf:about="#_755"><bqbiol:isVersionOf><rdf.Bag><rdf:li rdf:resource="urn:miriam:kegg.compound:C00251" /></rdf.Bag></bqbiol:isVersionOf></rdf:Description></rdf:RDF></annotation></species>
      <species boundaryCondition="false" compartment="c" constant="false" hasOnlySubstanceUnits="false" id="M_C11355_c" name="4-amino-4-deoxychorismate">
        <notes>
          <body xmlns="http://www.w3.org/1999/xhtml">
            <p>FORMULA: NA</p>
          </body>
        </notes>
      <annotation><rdf:RDF xmlns:bqbiol="http://biomodels.net/biology-qualifiers/" xmlns:bqmodel="http://biomodels.net/model-qualifiers/" xmlns:rdf="http://www.w3.org/1999/02/22-rdf-syntax-ns#"><rdf:Description rdf:about="#_756"><bqbiol:isVersionOf><rdf.Bag><rdf:li rdf:resource="urn:miriam:kegg.compound:C11355" /></rdf.Bag></bqbiol:isVersionOf></rdf:Description></rdf:RDF></annotation></species>
      <species boundaryCondition="false" compartment="c" constant="false" hasOnlySubstanceUnits="false" id="M_C00031_c" name="D-glucose">
        <notes>
          <body xmlns="http://www.w3.org/1999/xhtml">
            <p>FORMULA: NA</p>
          </body>
        </notes>
      <annotation><rdf:RDF xmlns:bqbiol="http://biomodels.net/biology-qualifiers/" xmlns:bqmodel="http://biomodels.net/model-qualifiers/" xmlns:rdf="http://www.w3.org/1999/02/22-rdf-syntax-ns#"><rdf:Description rdf:about="#_757"><bqbiol:isVersionOf><rdf.Bag><rdf:li rdf:resource="urn:miriam:kegg.compound:C00031" /></rdf.Bag></bqbiol:isVersionOf></rdf:Description></rdf:RDF></annotation></species>
      <species boundaryCondition="false" compartment="er" constant="false" hasOnlySubstanceUnits="false" id="M_C00002_er" name="ATP">
        <notes>
          <body xmlns="http://www.w3.org/1999/xhtml">
            <p>FORMULA: NA</p>
          </body>
        </notes>
      <annotation><rdf:RDF xmlns:bqbiol="http://biomodels.net/biology-qualifiers/" xmlns:bqmodel="http://biomodels.net/model-qualifiers/" xmlns:rdf="http://www.w3.org/1999/02/22-rdf-syntax-ns#"><rdf:Description rdf:about="#_758"><bqbiol:isVersionOf><rdf.Bag><rdf:li rdf:resource="urn:miriam:kegg.compound:C00002" /></rdf.Bag></bqbiol:isVersionOf></rdf:Description></rdf:RDF></annotation></species>
      <species boundaryCondition="false" compartment="er" constant="false" hasOnlySubstanceUnits="false" id="M_C00641_er" name="1,2-diacyl-sn-glycerol">
        <notes>
          <body xmlns="http://www.w3.org/1999/xhtml">
            <p>FORMULA: NA</p>
          </body>
        </notes>
      <annotation><rdf:RDF xmlns:bqbiol="http://biomodels.net/biology-qualifiers/" xmlns:bqmodel="http://biomodels.net/model-qualifiers/" xmlns:rdf="http://www.w3.org/1999/02/22-rdf-syntax-ns#"><rdf:Description rdf:about="#_759"><bqbiol:isVersionOf><rdf.Bag><rdf:li rdf:resource="urn:miriam:kegg.compound:C00641" /></rdf.Bag></bqbiol:isVersionOf></rdf:Description></rdf:RDF></annotation></species>
      <species boundaryCondition="false" compartment="er" constant="false" hasOnlySubstanceUnits="false" id="M_C00008_er" name="ADP">
        <notes>
          <body xmlns="http://www.w3.org/1999/xhtml">
            <p>FORMULA: NA</p>
          </body>
        </notes>
      <annotation><rdf:RDF xmlns:bqbiol="http://biomodels.net/biology-qualifiers/" xmlns:bqmodel="http://biomodels.net/model-qualifiers/" xmlns:rdf="http://www.w3.org/1999/02/22-rdf-syntax-ns#"><rdf:Description rdf:about="#_760"><bqbiol:isVersionOf><rdf.Bag><rdf:li rdf:resource="urn:miriam:kegg.compound:C00008" /></rdf.Bag></bqbiol:isVersionOf></rdf:Description></rdf:RDF></annotation></species>
      <species boundaryCondition="false" compartment="er" constant="false" hasOnlySubstanceUnits="false" id="M_C04549_er" name="1-phosphatidyl-1D-myo-inositol-3-phosphate">
        <notes>
          <body xmlns="http://www.w3.org/1999/xhtml">
            <p>FORMULA: NA</p>
          </body>
        </notes>
      <annotation><rdf:RDF xmlns:bqbiol="http://biomodels.net/biology-qualifiers/" xmlns:bqmodel="http://biomodels.net/model-qualifiers/" xmlns:rdf="http://www.w3.org/1999/02/22-rdf-syntax-ns#"><rdf:Description rdf:about="#_761"><bqbiol:isVersionOf><rdf.Bag><rdf:li rdf:resource="urn:miriam:kegg.compound:C04549" /></rdf.Bag></bqbiol:isVersionOf></rdf:Description></rdf:RDF></annotation></species>
      <species boundaryCondition="false" compartment="a" constant="false" hasOnlySubstanceUnits="false" id="M_C00002_a" name="ATP">
        <notes>
          <body xmlns="http://www.w3.org/1999/xhtml">
            <p>FORMULA: NA</p>
          </body>
        </notes>
      <annotation><rdf:RDF xmlns:bqbiol="http://biomodels.net/biology-qualifiers/" xmlns:bqmodel="http://biomodels.net/model-qualifiers/" xmlns:rdf="http://www.w3.org/1999/02/22-rdf-syntax-ns#"><rdf:Description rdf:about="#_762"><bqbiol:isVersionOf><rdf.Bag><rdf:li rdf:resource="urn:miriam:kegg.compound:C00002" /></rdf.Bag></bqbiol:isVersionOf></rdf:Description></rdf:RDF></annotation></species>
      <species boundaryCondition="false" compartment="a" constant="false" hasOnlySubstanceUnits="false" id="M_C11435_a" name="4-(cytidine-5-diphospho)-2-C-methyl-D-erythritol">
        <notes>
          <body xmlns="http://www.w3.org/1999/xhtml">
            <p>FORMULA: NA</p>
          </body>
        </notes>
      <annotation><rdf:RDF xmlns:bqbiol="http://biomodels.net/biology-qualifiers/" xmlns:bqmodel="http://biomodels.net/model-qualifiers/" xmlns:rdf="http://www.w3.org/1999/02/22-rdf-syntax-ns#"><rdf:Description rdf:about="#_763"><bqbiol:isVersionOf><rdf.Bag><rdf:li rdf:resource="urn:miriam:kegg.compound:C11435" /></rdf.Bag></bqbiol:isVersionOf></rdf:Description></rdf:RDF></annotation></species>
      <species boundaryCondition="false" compartment="a" constant="false" hasOnlySubstanceUnits="false" id="M_C00008_a" name="ADP">
        <notes>
          <body xmlns="http://www.w3.org/1999/xhtml">
            <p>FORMULA: NA</p>
          </body>
        </notes>
      <annotation><rdf:RDF xmlns:bqbiol="http://biomodels.net/biology-qualifiers/" xmlns:bqmodel="http://biomodels.net/model-qualifiers/" xmlns:rdf="http://www.w3.org/1999/02/22-rdf-syntax-ns#"><rdf:Description rdf:about="#_764"><bqbiol:isVersionOf><rdf.Bag><rdf:li rdf:resource="urn:miriam:kegg.compound:C00008" /></rdf.Bag></bqbiol:isVersionOf></rdf:Description></rdf:RDF></annotation></species>
      <species boundaryCondition="false" compartment="a" constant="false" hasOnlySubstanceUnits="false" id="M_C11436_a" name="2-phospho-4-(cytidine-5-diphospho)-2-C-methyl-D-erythritol">
        <notes>
          <body xmlns="http://www.w3.org/1999/xhtml">
            <p>FORMULA: NA</p>
          </body>
        </notes>
      <annotation><rdf:RDF xmlns:bqbiol="http://biomodels.net/biology-qualifiers/" xmlns:bqmodel="http://biomodels.net/model-qualifiers/" xmlns:rdf="http://www.w3.org/1999/02/22-rdf-syntax-ns#"><rdf:Description rdf:about="#_765"><bqbiol:isVersionOf><rdf.Bag><rdf:li rdf:resource="urn:miriam:kegg.compound:C11436" /></rdf.Bag></bqbiol:isVersionOf></rdf:Description></rdf:RDF></annotation></species>
      <species boundaryCondition="false" compartment="c" constant="false" hasOnlySubstanceUnits="false" id="M_C00121_c" name="D-ribose">
        <notes>
          <body xmlns="http://www.w3.org/1999/xhtml">
            <p>FORMULA: NA</p>
          </body>
        </notes>
      <annotation><rdf:RDF xmlns:bqbiol="http://biomodels.net/biology-qualifiers/" xmlns:bqmodel="http://biomodels.net/model-qualifiers/" xmlns:rdf="http://www.w3.org/1999/02/22-rdf-syntax-ns#"><rdf:Description rdf:about="#_766"><bqbiol:isVersionOf><rdf.Bag><rdf:li rdf:resource="urn:miriam:kegg.compound:C00121" /></rdf.Bag></bqbiol:isVersionOf></rdf:Description></rdf:RDF></annotation></species>
      <species boundaryCondition="false" compartment="c" constant="false" hasOnlySubstanceUnits="false" id="M_C01801_c" name="deoxyribose">
        <notes>
          <body xmlns="http://www.w3.org/1999/xhtml">
            <p>FORMULA: NA</p>
          </body>
        </notes>
      <annotation><rdf:RDF xmlns:bqbiol="http://biomodels.net/biology-qualifiers/" xmlns:bqmodel="http://biomodels.net/model-qualifiers/" xmlns:rdf="http://www.w3.org/1999/02/22-rdf-syntax-ns#"><rdf:Description rdf:about="#_767"><bqbiol:isVersionOf><rdf.Bag><rdf:li rdf:resource="urn:miriam:kegg.compound:C01801" /></rdf.Bag></bqbiol:isVersionOf></rdf:Description></rdf:RDF></annotation></species>
      <species boundaryCondition="false" compartment="c" constant="false" hasOnlySubstanceUnits="false" id="M_C00673_c" name="2-deoxy-D-ribose-5-phosphate">
        <notes>
          <body xmlns="http://www.w3.org/1999/xhtml">
            <p>FORMULA: NA</p>
          </body>
        </notes>
      <annotation><rdf:RDF xmlns:bqbiol="http://biomodels.net/biology-qualifiers/" xmlns:bqmodel="http://biomodels.net/model-qualifiers/" xmlns:rdf="http://www.w3.org/1999/02/22-rdf-syntax-ns#"><rdf:Description rdf:about="#_768"><bqbiol:isVersionOf><rdf.Bag><rdf:li rdf:resource="urn:miriam:kegg.compound:C00673" /></rdf.Bag></bqbiol:isVersionOf></rdf:Description></rdf:RDF></annotation></species>
      <species boundaryCondition="false" compartment="m" constant="false" hasOnlySubstanceUnits="false" id="M_C00002_m" name="ATP">
        <notes>
          <body xmlns="http://www.w3.org/1999/xhtml">
            <p>FORMULA: NA</p>
          </body>
        </notes>
      <annotation><rdf:RDF xmlns:bqbiol="http://biomodels.net/biology-qualifiers/" xmlns:bqmodel="http://biomodels.net/model-qualifiers/" xmlns:rdf="http://www.w3.org/1999/02/22-rdf-syntax-ns#"><rdf:Description rdf:about="#_769"><bqbiol:isVersionOf><rdf.Bag><rdf:li rdf:resource="urn:miriam:kegg.compound:C00002" /></rdf.Bag></bqbiol:isVersionOf></rdf:Description></rdf:RDF></annotation></species>
      <species boundaryCondition="false" compartment="m" constant="false" hasOnlySubstanceUnits="false" id="M_C00882_m" name="dephospho-CoA">
        <notes>
          <body xmlns="http://www.w3.org/1999/xhtml">
            <p>FORMULA: NA</p>
          </body>
        </notes>
      <annotation><rdf:RDF xmlns:bqbiol="http://biomodels.net/biology-qualifiers/" xmlns:bqmodel="http://biomodels.net/model-qualifiers/" xmlns:rdf="http://www.w3.org/1999/02/22-rdf-syntax-ns#"><rdf:Description rdf:about="#_770"><bqbiol:isVersionOf><rdf.Bag><rdf:li rdf:resource="urn:miriam:kegg.compound:C00882" /></rdf.Bag></bqbiol:isVersionOf></rdf:Description></rdf:RDF></annotation></species>
      <species boundaryCondition="false" compartment="m" constant="false" hasOnlySubstanceUnits="false" id="M_C00008_m" name="ADP">
        <notes>
          <body xmlns="http://www.w3.org/1999/xhtml">
            <p>FORMULA: NA</p>
          </body>
        </notes>
      <annotation><rdf:RDF xmlns:bqbiol="http://biomodels.net/biology-qualifiers/" xmlns:bqmodel="http://biomodels.net/model-qualifiers/" xmlns:rdf="http://www.w3.org/1999/02/22-rdf-syntax-ns#"><rdf:Description rdf:about="#_771"><bqbiol:isVersionOf><rdf.Bag><rdf:li rdf:resource="urn:miriam:kegg.compound:C00008" /></rdf.Bag></bqbiol:isVersionOf></rdf:Description></rdf:RDF></annotation></species>
      <species boundaryCondition="false" compartment="c" constant="false" hasOnlySubstanceUnits="false" id="M_C00053_c" name="3-phosphoadenylyl-sulfate">
        <notes>
          <body xmlns="http://www.w3.org/1999/xhtml">
            <p>FORMULA: NA</p>
          </body>
        </notes>
      <annotation><rdf:RDF xmlns:bqbiol="http://biomodels.net/biology-qualifiers/" xmlns:bqmodel="http://biomodels.net/model-qualifiers/" xmlns:rdf="http://www.w3.org/1999/02/22-rdf-syntax-ns#"><rdf:Description rdf:about="#_772"><bqbiol:isVersionOf><rdf.Bag><rdf:li rdf:resource="urn:miriam:kegg.compound:C00053" /></rdf.Bag></bqbiol:isVersionOf></rdf:Description></rdf:RDF></annotation></species>
      <species boundaryCondition="false" compartment="c" constant="false" hasOnlySubstanceUnits="false" id="M_C00114_c" name="choline">
        <notes>
          <body xmlns="http://www.w3.org/1999/xhtml">
            <p>FORMULA: NA</p>
          </body>
        </notes>
      <annotation><rdf:RDF xmlns:bqbiol="http://biomodels.net/biology-qualifiers/" xmlns:bqmodel="http://biomodels.net/model-qualifiers/" xmlns:rdf="http://www.w3.org/1999/02/22-rdf-syntax-ns#"><rdf:Description rdf:about="#_773"><bqbiol:isVersionOf><rdf.Bag><rdf:li rdf:resource="urn:miriam:kegg.compound:C00114" /></rdf.Bag></bqbiol:isVersionOf></rdf:Description></rdf:RDF></annotation></species>
      <species boundaryCondition="false" compartment="c" constant="false" hasOnlySubstanceUnits="false" id="M_C00588_c" name="phosphocholine">
        <notes>
          <body xmlns="http://www.w3.org/1999/xhtml">
            <p>FORMULA: NA</p>
          </body>
        </notes>
      <annotation><rdf:RDF xmlns:bqbiol="http://biomodels.net/biology-qualifiers/" xmlns:bqmodel="http://biomodels.net/model-qualifiers/" xmlns:rdf="http://www.w3.org/1999/02/22-rdf-syntax-ns#"><rdf:Description rdf:about="#_774"><bqbiol:isVersionOf><rdf.Bag><rdf:li rdf:resource="urn:miriam:kegg.compound:C00588" /></rdf.Bag></bqbiol:isVersionOf></rdf:Description></rdf:RDF></annotation></species>
      <species boundaryCondition="false" compartment="m" constant="false" hasOnlySubstanceUnits="false" id="M_C00864_m" name="pantothenate">
        <notes>
          <body xmlns="http://www.w3.org/1999/xhtml">
            <p>FORMULA: NA</p>
          </body>
        </notes>
      <annotation><rdf:RDF xmlns:bqbiol="http://biomodels.net/biology-qualifiers/" xmlns:bqmodel="http://biomodels.net/model-qualifiers/" xmlns:rdf="http://www.w3.org/1999/02/22-rdf-syntax-ns#"><rdf:Description rdf:about="#_775"><bqbiol:isVersionOf><rdf.Bag><rdf:li rdf:resource="urn:miriam:kegg.compound:C00864" /></rdf.Bag></bqbiol:isVersionOf></rdf:Description></rdf:RDF></annotation></species>
      <species boundaryCondition="false" compartment="m" constant="false" hasOnlySubstanceUnits="false" id="M_C03492_m" name="D-4-phosphopantothenate">
        <notes>
          <body xmlns="http://www.w3.org/1999/xhtml">
            <p>FORMULA: NA</p>
          </body>
        </notes>
      <annotation><rdf:RDF xmlns:bqbiol="http://biomodels.net/biology-qualifiers/" xmlns:bqmodel="http://biomodels.net/model-qualifiers/" xmlns:rdf="http://www.w3.org/1999/02/22-rdf-syntax-ns#"><rdf:Description rdf:about="#_776"><bqbiol:isVersionOf><rdf.Bag><rdf:li rdf:resource="urn:miriam:kegg.compound:C03492" /></rdf.Bag></bqbiol:isVersionOf></rdf:Description></rdf:RDF></annotation></species>
      <species boundaryCondition="false" compartment="c" constant="false" hasOnlySubstanceUnits="false" id="M_C01102_c" name="O-phospho-L-homoserine">
        <notes>
          <body xmlns="http://www.w3.org/1999/xhtml">
            <p>FORMULA: NA</p>
          </body>
        </notes>
      <annotation><rdf:RDF xmlns:bqbiol="http://biomodels.net/biology-qualifiers/" xmlns:bqmodel="http://biomodels.net/model-qualifiers/" xmlns:rdf="http://www.w3.org/1999/02/22-rdf-syntax-ns#"><rdf:Description rdf:about="#_777"><bqbiol:isVersionOf><rdf.Bag><rdf:li rdf:resource="urn:miriam:kegg.compound:C01102" /></rdf.Bag></bqbiol:isVersionOf></rdf:Description></rdf:RDF></annotation></species>
      <species boundaryCondition="false" compartment="a" constant="false" hasOnlySubstanceUnits="false" id="M_C00074_a" name="phosphoenolpyruvate">
        <notes>
          <body xmlns="http://www.w3.org/1999/xhtml">
            <p>FORMULA: NA</p>
          </body>
        </notes>
      <annotation><rdf:RDF xmlns:bqbiol="http://biomodels.net/biology-qualifiers/" xmlns:bqmodel="http://biomodels.net/model-qualifiers/" xmlns:rdf="http://www.w3.org/1999/02/22-rdf-syntax-ns#"><rdf:Description rdf:about="#_778"><bqbiol:isVersionOf><rdf.Bag><rdf:li rdf:resource="urn:miriam:kegg.compound:C00074" /></rdf.Bag></bqbiol:isVersionOf></rdf:Description></rdf:RDF></annotation></species>
      <species boundaryCondition="false" compartment="er" constant="false" hasOnlySubstanceUnits="false" id="M_C01277_er" name="1-phosphatidyl-1D-myo-inositol-4-phosphate">
        <notes>
          <body xmlns="http://www.w3.org/1999/xhtml">
            <p>FORMULA: NA</p>
          </body>
        </notes>
      <annotation><rdf:RDF xmlns:bqbiol="http://biomodels.net/biology-qualifiers/" xmlns:bqmodel="http://biomodels.net/model-qualifiers/" xmlns:rdf="http://www.w3.org/1999/02/22-rdf-syntax-ns#"><rdf:Description rdf:about="#_779"><bqbiol:isVersionOf><rdf.Bag><rdf:li rdf:resource="urn:miriam:kegg.compound:C01277" /></rdf.Bag></bqbiol:isVersionOf></rdf:Description></rdf:RDF></annotation></species>
      <species boundaryCondition="false" compartment="er" constant="false" hasOnlySubstanceUnits="false" id="M_C04637_er" name="1-phosphatidyl-1D-myo-inositol-4,5-bisphosphate">
        <notes>
          <body xmlns="http://www.w3.org/1999/xhtml">
            <p>FORMULA: NA</p>
          </body>
        </notes>
      <annotation><rdf:RDF xmlns:bqbiol="http://biomodels.net/biology-qualifiers/" xmlns:bqmodel="http://biomodels.net/model-qualifiers/" xmlns:rdf="http://www.w3.org/1999/02/22-rdf-syntax-ns#"><rdf:Description rdf:about="#_780"><bqbiol:isVersionOf><rdf.Bag><rdf:li rdf:resource="urn:miriam:kegg.compound:C04637" /></rdf.Bag></bqbiol:isVersionOf></rdf:Description></rdf:RDF></annotation></species>
      <species boundaryCondition="false" compartment="c" constant="false" hasOnlySubstanceUnits="false" id="M_C00354_c" name="D-fructose-1,6-bisphosphate">
        <notes>
          <body xmlns="http://www.w3.org/1999/xhtml">
            <p>FORMULA: NA</p>
          </body>
        </notes>
      <annotation><rdf:RDF xmlns:bqbiol="http://biomodels.net/biology-qualifiers/" xmlns:bqmodel="http://biomodels.net/model-qualifiers/" xmlns:rdf="http://www.w3.org/1999/02/22-rdf-syntax-ns#"><rdf:Description rdf:about="#_781"><bqbiol:isVersionOf><rdf.Bag><rdf:li rdf:resource="urn:miriam:kegg.compound:C00354" /></rdf.Bag></bqbiol:isVersionOf></rdf:Description></rdf:RDF></annotation></species>
      <species boundaryCondition="false" compartment="a" constant="false" hasOnlySubstanceUnits="false" id="M_C00197_a" name="3-phospho-D-glycerate">
        <notes>
          <body xmlns="http://www.w3.org/1999/xhtml">
            <p>FORMULA: NA</p>
          </body>
        </notes>
      <annotation><rdf:RDF xmlns:bqbiol="http://biomodels.net/biology-qualifiers/" xmlns:bqmodel="http://biomodels.net/model-qualifiers/" xmlns:rdf="http://www.w3.org/1999/02/22-rdf-syntax-ns#"><rdf:Description rdf:about="#_782"><bqbiol:isVersionOf><rdf.Bag><rdf:li rdf:resource="urn:miriam:kegg.compound:C00197" /></rdf.Bag></bqbiol:isVersionOf></rdf:Description></rdf:RDF></annotation></species>
      <species boundaryCondition="false" compartment="m" constant="false" hasOnlySubstanceUnits="false" id="M_C00049_m" name="L-aspartate">
        <notes>
          <body xmlns="http://www.w3.org/1999/xhtml">
            <p>FORMULA: NA</p>
          </body>
        </notes>
      <annotation><rdf:RDF xmlns:bqbiol="http://biomodels.net/biology-qualifiers/" xmlns:bqmodel="http://biomodels.net/model-qualifiers/" xmlns:rdf="http://www.w3.org/1999/02/22-rdf-syntax-ns#"><rdf:Description rdf:about="#_783"><bqbiol:isVersionOf><rdf.Bag><rdf:li rdf:resource="urn:miriam:kegg.compound:C00049" /></rdf.Bag></bqbiol:isVersionOf></rdf:Description></rdf:RDF></annotation></species>
      <species boundaryCondition="false" compartment="c" constant="false" hasOnlySubstanceUnits="false" id="M_C00055_c" name="CMP">
        <notes>
          <body xmlns="http://www.w3.org/1999/xhtml">
            <p>FORMULA: NA</p>
          </body>
        </notes>
      <annotation><rdf:RDF xmlns:bqbiol="http://biomodels.net/biology-qualifiers/" xmlns:bqmodel="http://biomodels.net/model-qualifiers/" xmlns:rdf="http://www.w3.org/1999/02/22-rdf-syntax-ns#"><rdf:Description rdf:about="#_784"><bqbiol:isVersionOf><rdf.Bag><rdf:li rdf:resource="urn:miriam:kegg.compound:C00055" /></rdf.Bag></bqbiol:isVersionOf></rdf:Description></rdf:RDF></annotation></species>
      <species boundaryCondition="false" compartment="c" constant="false" hasOnlySubstanceUnits="false" id="M_C00239_c" name="dCMP">
        <notes>
          <body xmlns="http://www.w3.org/1999/xhtml">
            <p>FORMULA: NA</p>
          </body>
        </notes>
      <annotation><rdf:RDF xmlns:bqbiol="http://biomodels.net/biology-qualifiers/" xmlns:bqmodel="http://biomodels.net/model-qualifiers/" xmlns:rdf="http://www.w3.org/1999/02/22-rdf-syntax-ns#"><rdf:Description rdf:about="#_785"><bqbiol:isVersionOf><rdf.Bag><rdf:li rdf:resource="urn:miriam:kegg.compound:C00239" /></rdf.Bag></bqbiol:isVersionOf></rdf:Description></rdf:RDF></annotation></species>
      <species boundaryCondition="false" compartment="c" constant="false" hasOnlySubstanceUnits="false" id="M_C00360_c" name="dAMP">
        <notes>
          <body xmlns="http://www.w3.org/1999/xhtml">
            <p>FORMULA: NA</p>
          </body>
        </notes>
      <annotation><rdf:RDF xmlns:bqbiol="http://biomodels.net/biology-qualifiers/" xmlns:bqmodel="http://biomodels.net/model-qualifiers/" xmlns:rdf="http://www.w3.org/1999/02/22-rdf-syntax-ns#"><rdf:Description rdf:about="#_786"><bqbiol:isVersionOf><rdf.Bag><rdf:li rdf:resource="urn:miriam:kegg.compound:C00360" /></rdf.Bag></bqbiol:isVersionOf></rdf:Description></rdf:RDF></annotation></species>
      <species boundaryCondition="false" compartment="c" constant="false" hasOnlySubstanceUnits="false" id="M_C00075_c" name="UTP">
        <notes>
          <body xmlns="http://www.w3.org/1999/xhtml">
            <p>FORMULA: NA</p>
          </body>
        </notes>
      <annotation><rdf:RDF xmlns:bqbiol="http://biomodels.net/biology-qualifiers/" xmlns:bqmodel="http://biomodels.net/model-qualifiers/" xmlns:rdf="http://www.w3.org/1999/02/22-rdf-syntax-ns#"><rdf:Description rdf:about="#_787"><bqbiol:isVersionOf><rdf.Bag><rdf:li rdf:resource="urn:miriam:kegg.compound:C00075" /></rdf.Bag></bqbiol:isVersionOf></rdf:Description></rdf:RDF></annotation></species>
      <species boundaryCondition="false" compartment="c" constant="false" hasOnlySubstanceUnits="false" id="M_C00044_c" name="GTP">
        <notes>
          <body xmlns="http://www.w3.org/1999/xhtml">
            <p>FORMULA: NA</p>
          </body>
        </notes>
      <annotation><rdf:RDF xmlns:bqbiol="http://biomodels.net/biology-qualifiers/" xmlns:bqmodel="http://biomodels.net/model-qualifiers/" xmlns:rdf="http://www.w3.org/1999/02/22-rdf-syntax-ns#"><rdf:Description rdf:about="#_788"><bqbiol:isVersionOf><rdf.Bag><rdf:li rdf:resource="urn:miriam:kegg.compound:C00044" /></rdf.Bag></bqbiol:isVersionOf></rdf:Description></rdf:RDF></annotation></species>
      <species boundaryCondition="false" compartment="c" constant="false" hasOnlySubstanceUnits="false" id="M_C00063_c" name="CTP">
        <notes>
          <body xmlns="http://www.w3.org/1999/xhtml">
            <p>FORMULA: NA</p>
          </body>
        </notes>
      <annotation><rdf:RDF xmlns:bqbiol="http://biomodels.net/biology-qualifiers/" xmlns:bqmodel="http://biomodels.net/model-qualifiers/" xmlns:rdf="http://www.w3.org/1999/02/22-rdf-syntax-ns#"><rdf:Description rdf:about="#_789"><bqbiol:isVersionOf><rdf.Bag><rdf:li rdf:resource="urn:miriam:kegg.compound:C00063" /></rdf.Bag></bqbiol:isVersionOf></rdf:Description></rdf:RDF></annotation></species>
      <species boundaryCondition="false" compartment="c" constant="false" hasOnlySubstanceUnits="false" id="M_C00104_c" name="IDP">
        <notes>
          <body xmlns="http://www.w3.org/1999/xhtml">
            <p>FORMULA: NA</p>
          </body>
        </notes>
      <annotation><rdf:RDF xmlns:bqbiol="http://biomodels.net/biology-qualifiers/" xmlns:bqmodel="http://biomodels.net/model-qualifiers/" xmlns:rdf="http://www.w3.org/1999/02/22-rdf-syntax-ns#"><rdf:Description rdf:about="#_790"><bqbiol:isVersionOf><rdf.Bag><rdf:li rdf:resource="urn:miriam:kegg.compound:C00104" /></rdf.Bag></bqbiol:isVersionOf></rdf:Description></rdf:RDF></annotation></species>
      <species boundaryCondition="false" compartment="c" constant="false" hasOnlySubstanceUnits="false" id="M_C00081_c" name="ITP">
        <notes>
          <body xmlns="http://www.w3.org/1999/xhtml">
            <p>FORMULA: NA</p>
          </body>
        </notes>
      <annotation><rdf:RDF xmlns:bqbiol="http://biomodels.net/biology-qualifiers/" xmlns:bqmodel="http://biomodels.net/model-qualifiers/" xmlns:rdf="http://www.w3.org/1999/02/22-rdf-syntax-ns#"><rdf:Description rdf:about="#_791"><bqbiol:isVersionOf><rdf.Bag><rdf:li rdf:resource="urn:miriam:kegg.compound:C00081" /></rdf.Bag></bqbiol:isVersionOf></rdf:Description></rdf:RDF></annotation></species>
      <species boundaryCondition="false" compartment="c" constant="false" hasOnlySubstanceUnits="false" id="M_C00131_c" name="dATP">
        <notes>
          <body xmlns="http://www.w3.org/1999/xhtml">
            <p>FORMULA: NA</p>
          </body>
        </notes>
      <annotation><rdf:RDF xmlns:bqbiol="http://biomodels.net/biology-qualifiers/" xmlns:bqmodel="http://biomodels.net/model-qualifiers/" xmlns:rdf="http://www.w3.org/1999/02/22-rdf-syntax-ns#"><rdf:Description rdf:about="#_792"><bqbiol:isVersionOf><rdf.Bag><rdf:li rdf:resource="urn:miriam:kegg.compound:C00131" /></rdf.Bag></bqbiol:isVersionOf></rdf:Description></rdf:RDF></annotation></species>
      <species boundaryCondition="false" compartment="c" constant="false" hasOnlySubstanceUnits="false" id="M_C00286_c" name="dGTP">
        <notes>
          <body xmlns="http://www.w3.org/1999/xhtml">
            <p>FORMULA: NA</p>
          </body>
        </notes>
      <annotation><rdf:RDF xmlns:bqbiol="http://biomodels.net/biology-qualifiers/" xmlns:bqmodel="http://biomodels.net/model-qualifiers/" xmlns:rdf="http://www.w3.org/1999/02/22-rdf-syntax-ns#"><rdf:Description rdf:about="#_793"><bqbiol:isVersionOf><rdf.Bag><rdf:li rdf:resource="urn:miriam:kegg.compound:C00286" /></rdf.Bag></bqbiol:isVersionOf></rdf:Description></rdf:RDF></annotation></species>
      <species boundaryCondition="false" compartment="c" constant="false" hasOnlySubstanceUnits="false" id="M_C00363_c" name="dTDP">
        <notes>
          <body xmlns="http://www.w3.org/1999/xhtml">
            <p>FORMULA: NA</p>
          </body>
        </notes>
      <annotation><rdf:RDF xmlns:bqbiol="http://biomodels.net/biology-qualifiers/" xmlns:bqmodel="http://biomodels.net/model-qualifiers/" xmlns:rdf="http://www.w3.org/1999/02/22-rdf-syntax-ns#"><rdf:Description rdf:about="#_794"><bqbiol:isVersionOf><rdf.Bag><rdf:li rdf:resource="urn:miriam:kegg.compound:C00363" /></rdf.Bag></bqbiol:isVersionOf></rdf:Description></rdf:RDF></annotation></species>
      <species boundaryCondition="false" compartment="c" constant="false" hasOnlySubstanceUnits="false" id="M_C00459_c" name="dTTP">
        <notes>
          <body xmlns="http://www.w3.org/1999/xhtml">
            <p>FORMULA: NA</p>
          </body>
        </notes>
      <annotation><rdf:RDF xmlns:bqbiol="http://biomodels.net/biology-qualifiers/" xmlns:bqmodel="http://biomodels.net/model-qualifiers/" xmlns:rdf="http://www.w3.org/1999/02/22-rdf-syntax-ns#"><rdf:Description rdf:about="#_795"><bqbiol:isVersionOf><rdf.Bag><rdf:li rdf:resource="urn:miriam:kegg.compound:C00459" /></rdf.Bag></bqbiol:isVersionOf></rdf:Description></rdf:RDF></annotation></species>
      <species boundaryCondition="false" compartment="c" constant="false" hasOnlySubstanceUnits="false" id="M_C00458_c" name="dCTP">
        <notes>
          <body xmlns="http://www.w3.org/1999/xhtml">
            <p>FORMULA: NA</p>
          </body>
        </notes>
      <annotation><rdf:RDF xmlns:bqbiol="http://biomodels.net/biology-qualifiers/" xmlns:bqmodel="http://biomodels.net/model-qualifiers/" xmlns:rdf="http://www.w3.org/1999/02/22-rdf-syntax-ns#"><rdf:Description rdf:about="#_796"><bqbiol:isVersionOf><rdf.Bag><rdf:li rdf:resource="urn:miriam:kegg.compound:C00458" /></rdf.Bag></bqbiol:isVersionOf></rdf:Description></rdf:RDF></annotation></species>
      <species boundaryCondition="false" compartment="c" constant="false" hasOnlySubstanceUnits="false" id="M_C00460_c" name="dUTP">
        <notes>
          <body xmlns="http://www.w3.org/1999/xhtml">
            <p>FORMULA: NA</p>
          </body>
        </notes>
      <annotation><rdf:RDF xmlns:bqbiol="http://biomodels.net/biology-qualifiers/" xmlns:bqmodel="http://biomodels.net/model-qualifiers/" xmlns:rdf="http://www.w3.org/1999/02/22-rdf-syntax-ns#"><rdf:Description rdf:about="#_797"><bqbiol:isVersionOf><rdf.Bag><rdf:li rdf:resource="urn:miriam:kegg.compound:C00460" /></rdf.Bag></bqbiol:isVersionOf></rdf:Description></rdf:RDF></annotation></species>
      <species boundaryCondition="false" compartment="c" constant="false" hasOnlySubstanceUnits="false" id="M_C00362_c" name="dGMP">
        <notes>
          <body xmlns="http://www.w3.org/1999/xhtml">
            <p>FORMULA: NA</p>
          </body>
        </notes>
      <annotation><rdf:RDF xmlns:bqbiol="http://biomodels.net/biology-qualifiers/" xmlns:bqmodel="http://biomodels.net/model-qualifiers/" xmlns:rdf="http://www.w3.org/1999/02/22-rdf-syntax-ns#"><rdf:Description rdf:about="#_798"><bqbiol:isVersionOf><rdf.Bag><rdf:li rdf:resource="urn:miriam:kegg.compound:C00362" /></rdf.Bag></bqbiol:isVersionOf></rdf:Description></rdf:RDF></annotation></species>
      <species boundaryCondition="false" compartment="c" constant="false" hasOnlySubstanceUnits="false" id="M_C00636_c" name="D-mannose-1-phosphate">
        <notes>
          <body xmlns="http://www.w3.org/1999/xhtml">
            <p>FORMULA: NA</p>
          </body>
        </notes>
      <annotation><rdf:RDF xmlns:bqbiol="http://biomodels.net/biology-qualifiers/" xmlns:bqmodel="http://biomodels.net/model-qualifiers/" xmlns:rdf="http://www.w3.org/1999/02/22-rdf-syntax-ns#"><rdf:Description rdf:about="#_799"><bqbiol:isVersionOf><rdf.Bag><rdf:li rdf:resource="urn:miriam:kegg.compound:C00636" /></rdf.Bag></bqbiol:isVersionOf></rdf:Description></rdf:RDF></annotation></species>
      <species boundaryCondition="false" compartment="c" constant="false" hasOnlySubstanceUnits="false" id="M_C00307_c" name="CDP-choline">
        <notes>
          <body xmlns="http://www.w3.org/1999/xhtml">
            <p>FORMULA: NA</p>
          </body>
        </notes>
      <annotation><rdf:RDF xmlns:bqbiol="http://biomodels.net/biology-qualifiers/" xmlns:bqmodel="http://biomodels.net/model-qualifiers/" xmlns:rdf="http://www.w3.org/1999/02/22-rdf-syntax-ns#"><rdf:Description rdf:about="#_800"><bqbiol:isVersionOf><rdf.Bag><rdf:li rdf:resource="urn:miriam:kegg.compound:C00307" /></rdf.Bag></bqbiol:isVersionOf></rdf:Description></rdf:RDF></annotation></species>
      <species boundaryCondition="false" compartment="c" constant="false" hasOnlySubstanceUnits="false" id="M_C00857_c" name="deamino-NAD+">
        <notes>
          <body xmlns="http://www.w3.org/1999/xhtml">
            <p>FORMULA: NA</p>
          </body>
        </notes>
      <annotation><rdf:RDF xmlns:bqbiol="http://biomodels.net/biology-qualifiers/" xmlns:bqmodel="http://biomodels.net/model-qualifiers/" xmlns:rdf="http://www.w3.org/1999/02/22-rdf-syntax-ns#"><rdf:Description rdf:about="#_801"><bqbiol:isVersionOf><rdf.Bag><rdf:li rdf:resource="urn:miriam:kegg.compound:C00857" /></rdf.Bag></bqbiol:isVersionOf></rdf:Description></rdf:RDF></annotation></species>
      <species boundaryCondition="false" compartment="c" constant="false" hasOnlySubstanceUnits="false" id="M_C04256_c" name="N-acetyl-D-glucosamine-1-phosphate">
        <notes>
          <body xmlns="http://www.w3.org/1999/xhtml">
            <p>FORMULA: NA</p>
          </body>
        </notes>
      <annotation><rdf:RDF xmlns:bqbiol="http://biomodels.net/biology-qualifiers/" xmlns:bqmodel="http://biomodels.net/model-qualifiers/" xmlns:rdf="http://www.w3.org/1999/02/22-rdf-syntax-ns#"><rdf:Description rdf:about="#_802"><bqbiol:isVersionOf><rdf.Bag><rdf:li rdf:resource="urn:miriam:kegg.compound:C04256" /></rdf.Bag></bqbiol:isVersionOf></rdf:Description></rdf:RDF></annotation></species>
      <species boundaryCondition="false" compartment="c" constant="false" hasOnlySubstanceUnits="false" id="M_C00043_c" name="UDP-N-acetyl-D-glucosamine">
        <notes>
          <body xmlns="http://www.w3.org/1999/xhtml">
            <p>FORMULA: NA</p>
          </body>
        </notes>
      <annotation><rdf:RDF xmlns:bqbiol="http://biomodels.net/biology-qualifiers/" xmlns:bqmodel="http://biomodels.net/model-qualifiers/" xmlns:rdf="http://www.w3.org/1999/02/22-rdf-syntax-ns#"><rdf:Description rdf:about="#_803"><bqbiol:isVersionOf><rdf.Bag><rdf:li rdf:resource="urn:miriam:kegg.compound:C00043" /></rdf.Bag></bqbiol:isVersionOf></rdf:Description></rdf:RDF></annotation></species>
      <species boundaryCondition="false" compartment="c" constant="false" hasOnlySubstanceUnits="false" id="M_C00103_c" name="D-glucose-1-phosphate">
        <notes>
          <body xmlns="http://www.w3.org/1999/xhtml">
            <p>FORMULA: NA</p>
          </body>
        </notes>
      <annotation><rdf:RDF xmlns:bqbiol="http://biomodels.net/biology-qualifiers/" xmlns:bqmodel="http://biomodels.net/model-qualifiers/" xmlns:rdf="http://www.w3.org/1999/02/22-rdf-syntax-ns#"><rdf:Description rdf:about="#_804"><bqbiol:isVersionOf><rdf.Bag><rdf:li rdf:resource="urn:miriam:kegg.compound:C00103" /></rdf.Bag></bqbiol:isVersionOf></rdf:Description></rdf:RDF></annotation></species>
      <species boundaryCondition="false" compartment="c" constant="false" hasOnlySubstanceUnits="false" id="M_C00498_c" name="ADP-glucose">
        <notes>
          <body xmlns="http://www.w3.org/1999/xhtml">
            <p>FORMULA: NA</p>
          </body>
        </notes>
      <annotation><rdf:RDF xmlns:bqbiol="http://biomodels.net/biology-qualifiers/" xmlns:bqmodel="http://biomodels.net/model-qualifiers/" xmlns:rdf="http://www.w3.org/1999/02/22-rdf-syntax-ns#"><rdf:Description rdf:about="#_805"><bqbiol:isVersionOf><rdf.Bag><rdf:li rdf:resource="urn:miriam:kegg.compound:C00498" /></rdf.Bag></bqbiol:isVersionOf></rdf:Description></rdf:RDF></annotation></species>
      <species boundaryCondition="false" compartment="m" constant="false" hasOnlySubstanceUnits="false" id="M_C01134_m" name="pantetheine-4-phosphate">
        <notes>
          <body xmlns="http://www.w3.org/1999/xhtml">
            <p>FORMULA: NA</p>
          </body>
        </notes>
      <annotation><rdf:RDF xmlns:bqbiol="http://biomodels.net/biology-qualifiers/" xmlns:bqmodel="http://biomodels.net/model-qualifiers/" xmlns:rdf="http://www.w3.org/1999/02/22-rdf-syntax-ns#"><rdf:Description rdf:about="#_806"><bqbiol:isVersionOf><rdf.Bag><rdf:li rdf:resource="urn:miriam:kegg.compound:C01134" /></rdf.Bag></bqbiol:isVersionOf></rdf:Description></rdf:RDF></annotation></species>
      <species boundaryCondition="false" compartment="er" constant="false" hasOnlySubstanceUnits="false" id="M_C00063_er" name="CTP">
        <notes>
          <body xmlns="http://www.w3.org/1999/xhtml">
            <p>FORMULA: NA</p>
          </body>
        </notes>
      <annotation><rdf:RDF xmlns:bqbiol="http://biomodels.net/biology-qualifiers/" xmlns:bqmodel="http://biomodels.net/model-qualifiers/" xmlns:rdf="http://www.w3.org/1999/02/22-rdf-syntax-ns#"><rdf:Description rdf:about="#_807"><bqbiol:isVersionOf><rdf.Bag><rdf:li rdf:resource="urn:miriam:kegg.compound:C00063" /></rdf.Bag></bqbiol:isVersionOf></rdf:Description></rdf:RDF></annotation></species>
      <species boundaryCondition="false" compartment="er" constant="false" hasOnlySubstanceUnits="false" id="M_C00013_er" name="diphosphate">
        <notes>
          <body xmlns="http://www.w3.org/1999/xhtml">
            <p>FORMULA: NA</p>
          </body>
        </notes>
      <annotation><rdf:RDF xmlns:bqbiol="http://biomodels.net/biology-qualifiers/" xmlns:bqmodel="http://biomodels.net/model-qualifiers/" xmlns:rdf="http://www.w3.org/1999/02/22-rdf-syntax-ns#"><rdf:Description rdf:about="#_808"><bqbiol:isVersionOf><rdf.Bag><rdf:li rdf:resource="urn:miriam:kegg.compound:C00013" /></rdf.Bag></bqbiol:isVersionOf></rdf:Description></rdf:RDF></annotation></species>
      <species boundaryCondition="false" compartment="er" constant="false" hasOnlySubstanceUnits="false" id="M_C00269_er" name="CDP-diacylglycerol">
        <notes>
          <body xmlns="http://www.w3.org/1999/xhtml">
            <p>FORMULA: NA</p>
          </body>
        </notes>
      <annotation><rdf:RDF xmlns:bqbiol="http://biomodels.net/biology-qualifiers/" xmlns:bqmodel="http://biomodels.net/model-qualifiers/" xmlns:rdf="http://www.w3.org/1999/02/22-rdf-syntax-ns#"><rdf:Description rdf:about="#_809"><bqbiol:isVersionOf><rdf.Bag><rdf:li rdf:resource="urn:miriam:kegg.compound:C00269" /></rdf.Bag></bqbiol:isVersionOf></rdf:Description></rdf:RDF></annotation></species>
      <species boundaryCondition="false" compartment="a" constant="false" hasOnlySubstanceUnits="false" id="M_C00063_a" name="CTP">
        <notes>
          <body xmlns="http://www.w3.org/1999/xhtml">
            <p>FORMULA: NA</p>
          </body>
        </notes>
      <annotation><rdf:RDF xmlns:bqbiol="http://biomodels.net/biology-qualifiers/" xmlns:bqmodel="http://biomodels.net/model-qualifiers/" xmlns:rdf="http://www.w3.org/1999/02/22-rdf-syntax-ns#"><rdf:Description rdf:about="#_810"><bqbiol:isVersionOf><rdf.Bag><rdf:li rdf:resource="urn:miriam:kegg.compound:C00063" /></rdf.Bag></bqbiol:isVersionOf></rdf:Description></rdf:RDF></annotation></species>
      <species boundaryCondition="false" compartment="a" constant="false" hasOnlySubstanceUnits="false" id="M_C00013_a" name="diphosphate">
        <notes>
          <body xmlns="http://www.w3.org/1999/xhtml">
            <p>FORMULA: NA</p>
          </body>
        </notes>
      <annotation><rdf:RDF xmlns:bqbiol="http://biomodels.net/biology-qualifiers/" xmlns:bqmodel="http://biomodels.net/model-qualifiers/" xmlns:rdf="http://www.w3.org/1999/02/22-rdf-syntax-ns#"><rdf:Description rdf:about="#_811"><bqbiol:isVersionOf><rdf.Bag><rdf:li rdf:resource="urn:miriam:kegg.compound:C00013" /></rdf.Bag></bqbiol:isVersionOf></rdf:Description></rdf:RDF></annotation></species>
      <species boundaryCondition="false" compartment="er" constant="false" hasOnlySubstanceUnits="false" id="M_C00137_er" name="myo-inositol">
        <notes>
          <body xmlns="http://www.w3.org/1999/xhtml">
            <p>FORMULA: NA</p>
          </body>
        </notes>
      <annotation><rdf:RDF xmlns:bqbiol="http://biomodels.net/biology-qualifiers/" xmlns:bqmodel="http://biomodels.net/model-qualifiers/" xmlns:rdf="http://www.w3.org/1999/02/22-rdf-syntax-ns#"><rdf:Description rdf:about="#_812"><bqbiol:isVersionOf><rdf.Bag><rdf:li rdf:resource="urn:miriam:kegg.compound:C00137" /></rdf.Bag></bqbiol:isVersionOf></rdf:Description></rdf:RDF></annotation></species>
      <species boundaryCondition="false" compartment="er" constant="false" hasOnlySubstanceUnits="false" id="M_C00055_er" name="CMP">
        <notes>
          <body xmlns="http://www.w3.org/1999/xhtml">
            <p>FORMULA: NA</p>
          </body>
        </notes>
      <annotation><rdf:RDF xmlns:bqbiol="http://biomodels.net/biology-qualifiers/" xmlns:bqmodel="http://biomodels.net/model-qualifiers/" xmlns:rdf="http://www.w3.org/1999/02/22-rdf-syntax-ns#"><rdf:Description rdf:about="#_813"><bqbiol:isVersionOf><rdf.Bag><rdf:li rdf:resource="urn:miriam:kegg.compound:C00055" /></rdf.Bag></bqbiol:isVersionOf></rdf:Description></rdf:RDF></annotation></species>
      <species boundaryCondition="false" compartment="c" constant="false" hasOnlySubstanceUnits="false" id="M_C04500_c" name="N-acetyl-D-glucosaminyldiphosphodolichol">
        <notes>
          <body xmlns="http://www.w3.org/1999/xhtml">
            <p>FORMULA: NA</p>
          </body>
        </notes>
      <annotation><rdf:RDF xmlns:bqbiol="http://biomodels.net/biology-qualifiers/" xmlns:bqmodel="http://biomodels.net/model-qualifiers/" xmlns:rdf="http://www.w3.org/1999/02/22-rdf-syntax-ns#"><rdf:Description rdf:about="#_814"><bqbiol:isVersionOf><rdf.Bag><rdf:li rdf:resource="urn:miriam:kegg.compound:C04500" /></rdf.Bag></bqbiol:isVersionOf></rdf:Description></rdf:RDF></annotation></species>
      <species boundaryCondition="false" compartment="er" constant="false" hasOnlySubstanceUnits="false" id="M_C00307_er" name="CDP-choline">
        <notes>
          <body xmlns="http://www.w3.org/1999/xhtml">
            <p>FORMULA: NA</p>
          </body>
        </notes>
      <annotation><rdf:RDF xmlns:bqbiol="http://biomodels.net/biology-qualifiers/" xmlns:bqmodel="http://biomodels.net/model-qualifiers/" xmlns:rdf="http://www.w3.org/1999/02/22-rdf-syntax-ns#"><rdf:Description rdf:about="#_815"><bqbiol:isVersionOf><rdf.Bag><rdf:li rdf:resource="urn:miriam:kegg.compound:C00307" /></rdf.Bag></bqbiol:isVersionOf></rdf:Description></rdf:RDF></annotation></species>
      <species boundaryCondition="false" compartment="er" constant="false" hasOnlySubstanceUnits="false" id="M_C00157_er" name="phosphatidylcholine">
        <notes>
          <body xmlns="http://www.w3.org/1999/xhtml">
            <p>FORMULA: NA</p>
          </body>
        </notes>
      <annotation><rdf:RDF xmlns:bqbiol="http://biomodels.net/biology-qualifiers/" xmlns:bqmodel="http://biomodels.net/model-qualifiers/" xmlns:rdf="http://www.w3.org/1999/02/22-rdf-syntax-ns#"><rdf:Description rdf:about="#_816"><bqbiol:isVersionOf><rdf.Bag><rdf:li rdf:resource="urn:miriam:kegg.compound:C00157" /></rdf.Bag></bqbiol:isVersionOf></rdf:Description></rdf:RDF></annotation></species>
      <species boundaryCondition="false" compartment="er" constant="false" hasOnlySubstanceUnits="false" id="M_C00550_er" name="sphingomyelin">
        <notes>
          <body xmlns="http://www.w3.org/1999/xhtml">
            <p>FORMULA: NA</p>
          </body>
        </notes>
      <annotation><rdf:RDF xmlns:bqbiol="http://biomodels.net/biology-qualifiers/" xmlns:bqmodel="http://biomodels.net/model-qualifiers/" xmlns:rdf="http://www.w3.org/1999/02/22-rdf-syntax-ns#"><rdf:Description rdf:about="#_817"><bqbiol:isVersionOf><rdf.Bag><rdf:li rdf:resource="urn:miriam:kegg.compound:C00550" /></rdf.Bag></bqbiol:isVersionOf></rdf:Description></rdf:RDF></annotation></species>
      <species boundaryCondition="false" compartment="er" constant="false" hasOnlySubstanceUnits="false" id="M_C03892_er" name="phosphatidylglycerophosphate">
        <notes>
          <body xmlns="http://www.w3.org/1999/xhtml">
            <p>FORMULA: NA</p>
          </body>
        </notes>
      <annotation><rdf:RDF xmlns:bqbiol="http://biomodels.net/biology-qualifiers/" xmlns:bqmodel="http://biomodels.net/model-qualifiers/" xmlns:rdf="http://www.w3.org/1999/02/22-rdf-syntax-ns#"><rdf:Description rdf:about="#_818"><bqbiol:isVersionOf><rdf.Bag><rdf:li rdf:resource="urn:miriam:kegg.compound:C03892" /></rdf.Bag></bqbiol:isVersionOf></rdf:Description></rdf:RDF></annotation></species>
      <species boundaryCondition="false" compartment="er" constant="false" hasOnlySubstanceUnits="false" id="M_C02737_er" name="phosphatidylserine">
        <notes>
          <body xmlns="http://www.w3.org/1999/xhtml">
            <p>FORMULA: NA</p>
          </body>
        </notes>
      <annotation><rdf:RDF xmlns:bqbiol="http://biomodels.net/biology-qualifiers/" xmlns:bqmodel="http://biomodels.net/model-qualifiers/" xmlns:rdf="http://www.w3.org/1999/02/22-rdf-syntax-ns#"><rdf:Description rdf:about="#_819"><bqbiol:isVersionOf><rdf.Bag><rdf:li rdf:resource="urn:miriam:kegg.compound:C02737" /></rdf.Bag></bqbiol:isVersionOf></rdf:Description></rdf:RDF></annotation></species>
      <species boundaryCondition="false" compartment="c" constant="false" hasOnlySubstanceUnits="false" id="M_C00320_c" name="thiosulfate">
        <notes>
          <body xmlns="http://www.w3.org/1999/xhtml">
            <p>FORMULA: NA</p>
          </body>
        </notes>
      <annotation><rdf:RDF xmlns:bqbiol="http://biomodels.net/biology-qualifiers/" xmlns:bqmodel="http://biomodels.net/model-qualifiers/" xmlns:rdf="http://www.w3.org/1999/02/22-rdf-syntax-ns#"><rdf:Description rdf:about="#_820"><bqbiol:isVersionOf><rdf.Bag><rdf:li rdf:resource="urn:miriam:kegg.compound:C00320" /></rdf.Bag></bqbiol:isVersionOf></rdf:Description></rdf:RDF></annotation></species>
      <species boundaryCondition="false" compartment="m" constant="false" hasOnlySubstanceUnits="false" id="M_C00033_m" name="acetate">
        <notes>
          <body xmlns="http://www.w3.org/1999/xhtml">
            <p>FORMULA: NA</p>
          </body>
        </notes>
      <annotation><rdf:RDF xmlns:bqbiol="http://biomodels.net/biology-qualifiers/" xmlns:bqmodel="http://biomodels.net/model-qualifiers/" xmlns:rdf="http://www.w3.org/1999/02/22-rdf-syntax-ns#"><rdf:Description rdf:about="#_821"><bqbiol:isVersionOf><rdf.Bag><rdf:li rdf:resource="urn:miriam:kegg.compound:C00033" /></rdf.Bag></bqbiol:isVersionOf></rdf:Description></rdf:RDF></annotation></species>
      <species boundaryCondition="false" compartment="m" constant="false" hasOnlySubstanceUnits="false" id="M_C00164_m" name="acetoacetate">
        <notes>
          <body xmlns="http://www.w3.org/1999/xhtml">
            <p>FORMULA: NA</p>
          </body>
        </notes>
      <annotation><rdf:RDF xmlns:bqbiol="http://biomodels.net/biology-qualifiers/" xmlns:bqmodel="http://biomodels.net/model-qualifiers/" xmlns:rdf="http://www.w3.org/1999/02/22-rdf-syntax-ns#"><rdf:Description rdf:about="#_822"><bqbiol:isVersionOf><rdf.Bag><rdf:li rdf:resource="urn:miriam:kegg.compound:C00164" /></rdf.Bag></bqbiol:isVersionOf></rdf:Description></rdf:RDF></annotation></species>
      <species boundaryCondition="false" compartment="er" constant="false" hasOnlySubstanceUnits="false" id="M_C04233_er" name="2-acyl-sn-glycero-3-phosphocholine">
        <notes>
          <body xmlns="http://www.w3.org/1999/xhtml">
            <p>FORMULA: NA</p>
          </body>
        </notes>
      <annotation><rdf:RDF xmlns:bqbiol="http://biomodels.net/biology-qualifiers/" xmlns:bqmodel="http://biomodels.net/model-qualifiers/" xmlns:rdf="http://www.w3.org/1999/02/22-rdf-syntax-ns#"><rdf:Description rdf:about="#_823"><bqbiol:isVersionOf><rdf.Bag><rdf:li rdf:resource="urn:miriam:kegg.compound:C04233" /></rdf.Bag></bqbiol:isVersionOf></rdf:Description></rdf:RDF></annotation></species>
      <species boundaryCondition="false" compartment="er" constant="false" hasOnlySubstanceUnits="false" id="M_C00060_er" name="acyl">
        <notes>
          <body xmlns="http://www.w3.org/1999/xhtml">
            <p>FORMULA: NA</p>
          </body>
        </notes>
      <annotation><rdf:RDF xmlns:bqbiol="http://biomodels.net/biology-qualifiers/" xmlns:bqmodel="http://biomodels.net/model-qualifiers/" xmlns:rdf="http://www.w3.org/1999/02/22-rdf-syntax-ns#"><rdf:Description rdf:about="#_824"><bqbiol:isVersionOf><rdf.Bag><rdf:li rdf:resource="urn:miriam:kegg.compound:C00060" /></rdf.Bag></bqbiol:isVersionOf></rdf:Description></rdf:RDF></annotation></species>
      <species boundaryCondition="false" compartment="er" constant="false" hasOnlySubstanceUnits="false" id="M_C04230_er" name="1-acyl-sn-glycero-3-phosphocholine">
        <notes>
          <body xmlns="http://www.w3.org/1999/xhtml">
            <p>FORMULA: NA</p>
          </body>
        </notes>
      <annotation><rdf:RDF xmlns:bqbiol="http://biomodels.net/biology-qualifiers/" xmlns:bqmodel="http://biomodels.net/model-qualifiers/" xmlns:rdf="http://www.w3.org/1999/02/22-rdf-syntax-ns#"><rdf:Description rdf:about="#_825"><bqbiol:isVersionOf><rdf.Bag><rdf:li rdf:resource="urn:miriam:kegg.compound:C04230" /></rdf.Bag></bqbiol:isVersionOf></rdf:Description></rdf:RDF></annotation></species>
      <species boundaryCondition="false" compartment="er" constant="false" hasOnlySubstanceUnits="false" id="M_C00670_er" name="sn-glycero-3-phosphocholine">
        <notes>
          <body xmlns="http://www.w3.org/1999/xhtml">
            <p>FORMULA: NA</p>
          </body>
        </notes>
      <annotation><rdf:RDF xmlns:bqbiol="http://biomodels.net/biology-qualifiers/" xmlns:bqmodel="http://biomodels.net/model-qualifiers/" xmlns:rdf="http://www.w3.org/1999/02/22-rdf-syntax-ns#"><rdf:Description rdf:about="#_826"><bqbiol:isVersionOf><rdf.Bag><rdf:li rdf:resource="urn:miriam:kegg.compound:C00670" /></rdf.Bag></bqbiol:isVersionOf></rdf:Description></rdf:RDF></annotation></species>
      <species boundaryCondition="false" compartment="a" constant="false" hasOnlySubstanceUnits="false" id="M_C00712_a" name="oleic-acid">
        <notes>
          <body xmlns="http://www.w3.org/1999/xhtml">
            <p>FORMULA: NA</p>
          </body>
        </notes>
      <annotation><rdf:RDF xmlns:bqbiol="http://biomodels.net/biology-qualifiers/" xmlns:bqmodel="http://biomodels.net/model-qualifiers/" xmlns:rdf="http://www.w3.org/1999/02/22-rdf-syntax-ns#"><rdf:Description rdf:about="#_827"><bqbiol:isVersionOf><rdf.Bag><rdf:li rdf:resource="urn:miriam:kegg.compound:C00712" /></rdf.Bag></bqbiol:isVersionOf></rdf:Description></rdf:RDF></annotation></species>
      <species boundaryCondition="false" compartment="a" constant="false" hasOnlySubstanceUnits="false" id="M_C00249_a" name="palmitic-acid">
        <notes>
          <body xmlns="http://www.w3.org/1999/xhtml">
            <p>FORMULA: NA</p>
          </body>
        </notes>
      <annotation><rdf:RDF xmlns:bqbiol="http://biomodels.net/biology-qualifiers/" xmlns:bqmodel="http://biomodels.net/model-qualifiers/" xmlns:rdf="http://www.w3.org/1999/02/22-rdf-syntax-ns#"><rdf:Description rdf:about="#_828"><bqbiol:isVersionOf><rdf.Bag><rdf:li rdf:resource="urn:miriam:kegg.compound:C00249" /></rdf.Bag></bqbiol:isVersionOf></rdf:Description></rdf:RDF></annotation></species>
      <species boundaryCondition="false" compartment="a" constant="false" hasOnlySubstanceUnits="false" id="M_C02679_a" name="dodecanoic-acid">
        <notes>
          <body xmlns="http://www.w3.org/1999/xhtml">
            <p>FORMULA: NA</p>
          </body>
        </notes>
      <annotation><rdf:RDF xmlns:bqbiol="http://biomodels.net/biology-qualifiers/" xmlns:bqmodel="http://biomodels.net/model-qualifiers/" xmlns:rdf="http://www.w3.org/1999/02/22-rdf-syntax-ns#"><rdf:Description rdf:about="#_829"><bqbiol:isVersionOf><rdf.Bag><rdf:li rdf:resource="urn:miriam:kegg.compound:C02679" /></rdf.Bag></bqbiol:isVersionOf></rdf:Description></rdf:RDF></annotation></species>
      <species boundaryCondition="false" compartment="a" constant="false" hasOnlySubstanceUnits="false" id="M_C06424_a" name="tetradecanoic-acid">
        <notes>
          <body xmlns="http://www.w3.org/1999/xhtml">
            <p>FORMULA: NA</p>
          </body>
        </notes>
      <annotation><rdf:RDF xmlns:bqbiol="http://biomodels.net/biology-qualifiers/" xmlns:bqmodel="http://biomodels.net/model-qualifiers/" xmlns:rdf="http://www.w3.org/1999/02/22-rdf-syntax-ns#"><rdf:Description rdf:about="#_830"><bqbiol:isVersionOf><rdf.Bag><rdf:li rdf:resource="urn:miriam:kegg.compound:C06424" /></rdf.Bag></bqbiol:isVersionOf></rdf:Description></rdf:RDF></annotation></species>
      <species boundaryCondition="false" compartment="a" constant="false" hasOnlySubstanceUnits="false" id="M_C01530_a" name="stearic-acid">
        <notes>
          <body xmlns="http://www.w3.org/1999/xhtml">
            <p>FORMULA: NA</p>
          </body>
        </notes>
      <annotation><rdf:RDF xmlns:bqbiol="http://biomodels.net/biology-qualifiers/" xmlns:bqmodel="http://biomodels.net/model-qualifiers/" xmlns:rdf="http://www.w3.org/1999/02/22-rdf-syntax-ns#"><rdf:Description rdf:about="#_831"><bqbiol:isVersionOf><rdf.Bag><rdf:li rdf:resource="urn:miriam:kegg.compound:C01530" /></rdf.Bag></bqbiol:isVersionOf></rdf:Description></rdf:RDF></annotation></species>
      <species boundaryCondition="false" compartment="a" constant="false" hasOnlySubstanceUnits="false" id="M_C00154_a" name="palmitoyl-CoA">
        <notes>
          <body xmlns="http://www.w3.org/1999/xhtml">
            <p>FORMULA: NA</p>
          </body>
        </notes>
      <annotation><rdf:RDF xmlns:bqbiol="http://biomodels.net/biology-qualifiers/" xmlns:bqmodel="http://biomodels.net/model-qualifiers/" xmlns:rdf="http://www.w3.org/1999/02/22-rdf-syntax-ns#"><rdf:Description rdf:about="#_832"><bqbiol:isVersionOf><rdf.Bag><rdf:li rdf:resource="urn:miriam:kegg.compound:C00154" /></rdf.Bag></bqbiol:isVersionOf></rdf:Description></rdf:RDF></annotation></species>
      <species boundaryCondition="false" compartment="m" constant="false" hasOnlySubstanceUnits="false" id="M_C04047_m" name="3-hydroxy-2-methylpropanoyl-CoA">
        <notes>
          <body xmlns="http://www.w3.org/1999/xhtml">
            <p>FORMULA: NA</p>
          </body>
        </notes>
      <annotation><rdf:RDF xmlns:bqbiol="http://biomodels.net/biology-qualifiers/" xmlns:bqmodel="http://biomodels.net/model-qualifiers/" xmlns:rdf="http://www.w3.org/1999/02/22-rdf-syntax-ns#"><rdf:Description rdf:about="#_833"><bqbiol:isVersionOf><rdf.Bag><rdf:li rdf:resource="urn:miriam:kegg.compound:C04047" /></rdf.Bag></bqbiol:isVersionOf></rdf:Description></rdf:RDF></annotation></species>
      <species boundaryCondition="false" compartment="c" constant="false" hasOnlySubstanceUnits="false" id="M_C03451_c" name="(R)-S-lactoylglutathione">
        <notes>
          <body xmlns="http://www.w3.org/1999/xhtml">
            <p>FORMULA: NA</p>
          </body>
        </notes>
      <annotation><rdf:RDF xmlns:bqbiol="http://biomodels.net/biology-qualifiers/" xmlns:bqmodel="http://biomodels.net/model-qualifiers/" xmlns:rdf="http://www.w3.org/1999/02/22-rdf-syntax-ns#"><rdf:Description rdf:about="#_834"><bqbiol:isVersionOf><rdf.Bag><rdf:li rdf:resource="urn:miriam:kegg.compound:C03451" /></rdf.Bag></bqbiol:isVersionOf></rdf:Description></rdf:RDF></annotation></species>
      <species boundaryCondition="false" compartment="c" constant="false" hasOnlySubstanceUnits="false" id="M_C00256_c" name="(R)-lactate">
        <notes>
          <body xmlns="http://www.w3.org/1999/xhtml">
            <p>FORMULA: NA</p>
          </body>
        </notes>
      <annotation><rdf:RDF xmlns:bqbiol="http://biomodels.net/biology-qualifiers/" xmlns:bqmodel="http://biomodels.net/model-qualifiers/" xmlns:rdf="http://www.w3.org/1999/02/22-rdf-syntax-ns#"><rdf:Description rdf:about="#_835"><bqbiol:isVersionOf><rdf.Bag><rdf:li rdf:resource="urn:miriam:kegg.compound:C00256" /></rdf.Bag></bqbiol:isVersionOf></rdf:Description></rdf:RDF></annotation></species>
      <species boundaryCondition="false" compartment="er" constant="false" hasOnlySubstanceUnits="false" id="M_C04006_er" name="1D-myo-inositol-3-phosphate">
        <notes>
          <body xmlns="http://www.w3.org/1999/xhtml">
            <p>FORMULA: NA</p>
          </body>
        </notes>
      <annotation><rdf:RDF xmlns:bqbiol="http://biomodels.net/biology-qualifiers/" xmlns:bqmodel="http://biomodels.net/model-qualifiers/" xmlns:rdf="http://www.w3.org/1999/02/22-rdf-syntax-ns#"><rdf:Description rdf:about="#_836"><bqbiol:isVersionOf><rdf.Bag><rdf:li rdf:resource="urn:miriam:kegg.compound:C04006" /></rdf.Bag></bqbiol:isVersionOf></rdf:Description></rdf:RDF></annotation></species>
      <species boundaryCondition="false" compartment="er" constant="false" hasOnlySubstanceUnits="false" id="M_C00009_er" name="phosphate">
        <notes>
          <body xmlns="http://www.w3.org/1999/xhtml">
            <p>FORMULA: NA</p>
          </body>
        </notes>
      <annotation><rdf:RDF xmlns:bqbiol="http://biomodels.net/biology-qualifiers/" xmlns:bqmodel="http://biomodels.net/model-qualifiers/" xmlns:rdf="http://www.w3.org/1999/02/22-rdf-syntax-ns#"><rdf:Description rdf:about="#_837"><bqbiol:isVersionOf><rdf.Bag><rdf:li rdf:resource="urn:miriam:kegg.compound:C00009" /></rdf.Bag></bqbiol:isVersionOf></rdf:Description></rdf:RDF></annotation></species>
      <species boundaryCondition="false" compartment="c" constant="false" hasOnlySubstanceUnits="false" id="M_C00065_c" name="L-serine">
        <notes>
          <body xmlns="http://www.w3.org/1999/xhtml">
            <p>FORMULA: NA</p>
          </body>
        </notes>
      <annotation><rdf:RDF xmlns:bqbiol="http://biomodels.net/biology-qualifiers/" xmlns:bqmodel="http://biomodels.net/model-qualifiers/" xmlns:rdf="http://www.w3.org/1999/02/22-rdf-syntax-ns#"><rdf:Description rdf:about="#_838"><bqbiol:isVersionOf><rdf.Bag><rdf:li rdf:resource="urn:miriam:kegg.compound:C00065" /></rdf.Bag></bqbiol:isVersionOf></rdf:Description></rdf:RDF></annotation></species>
      <species boundaryCondition="false" compartment="c" constant="false" hasOnlySubstanceUnits="false" id="M_C00447_c" name="sedoheptulose-1,7-bisphosphate">
        <notes>
          <body xmlns="http://www.w3.org/1999/xhtml">
            <p>FORMULA: NA</p>
          </body>
        </notes>
      <annotation><rdf:RDF xmlns:bqbiol="http://biomodels.net/biology-qualifiers/" xmlns:bqmodel="http://biomodels.net/model-qualifiers/" xmlns:rdf="http://www.w3.org/1999/02/22-rdf-syntax-ns#"><rdf:Description rdf:about="#_839"><bqbiol:isVersionOf><rdf.Bag><rdf:li rdf:resource="urn:miriam:kegg.compound:C00447" /></rdf.Bag></bqbiol:isVersionOf></rdf:Description></rdf:RDF></annotation></species>
      <species boundaryCondition="false" compartment="c" constant="false" hasOnlySubstanceUnits="false" id="M_C00475_c" name="cytidine">
        <notes>
          <body xmlns="http://www.w3.org/1999/xhtml">
            <p>FORMULA: NA</p>
          </body>
        </notes>
      <annotation><rdf:RDF xmlns:bqbiol="http://biomodels.net/biology-qualifiers/" xmlns:bqmodel="http://biomodels.net/model-qualifiers/" xmlns:rdf="http://www.w3.org/1999/02/22-rdf-syntax-ns#"><rdf:Description rdf:about="#_840"><bqbiol:isVersionOf><rdf.Bag><rdf:li rdf:resource="urn:miriam:kegg.compound:C00475" /></rdf.Bag></bqbiol:isVersionOf></rdf:Description></rdf:RDF></annotation></species>
      <species boundaryCondition="false" compartment="c" constant="false" hasOnlySubstanceUnits="false" id="M_C00455_c" name="nicotinamide-D-ribonucleotide">
        <notes>
          <body xmlns="http://www.w3.org/1999/xhtml">
            <p>FORMULA: NA</p>
          </body>
        </notes>
      <annotation><rdf:RDF xmlns:bqbiol="http://biomodels.net/biology-qualifiers/" xmlns:bqmodel="http://biomodels.net/model-qualifiers/" xmlns:rdf="http://www.w3.org/1999/02/22-rdf-syntax-ns#"><rdf:Description rdf:about="#_841"><bqbiol:isVersionOf><rdf.Bag><rdf:li rdf:resource="urn:miriam:kegg.compound:C00455" /></rdf.Bag></bqbiol:isVersionOf></rdf:Description></rdf:RDF></annotation></species>
      <species boundaryCondition="false" compartment="er" constant="false" hasOnlySubstanceUnits="false" id="M_C01245_er" name="D-myo-inositol-1,4,5-trisphosphate">
        <notes>
          <body xmlns="http://www.w3.org/1999/xhtml">
            <p>FORMULA: NA</p>
          </body>
        </notes>
      <annotation><rdf:RDF xmlns:bqbiol="http://biomodels.net/biology-qualifiers/" xmlns:bqmodel="http://biomodels.net/model-qualifiers/" xmlns:rdf="http://www.w3.org/1999/02/22-rdf-syntax-ns#"><rdf:Description rdf:about="#_842"><bqbiol:isVersionOf><rdf.Bag><rdf:li rdf:resource="urn:miriam:kegg.compound:C01245" /></rdf.Bag></bqbiol:isVersionOf></rdf:Description></rdf:RDF></annotation></species>
      <species boundaryCondition="false" compartment="c" constant="false" hasOnlySubstanceUnits="false" id="M_C00575_c" name="3,5-cyclic-AMP">
        <notes>
          <body xmlns="http://www.w3.org/1999/xhtml">
            <p>FORMULA: NA</p>
          </body>
        </notes>
      <annotation><rdf:RDF xmlns:bqbiol="http://biomodels.net/biology-qualifiers/" xmlns:bqmodel="http://biomodels.net/model-qualifiers/" xmlns:rdf="http://www.w3.org/1999/02/22-rdf-syntax-ns#"><rdf:Description rdf:about="#_843"><bqbiol:isVersionOf><rdf.Bag><rdf:li rdf:resource="urn:miriam:kegg.compound:C00575" /></rdf.Bag></bqbiol:isVersionOf></rdf:Description></rdf:RDF></annotation></species>
      <species boundaryCondition="false" compartment="c" constant="false" hasOnlySubstanceUnits="false" id="M_C00942_c" name="3,5-cyclic-GMP">
        <notes>
          <body xmlns="http://www.w3.org/1999/xhtml">
            <p>FORMULA: NA</p>
          </body>
        </notes>
      <annotation><rdf:RDF xmlns:bqbiol="http://biomodels.net/biology-qualifiers/" xmlns:bqmodel="http://biomodels.net/model-qualifiers/" xmlns:rdf="http://www.w3.org/1999/02/22-rdf-syntax-ns#"><rdf:Description rdf:about="#_844"><bqbiol:isVersionOf><rdf.Bag><rdf:li rdf:resource="urn:miriam:kegg.compound:C00942" /></rdf.Bag></bqbiol:isVersionOf></rdf:Description></rdf:RDF></annotation></species>
      <species boundaryCondition="false" compartment="c" constant="false" hasOnlySubstanceUnits="false" id="M_C00670_c" name="sn-glycero-3-phosphocholine">
        <notes>
          <body xmlns="http://www.w3.org/1999/xhtml">
            <p>FORMULA: NA</p>
          </body>
        </notes>
      <annotation><rdf:RDF xmlns:bqbiol="http://biomodels.net/biology-qualifiers/" xmlns:bqmodel="http://biomodels.net/model-qualifiers/" xmlns:rdf="http://www.w3.org/1999/02/22-rdf-syntax-ns#"><rdf:Description rdf:about="#_845"><bqbiol:isVersionOf><rdf.Bag><rdf:li rdf:resource="urn:miriam:kegg.compound:C00670" /></rdf.Bag></bqbiol:isVersionOf></rdf:Description></rdf:RDF></annotation></species>
      <species boundaryCondition="false" compartment="m" constant="false" hasOnlySubstanceUnits="false" id="M_C00666_m" name="LL-2,6-diaminoheptanedioate">
        <notes>
          <body xmlns="http://www.w3.org/1999/xhtml">
            <p>FORMULA: NA</p>
          </body>
        </notes>
      <annotation><rdf:RDF xmlns:bqbiol="http://biomodels.net/biology-qualifiers/" xmlns:bqmodel="http://biomodels.net/model-qualifiers/" xmlns:rdf="http://www.w3.org/1999/02/22-rdf-syntax-ns#"><rdf:Description rdf:about="#_846"><bqbiol:isVersionOf><rdf.Bag><rdf:li rdf:resource="urn:miriam:kegg.compound:C00666" /></rdf.Bag></bqbiol:isVersionOf></rdf:Description></rdf:RDF></annotation></species>
      <species boundaryCondition="false" compartment="er" constant="false" hasOnlySubstanceUnits="false" id="M_C04248_er" name="6-(alpha-D-glucosaminyl)-1-phosphatidyl-1D-myo-inositol">
        <notes>
          <body xmlns="http://www.w3.org/1999/xhtml">
            <p>FORMULA: NA</p>
          </body>
        </notes>
      <annotation><rdf:RDF xmlns:bqbiol="http://biomodels.net/biology-qualifiers/" xmlns:bqmodel="http://biomodels.net/model-qualifiers/" xmlns:rdf="http://www.w3.org/1999/02/22-rdf-syntax-ns#"><rdf:Description rdf:about="#_847"><bqbiol:isVersionOf><rdf.Bag><rdf:li rdf:resource="urn:miriam:kegg.compound:C04248" /></rdf.Bag></bqbiol:isVersionOf></rdf:Description></rdf:RDF></annotation></species>
      <species boundaryCondition="false" compartment="er" constant="false" hasOnlySubstanceUnits="false" id="M_C00033_er" name="acetate">
        <notes>
          <body xmlns="http://www.w3.org/1999/xhtml">
            <p>FORMULA: NA</p>
          </body>
        </notes>
      <annotation><rdf:RDF xmlns:bqbiol="http://biomodels.net/biology-qualifiers/" xmlns:bqmodel="http://biomodels.net/model-qualifiers/" xmlns:rdf="http://www.w3.org/1999/02/22-rdf-syntax-ns#"><rdf:Description rdf:about="#_848"><bqbiol:isVersionOf><rdf.Bag><rdf:li rdf:resource="urn:miriam:kegg.compound:C00033" /></rdf.Bag></bqbiol:isVersionOf></rdf:Description></rdf:RDF></annotation></species>
      <species boundaryCondition="false" compartment="c" constant="false" hasOnlySubstanceUnits="false" id="M_C00337_c" name="(S)-dihydroorotate">
        <notes>
          <body xmlns="http://www.w3.org/1999/xhtml">
            <p>FORMULA: NA</p>
          </body>
        </notes>
      <annotation><rdf:RDF xmlns:bqbiol="http://biomodels.net/biology-qualifiers/" xmlns:bqmodel="http://biomodels.net/model-qualifiers/" xmlns:rdf="http://www.w3.org/1999/02/22-rdf-syntax-ns#"><rdf:Description rdf:about="#_849"><bqbiol:isVersionOf><rdf.Bag><rdf:li rdf:resource="urn:miriam:kegg.compound:C00337" /></rdf.Bag></bqbiol:isVersionOf></rdf:Description></rdf:RDF></annotation></species>
      <species boundaryCondition="false" compartment="c" constant="false" hasOnlySubstanceUnits="false" id="M_C00062_c" name="L-arginine">
        <notes>
          <body xmlns="http://www.w3.org/1999/xhtml">
            <p>FORMULA: NA</p>
          </body>
        </notes>
      <annotation><rdf:RDF xmlns:bqbiol="http://biomodels.net/biology-qualifiers/" xmlns:bqmodel="http://biomodels.net/model-qualifiers/" xmlns:rdf="http://www.w3.org/1999/02/22-rdf-syntax-ns#"><rdf:Description rdf:about="#_850"><bqbiol:isVersionOf><rdf.Bag><rdf:li rdf:resource="urn:miriam:kegg.compound:C00062" /></rdf.Bag></bqbiol:isVersionOf></rdf:Description></rdf:RDF></annotation></species>
      <species boundaryCondition="false" compartment="c" constant="false" hasOnlySubstanceUnits="false" id="M_C00058_c" name="formate">
        <notes>
          <body xmlns="http://www.w3.org/1999/xhtml">
            <p>FORMULA: NA</p>
          </body>
        </notes>
      <annotation><rdf:RDF xmlns:bqbiol="http://biomodels.net/biology-qualifiers/" xmlns:bqmodel="http://biomodels.net/model-qualifiers/" xmlns:rdf="http://www.w3.org/1999/02/22-rdf-syntax-ns#"><rdf:Description rdf:about="#_851"><bqbiol:isVersionOf><rdf.Bag><rdf:li rdf:resource="urn:miriam:kegg.compound:C00058" /></rdf.Bag></bqbiol:isVersionOf></rdf:Description></rdf:RDF></annotation></species>
      <species boundaryCondition="false" compartment="c" constant="false" hasOnlySubstanceUnits="false" id="M_C04895_c" name="7,8-dihydroneopterin-3-triphosphate">
        <notes>
          <body xmlns="http://www.w3.org/1999/xhtml">
            <p>FORMULA: NA</p>
          </body>
        </notes>
      <annotation><rdf:RDF xmlns:bqbiol="http://biomodels.net/biology-qualifiers/" xmlns:bqmodel="http://biomodels.net/model-qualifiers/" xmlns:rdf="http://www.w3.org/1999/02/22-rdf-syntax-ns#"><rdf:Description rdf:about="#_852"><bqbiol:isVersionOf><rdf.Bag><rdf:li rdf:resource="urn:miriam:kegg.compound:C04895" /></rdf.Bag></bqbiol:isVersionOf></rdf:Description></rdf:RDF></annotation></species>
      <species boundaryCondition="false" compartment="c" constant="false" hasOnlySubstanceUnits="false" id="M_C04874_c" name="dihydroneopterin">
        <notes>
          <body xmlns="http://www.w3.org/1999/xhtml">
            <p>FORMULA: NA</p>
          </body>
        </notes>
      <annotation><rdf:RDF xmlns:bqbiol="http://biomodels.net/biology-qualifiers/" xmlns:bqmodel="http://biomodels.net/model-qualifiers/" xmlns:rdf="http://www.w3.org/1999/02/22-rdf-syntax-ns#"><rdf:Description rdf:about="#_853"><bqbiol:isVersionOf><rdf.Bag><rdf:li rdf:resource="urn:miriam:kegg.compound:C04874" /></rdf.Bag></bqbiol:isVersionOf></rdf:Description></rdf:RDF></annotation></species>
      <species boundaryCondition="false" compartment="c" constant="false" hasOnlySubstanceUnits="false" id="M_C06197_c" name="P1,P3-bis(5-adenosyl)-triphosphate">
        <notes>
          <body xmlns="http://www.w3.org/1999/xhtml">
            <p>FORMULA: NA</p>
          </body>
        </notes>
      <annotation><rdf:RDF xmlns:bqbiol="http://biomodels.net/biology-qualifiers/" xmlns:bqmodel="http://biomodels.net/model-qualifiers/" xmlns:rdf="http://www.w3.org/1999/02/22-rdf-syntax-ns#"><rdf:Description rdf:about="#_854"><bqbiol:isVersionOf><rdf.Bag><rdf:li rdf:resource="urn:miriam:kegg.compound:C06197" /></rdf.Bag></bqbiol:isVersionOf></rdf:Description></rdf:RDF></annotation></species>
      <species boundaryCondition="false" compartment="c" constant="false" hasOnlySubstanceUnits="false" id="M_C00238_c" name="K+">
        <notes>
          <body xmlns="http://www.w3.org/1999/xhtml">
            <p>FORMULA: NA</p>
          </body>
        </notes>
      <annotation><rdf:RDF xmlns:bqbiol="http://biomodels.net/biology-qualifiers/" xmlns:bqmodel="http://biomodels.net/model-qualifiers/" xmlns:rdf="http://www.w3.org/1999/02/22-rdf-syntax-ns#"><rdf:Description rdf:about="#_855"><bqbiol:isVersionOf><rdf.Bag><rdf:li rdf:resource="urn:miriam:kegg.compound:C00238" /></rdf.Bag></bqbiol:isVersionOf></rdf:Description></rdf:RDF></annotation></species>
      <species boundaryCondition="false" compartment="c" constant="false" hasOnlySubstanceUnits="false" id="M_C06697_c" name="arsenite">
        <notes>
          <body xmlns="http://www.w3.org/1999/xhtml">
            <p>FORMULA: NA</p>
          </body>
        </notes>
      <annotation><rdf:RDF xmlns:bqbiol="http://biomodels.net/biology-qualifiers/" xmlns:bqmodel="http://biomodels.net/model-qualifiers/" xmlns:rdf="http://www.w3.org/1999/02/22-rdf-syntax-ns#"><rdf:Description rdf:about="#_856"><bqbiol:isVersionOf><rdf.Bag><rdf:li rdf:resource="urn:miriam:kegg.compound:C06697" /></rdf.Bag></bqbiol:isVersionOf></rdf:Description></rdf:RDF></annotation></species>
      <species boundaryCondition="false" compartment="c" constant="false" hasOnlySubstanceUnits="false" id="M_C00070_c" name="Cu2+">
        <notes>
          <body xmlns="http://www.w3.org/1999/xhtml">
            <p>FORMULA: NA</p>
          </body>
        </notes>
      <annotation><rdf:RDF xmlns:bqbiol="http://biomodels.net/biology-qualifiers/" xmlns:bqmodel="http://biomodels.net/model-qualifiers/" xmlns:rdf="http://www.w3.org/1999/02/22-rdf-syntax-ns#"><rdf:Description rdf:about="#_857"><bqbiol:isVersionOf><rdf.Bag><rdf:li rdf:resource="urn:miriam:kegg.compound:C00070" /></rdf.Bag></bqbiol:isVersionOf></rdf:Description></rdf:RDF></annotation></species>
      <species boundaryCondition="false" compartment="c" constant="false" hasOnlySubstanceUnits="false" id="M_xenobiotic_c" name="xenobiotic">
        <notes>
          <body xmlns="http://www.w3.org/1999/xhtml">
            <p>FORMULA: NA</p>
          </body>
        </notes>
      </species>
      <species boundaryCondition="false" compartment="c" constant="false" hasOnlySubstanceUnits="false" id="M_C00076_c" name="Ca2+">
        <notes>
          <body xmlns="http://www.w3.org/1999/xhtml">
            <p>FORMULA: NA</p>
          </body>
        </notes>
      <annotation><rdf:RDF xmlns:bqbiol="http://biomodels.net/biology-qualifiers/" xmlns:bqmodel="http://biomodels.net/model-qualifiers/" xmlns:rdf="http://www.w3.org/1999/02/22-rdf-syntax-ns#"><rdf:Description rdf:about="#_858"><bqbiol:isVersionOf><rdf.Bag><rdf:li rdf:resource="urn:miriam:kegg.compound:C00076" /></rdf.Bag></bqbiol:isVersionOf></rdf:Description></rdf:RDF></annotation></species>
      <species boundaryCondition="false" compartment="m" constant="false" hasOnlySubstanceUnits="false" id="M_C00680_m" name="meso-2,6-diaminoheptanedioate">
        <notes>
          <body xmlns="http://www.w3.org/1999/xhtml">
            <p>FORMULA: NA</p>
          </body>
        </notes>
      <annotation><rdf:RDF xmlns:bqbiol="http://biomodels.net/biology-qualifiers/" xmlns:bqmodel="http://biomodels.net/model-qualifiers/" xmlns:rdf="http://www.w3.org/1999/02/22-rdf-syntax-ns#"><rdf:Description rdf:about="#_859"><bqbiol:isVersionOf><rdf.Bag><rdf:li rdf:resource="urn:miriam:kegg.compound:C00680" /></rdf.Bag></bqbiol:isVersionOf></rdf:Description></rdf:RDF></annotation></species>
      <species boundaryCondition="false" compartment="m" constant="false" hasOnlySubstanceUnits="false" id="M_C00047_m" name="L-lysine">
        <notes>
          <body xmlns="http://www.w3.org/1999/xhtml">
            <p>FORMULA: NA</p>
          </body>
        </notes>
      <annotation><rdf:RDF xmlns:bqbiol="http://biomodels.net/biology-qualifiers/" xmlns:bqmodel="http://biomodels.net/model-qualifiers/" xmlns:rdf="http://www.w3.org/1999/02/22-rdf-syntax-ns#"><rdf:Description rdf:about="#_860"><bqbiol:isVersionOf><rdf.Bag><rdf:li rdf:resource="urn:miriam:kegg.compound:C00047" /></rdf.Bag></bqbiol:isVersionOf></rdf:Description></rdf:RDF></annotation></species>
      <species boundaryCondition="false" compartment="m" constant="false" hasOnlySubstanceUnits="false" id="M_C04352_m" name="(R)-4-phosphopantothenoyl-L-cysteine">
        <notes>
          <body xmlns="http://www.w3.org/1999/xhtml">
            <p>FORMULA: NA</p>
          </body>
        </notes>
      <annotation><rdf:RDF xmlns:bqbiol="http://biomodels.net/biology-qualifiers/" xmlns:bqmodel="http://biomodels.net/model-qualifiers/" xmlns:rdf="http://www.w3.org/1999/02/22-rdf-syntax-ns#"><rdf:Description rdf:about="#_861"><bqbiol:isVersionOf><rdf.Bag><rdf:li rdf:resource="urn:miriam:kegg.compound:C04352" /></rdf.Bag></bqbiol:isVersionOf></rdf:Description></rdf:RDF></annotation></species>
      <species boundaryCondition="false" compartment="a" constant="false" hasOnlySubstanceUnits="false" id="M_C01051_a" name="uroporphyrinogen-III">
        <notes>
          <body xmlns="http://www.w3.org/1999/xhtml">
            <p>FORMULA: NA</p>
          </body>
        </notes>
      <annotation><rdf:RDF xmlns:bqbiol="http://biomodels.net/biology-qualifiers/" xmlns:bqmodel="http://biomodels.net/model-qualifiers/" xmlns:rdf="http://www.w3.org/1999/02/22-rdf-syntax-ns#"><rdf:Description rdf:about="#_862"><bqbiol:isVersionOf><rdf.Bag><rdf:li rdf:resource="urn:miriam:kegg.compound:C01051" /></rdf.Bag></bqbiol:isVersionOf></rdf:Description></rdf:RDF></annotation></species>
      <species boundaryCondition="false" compartment="a" constant="false" hasOnlySubstanceUnits="false" id="M_C03263_a" name="coproporphyrinogen-III">
        <notes>
          <body xmlns="http://www.w3.org/1999/xhtml">
            <p>FORMULA: NA</p>
          </body>
        </notes>
      <annotation><rdf:RDF xmlns:bqbiol="http://biomodels.net/biology-qualifiers/" xmlns:bqmodel="http://biomodels.net/model-qualifiers/" xmlns:rdf="http://www.w3.org/1999/02/22-rdf-syntax-ns#"><rdf:Description rdf:about="#_863"><bqbiol:isVersionOf><rdf.Bag><rdf:li rdf:resource="urn:miriam:kegg.compound:C03263" /></rdf.Bag></bqbiol:isVersionOf></rdf:Description></rdf:RDF></annotation></species>
      <species boundaryCondition="false" compartment="er" constant="false" hasOnlySubstanceUnits="false" id="M_C00350_er" name="phosphatidylethanolamine">
        <notes>
          <body xmlns="http://www.w3.org/1999/xhtml">
            <p>FORMULA: NA</p>
          </body>
        </notes>
      <annotation><rdf:RDF xmlns:bqbiol="http://biomodels.net/biology-qualifiers/" xmlns:bqmodel="http://biomodels.net/model-qualifiers/" xmlns:rdf="http://www.w3.org/1999/02/22-rdf-syntax-ns#"><rdf:Description rdf:about="#_864"><bqbiol:isVersionOf><rdf.Bag><rdf:li rdf:resource="urn:miriam:kegg.compound:C00350" /></rdf.Bag></bqbiol:isVersionOf></rdf:Description></rdf:RDF></annotation></species>
      <species boundaryCondition="false" compartment="c" constant="false" hasOnlySubstanceUnits="false" id="M_C00266_c" name="glycolaldehyde">
        <notes>
          <body xmlns="http://www.w3.org/1999/xhtml">
            <p>FORMULA: NA</p>
          </body>
        </notes>
      <annotation><rdf:RDF xmlns:bqbiol="http://biomodels.net/biology-qualifiers/" xmlns:bqmodel="http://biomodels.net/model-qualifiers/" xmlns:rdf="http://www.w3.org/1999/02/22-rdf-syntax-ns#"><rdf:Description rdf:about="#_865"><bqbiol:isVersionOf><rdf.Bag><rdf:li rdf:resource="urn:miriam:kegg.compound:C00266" /></rdf.Bag></bqbiol:isVersionOf></rdf:Description></rdf:RDF></annotation></species>
      <species boundaryCondition="false" compartment="m" constant="false" hasOnlySubstanceUnits="false" id="M_C04593_m" name="methylisocitrate">
        <notes>
          <body xmlns="http://www.w3.org/1999/xhtml">
            <p>FORMULA: NA</p>
          </body>
        </notes>
      <annotation><rdf:RDF xmlns:bqbiol="http://biomodels.net/biology-qualifiers/" xmlns:bqmodel="http://biomodels.net/model-qualifiers/" xmlns:rdf="http://www.w3.org/1999/02/22-rdf-syntax-ns#"><rdf:Description rdf:about="#_866"><bqbiol:isVersionOf><rdf.Bag><rdf:li rdf:resource="urn:miriam:kegg.compound:C04593" /></rdf.Bag></bqbiol:isVersionOf></rdf:Description></rdf:RDF></annotation></species>
      <species boundaryCondition="false" compartment="m" constant="false" hasOnlySubstanceUnits="false" id="M_C00022_m" name="pyruvate">
        <notes>
          <body xmlns="http://www.w3.org/1999/xhtml">
            <p>FORMULA: NA</p>
          </body>
        </notes>
      <annotation><rdf:RDF xmlns:bqbiol="http://biomodels.net/biology-qualifiers/" xmlns:bqmodel="http://biomodels.net/model-qualifiers/" xmlns:rdf="http://www.w3.org/1999/02/22-rdf-syntax-ns#"><rdf:Description rdf:about="#_867"><bqbiol:isVersionOf><rdf.Bag><rdf:li rdf:resource="urn:miriam:kegg.compound:C00022" /></rdf.Bag></bqbiol:isVersionOf></rdf:Description></rdf:RDF></annotation></species>
      <species boundaryCondition="false" compartment="m" constant="false" hasOnlySubstanceUnits="false" id="M_C00356_m" name="(S)-3-hydroxy-3-methylglutaryl-CoA">
        <notes>
          <body xmlns="http://www.w3.org/1999/xhtml">
            <p>FORMULA: NA</p>
          </body>
        </notes>
      <annotation><rdf:RDF xmlns:bqbiol="http://biomodels.net/biology-qualifiers/" xmlns:bqmodel="http://biomodels.net/model-qualifiers/" xmlns:rdf="http://www.w3.org/1999/02/22-rdf-syntax-ns#"><rdf:Description rdf:about="#_868"><bqbiol:isVersionOf><rdf.Bag><rdf:li rdf:resource="urn:miriam:kegg.compound:C00356" /></rdf.Bag></bqbiol:isVersionOf></rdf:Description></rdf:RDF></annotation></species>
      <species boundaryCondition="false" compartment="c" constant="false" hasOnlySubstanceUnits="false" id="M_C00944_c" name="3-dehydroquinate">
        <notes>
          <body xmlns="http://www.w3.org/1999/xhtml">
            <p>FORMULA: NA</p>
          </body>
        </notes>
      <annotation><rdf:RDF xmlns:bqbiol="http://biomodels.net/biology-qualifiers/" xmlns:bqmodel="http://biomodels.net/model-qualifiers/" xmlns:rdf="http://www.w3.org/1999/02/22-rdf-syntax-ns#"><rdf:Description rdf:about="#_869"><bqbiol:isVersionOf><rdf.Bag><rdf:li rdf:resource="urn:miriam:kegg.compound:C00944" /></rdf.Bag></bqbiol:isVersionOf></rdf:Description></rdf:RDF></annotation></species>
      <species boundaryCondition="false" compartment="c" constant="false" hasOnlySubstanceUnits="false" id="M_C00631_c" name="2-phospho-D-glycerate">
        <notes>
          <body xmlns="http://www.w3.org/1999/xhtml">
            <p>FORMULA: NA</p>
          </body>
        </notes>
      <annotation><rdf:RDF xmlns:bqbiol="http://biomodels.net/biology-qualifiers/" xmlns:bqmodel="http://biomodels.net/model-qualifiers/" xmlns:rdf="http://www.w3.org/1999/02/22-rdf-syntax-ns#"><rdf:Description rdf:about="#_870"><bqbiol:isVersionOf><rdf.Bag><rdf:li rdf:resource="urn:miriam:kegg.compound:C00631" /></rdf.Bag></bqbiol:isVersionOf></rdf:Description></rdf:RDF></annotation></species>
      <species boundaryCondition="false" compartment="m" constant="false" hasOnlySubstanceUnits="false" id="M_C03231_m" name="3-methylglutaconyl-CoA">
        <notes>
          <body xmlns="http://www.w3.org/1999/xhtml">
            <p>FORMULA: NA</p>
          </body>
        </notes>
      <annotation><rdf:RDF xmlns:bqbiol="http://biomodels.net/biology-qualifiers/" xmlns:bqmodel="http://biomodels.net/model-qualifiers/" xmlns:rdf="http://www.w3.org/1999/02/22-rdf-syntax-ns#"><rdf:Description rdf:about="#_871"><bqbiol:isVersionOf><rdf.Bag><rdf:li rdf:resource="urn:miriam:kegg.compound:C03231" /></rdf.Bag></bqbiol:isVersionOf></rdf:Description></rdf:RDF></annotation></species>
      <species boundaryCondition="false" compartment="c" constant="false" hasOnlySubstanceUnits="false" id="M_C02291_c" name="L-cystathionine">
        <notes>
          <body xmlns="http://www.w3.org/1999/xhtml">
            <p>FORMULA: NA</p>
          </body>
        </notes>
      <annotation><rdf:RDF xmlns:bqbiol="http://biomodels.net/biology-qualifiers/" xmlns:bqmodel="http://biomodels.net/model-qualifiers/" xmlns:rdf="http://www.w3.org/1999/02/22-rdf-syntax-ns#"><rdf:Description rdf:about="#_872"><bqbiol:isVersionOf><rdf.Bag><rdf:li rdf:resource="urn:miriam:kegg.compound:C02291" /></rdf.Bag></bqbiol:isVersionOf></rdf:Description></rdf:RDF></annotation></species>
      <species boundaryCondition="false" compartment="a" constant="false" hasOnlySubstanceUnits="false" id="M_C00430_a" name="5-aminolevulinate">
        <notes>
          <body xmlns="http://www.w3.org/1999/xhtml">
            <p>FORMULA: NA</p>
          </body>
        </notes>
      <annotation><rdf:RDF xmlns:bqbiol="http://biomodels.net/biology-qualifiers/" xmlns:bqmodel="http://biomodels.net/model-qualifiers/" xmlns:rdf="http://www.w3.org/1999/02/22-rdf-syntax-ns#"><rdf:Description rdf:about="#_873"><bqbiol:isVersionOf><rdf.Bag><rdf:li rdf:resource="urn:miriam:kegg.compound:C00430" /></rdf.Bag></bqbiol:isVersionOf></rdf:Description></rdf:RDF></annotation></species>
      <species boundaryCondition="false" compartment="m" constant="false" hasOnlySubstanceUnits="false" id="M_C04225_m" name="cis-2-methylaconitate">
        <notes>
          <body xmlns="http://www.w3.org/1999/xhtml">
            <p>FORMULA: NA</p>
          </body>
        </notes>
      <annotation><rdf:RDF xmlns:bqbiol="http://biomodels.net/biology-qualifiers/" xmlns:bqmodel="http://biomodels.net/model-qualifiers/" xmlns:rdf="http://www.w3.org/1999/02/22-rdf-syntax-ns#"><rdf:Description rdf:about="#_874"><bqbiol:isVersionOf><rdf.Bag><rdf:li rdf:resource="urn:miriam:kegg.compound:C04225" /></rdf.Bag></bqbiol:isVersionOf></rdf:Description></rdf:RDF></annotation></species>
      <species boundaryCondition="false" compartment="c" constant="false" hasOnlySubstanceUnits="false" id="M_C00188_c" name="L-threonine">
        <notes>
          <body xmlns="http://www.w3.org/1999/xhtml">
            <p>FORMULA: NA</p>
          </body>
        </notes>
      <annotation><rdf:RDF xmlns:bqbiol="http://biomodels.net/biology-qualifiers/" xmlns:bqmodel="http://biomodels.net/model-qualifiers/" xmlns:rdf="http://www.w3.org/1999/02/22-rdf-syntax-ns#"><rdf:Description rdf:about="#_875"><bqbiol:isVersionOf><rdf.Bag><rdf:li rdf:resource="urn:miriam:kegg.compound:C00188" /></rdf.Bag></bqbiol:isVersionOf></rdf:Description></rdf:RDF></annotation></species>
      <species boundaryCondition="false" compartment="m" constant="false" hasOnlySubstanceUnits="false" id="M_C03794_m" name="N6-(1,2-Dicarboxyethyl)-AMP">
        <notes>
          <body xmlns="http://www.w3.org/1999/xhtml">
            <p>FORMULA: NA</p>
          </body>
        </notes>
      <annotation><rdf:RDF xmlns:bqbiol="http://biomodels.net/biology-qualifiers/" xmlns:bqmodel="http://biomodels.net/model-qualifiers/" xmlns:rdf="http://www.w3.org/1999/02/22-rdf-syntax-ns#"><rdf:Description rdf:about="#_876"><bqbiol:isVersionOf><rdf.Bag><rdf:li rdf:resource="urn:miriam:kegg.compound:C03794" /></rdf.Bag></bqbiol:isVersionOf></rdf:Description></rdf:RDF></annotation></species>
      <species boundaryCondition="false" compartment="m" constant="false" hasOnlySubstanceUnits="false" id="M_C00020_m" name="AMP">
        <notes>
          <body xmlns="http://www.w3.org/1999/xhtml">
            <p>FORMULA: NA</p>
          </body>
        </notes>
      <annotation><rdf:RDF xmlns:bqbiol="http://biomodels.net/biology-qualifiers/" xmlns:bqmodel="http://biomodels.net/model-qualifiers/" xmlns:rdf="http://www.w3.org/1999/02/22-rdf-syntax-ns#"><rdf:Description rdf:about="#_877"><bqbiol:isVersionOf><rdf.Bag><rdf:li rdf:resource="urn:miriam:kegg.compound:C00020" /></rdf.Bag></bqbiol:isVersionOf></rdf:Description></rdf:RDF></annotation></species>
      <species boundaryCondition="false" compartment="c" constant="false" hasOnlySubstanceUnits="false" id="M_C00109_c" name="2-oxobutanoate">
        <notes>
          <body xmlns="http://www.w3.org/1999/xhtml">
            <p>FORMULA: NA</p>
          </body>
        </notes>
      <annotation><rdf:RDF xmlns:bqbiol="http://biomodels.net/biology-qualifiers/" xmlns:bqmodel="http://biomodels.net/model-qualifiers/" xmlns:rdf="http://www.w3.org/1999/02/22-rdf-syntax-ns#"><rdf:Description rdf:about="#_878"><bqbiol:isVersionOf><rdf.Bag><rdf:li rdf:resource="urn:miriam:kegg.compound:C00109" /></rdf.Bag></bqbiol:isVersionOf></rdf:Description></rdf:RDF></annotation></species>
      <species boundaryCondition="false" compartment="c" constant="false" hasOnlySubstanceUnits="false" id="M_C00032_c" name="heme">
        <notes>
          <body xmlns="http://www.w3.org/1999/xhtml">
            <p>FORMULA: NA</p>
          </body>
        </notes>
      <annotation><rdf:RDF xmlns:bqbiol="http://biomodels.net/biology-qualifiers/" xmlns:bqmodel="http://biomodels.net/model-qualifiers/" xmlns:rdf="http://www.w3.org/1999/02/22-rdf-syntax-ns#"><rdf:Description rdf:about="#_879"><bqbiol:isVersionOf><rdf.Bag><rdf:li rdf:resource="urn:miriam:kegg.compound:C00032" /></rdf.Bag></bqbiol:isVersionOf></rdf:Description></rdf:RDF></annotation></species>
      <species boundaryCondition="false" compartment="c" constant="false" hasOnlySubstanceUnits="false" id="M_C00126_c" name="ferrocytochrome-c">
        <notes>
          <body xmlns="http://www.w3.org/1999/xhtml">
            <p>FORMULA: NA</p>
          </body>
        </notes>
      <annotation><rdf:RDF xmlns:bqbiol="http://biomodels.net/biology-qualifiers/" xmlns:bqmodel="http://biomodels.net/model-qualifiers/" xmlns:rdf="http://www.w3.org/1999/02/22-rdf-syntax-ns#"><rdf:Description rdf:about="#_880"><bqbiol:isVersionOf><rdf.Bag><rdf:li rdf:resource="urn:miriam:kegg.compound:C00126" /></rdf.Bag></bqbiol:isVersionOf></rdf:Description></rdf:RDF></annotation></species>
      <species boundaryCondition="false" compartment="c" constant="false" hasOnlySubstanceUnits="false" id="M_C00546_c" name="methylglyoxal">
        <notes>
          <body xmlns="http://www.w3.org/1999/xhtml">
            <p>FORMULA: NA</p>
          </body>
        </notes>
      <annotation><rdf:RDF xmlns:bqbiol="http://biomodels.net/biology-qualifiers/" xmlns:bqmodel="http://biomodels.net/model-qualifiers/" xmlns:rdf="http://www.w3.org/1999/02/22-rdf-syntax-ns#"><rdf:Description rdf:about="#_881"><bqbiol:isVersionOf><rdf.Bag><rdf:li rdf:resource="urn:miriam:kegg.compound:C00546" /></rdf.Bag></bqbiol:isVersionOf></rdf:Description></rdf:RDF></annotation></species>
      <species boundaryCondition="false" compartment="a" constant="false" hasOnlySubstanceUnits="false" id="M_C00055_a" name="CMP">
        <notes>
          <body xmlns="http://www.w3.org/1999/xhtml">
            <p>FORMULA: NA</p>
          </body>
        </notes>
      <annotation><rdf:RDF xmlns:bqbiol="http://biomodels.net/biology-qualifiers/" xmlns:bqmodel="http://biomodels.net/model-qualifiers/" xmlns:rdf="http://www.w3.org/1999/02/22-rdf-syntax-ns#"><rdf:Description rdf:about="#_882"><bqbiol:isVersionOf><rdf.Bag><rdf:li rdf:resource="urn:miriam:kegg.compound:C00055" /></rdf.Bag></bqbiol:isVersionOf></rdf:Description></rdf:RDF></annotation></species>
      <species boundaryCondition="false" compartment="m" constant="false" hasOnlySubstanceUnits="false" id="M_C14818_m" name="Fe2+">
        <notes>
          <body xmlns="http://www.w3.org/1999/xhtml">
            <p>FORMULA: NA</p>
          </body>
        </notes>
      <annotation><rdf:RDF xmlns:bqbiol="http://biomodels.net/biology-qualifiers/" xmlns:bqmodel="http://biomodels.net/model-qualifiers/" xmlns:rdf="http://www.w3.org/1999/02/22-rdf-syntax-ns#"><rdf:Description rdf:about="#_883"><bqbiol:isVersionOf><rdf.Bag><rdf:li rdf:resource="urn:miriam:kegg.compound:C14818" /></rdf.Bag></bqbiol:isVersionOf></rdf:Description></rdf:RDF></annotation></species>
      <species boundaryCondition="false" compartment="m" constant="false" hasOnlySubstanceUnits="false" id="M_C00032_m" name="heme">
        <notes>
          <body xmlns="http://www.w3.org/1999/xhtml">
            <p>FORMULA: NA</p>
          </body>
        </notes>
      <annotation><rdf:RDF xmlns:bqbiol="http://biomodels.net/biology-qualifiers/" xmlns:bqmodel="http://biomodels.net/model-qualifiers/" xmlns:rdf="http://www.w3.org/1999/02/22-rdf-syntax-ns#"><rdf:Description rdf:about="#_884"><bqbiol:isVersionOf><rdf.Bag><rdf:li rdf:resource="urn:miriam:kegg.compound:C00032" /></rdf.Bag></bqbiol:isVersionOf></rdf:Description></rdf:RDF></annotation></species>
      <species boundaryCondition="false" compartment="c" constant="false" hasOnlySubstanceUnits="false" id="M_C00052_c" name="UDP-D-galactose">
        <notes>
          <body xmlns="http://www.w3.org/1999/xhtml">
            <p>FORMULA: NA</p>
          </body>
        </notes>
      <annotation><rdf:RDF xmlns:bqbiol="http://biomodels.net/biology-qualifiers/" xmlns:bqmodel="http://biomodels.net/model-qualifiers/" xmlns:rdf="http://www.w3.org/1999/02/22-rdf-syntax-ns#"><rdf:Description rdf:about="#_885"><bqbiol:isVersionOf><rdf.Bag><rdf:li rdf:resource="urn:miriam:kegg.compound:C00052" /></rdf.Bag></bqbiol:isVersionOf></rdf:Description></rdf:RDF></annotation></species>
      <species boundaryCondition="false" compartment="a" constant="false" hasOnlySubstanceUnits="false" id="M_C00111_a" name="glycerone-phosphate">
        <notes>
          <body xmlns="http://www.w3.org/1999/xhtml">
            <p>FORMULA: NA</p>
          </body>
        </notes>
      <annotation><rdf:RDF xmlns:bqbiol="http://biomodels.net/biology-qualifiers/" xmlns:bqmodel="http://biomodels.net/model-qualifiers/" xmlns:rdf="http://www.w3.org/1999/02/22-rdf-syntax-ns#"><rdf:Description rdf:about="#_886"><bqbiol:isVersionOf><rdf.Bag><rdf:li rdf:resource="urn:miriam:kegg.compound:C00111" /></rdf.Bag></bqbiol:isVersionOf></rdf:Description></rdf:RDF></annotation></species>
      <species boundaryCondition="false" compartment="c" constant="false" hasOnlySubstanceUnits="false" id="M_C00275_c" name="D-mannose-6-phosphate">
        <notes>
          <body xmlns="http://www.w3.org/1999/xhtml">
            <p>FORMULA: NA</p>
          </body>
        </notes>
      <annotation><rdf:RDF xmlns:bqbiol="http://biomodels.net/biology-qualifiers/" xmlns:bqmodel="http://biomodels.net/model-qualifiers/" xmlns:rdf="http://www.w3.org/1999/02/22-rdf-syntax-ns#"><rdf:Description rdf:about="#_887"><bqbiol:isVersionOf><rdf.Bag><rdf:li rdf:resource="urn:miriam:kegg.compound:C00275" /></rdf.Bag></bqbiol:isVersionOf></rdf:Description></rdf:RDF></annotation></species>
      <species boundaryCondition="false" compartment="c" constant="false" hasOnlySubstanceUnits="false" id="M_C04006_c" name="1D-myo-inositol-3-phosphate">
        <notes>
          <body xmlns="http://www.w3.org/1999/xhtml">
            <p>FORMULA: NA</p>
          </body>
        </notes>
      <annotation><rdf:RDF xmlns:bqbiol="http://biomodels.net/biology-qualifiers/" xmlns:bqmodel="http://biomodels.net/model-qualifiers/" xmlns:rdf="http://www.w3.org/1999/02/22-rdf-syntax-ns#"><rdf:Description rdf:about="#_888"><bqbiol:isVersionOf><rdf.Bag><rdf:li rdf:resource="urn:miriam:kegg.compound:C04006" /></rdf.Bag></bqbiol:isVersionOf></rdf:Description></rdf:RDF></annotation></species>
      <species boundaryCondition="false" compartment="a" constant="false" hasOnlySubstanceUnits="false" id="M_C00060_a" name="acyl">
        <notes>
          <body xmlns="http://www.w3.org/1999/xhtml">
            <p>FORMULA: NA</p>
          </body>
        </notes>
      <annotation><rdf:RDF xmlns:bqbiol="http://biomodels.net/biology-qualifiers/" xmlns:bqmodel="http://biomodels.net/model-qualifiers/" xmlns:rdf="http://www.w3.org/1999/02/22-rdf-syntax-ns#"><rdf:Description rdf:about="#_889"><bqbiol:isVersionOf><rdf.Bag><rdf:li rdf:resource="urn:miriam:kegg.compound:C00060" /></rdf.Bag></bqbiol:isVersionOf></rdf:Description></rdf:RDF></annotation></species>
      <species boundaryCondition="false" compartment="a" constant="false" hasOnlySubstanceUnits="false" id="M_C00020_a" name="AMP">
        <notes>
          <body xmlns="http://www.w3.org/1999/xhtml">
            <p>FORMULA: NA</p>
          </body>
        </notes>
      <annotation><rdf:RDF xmlns:bqbiol="http://biomodels.net/biology-qualifiers/" xmlns:bqmodel="http://biomodels.net/model-qualifiers/" xmlns:rdf="http://www.w3.org/1999/02/22-rdf-syntax-ns#"><rdf:Description rdf:about="#_890"><bqbiol:isVersionOf><rdf.Bag><rdf:li rdf:resource="urn:miriam:kegg.compound:C00020" /></rdf.Bag></bqbiol:isVersionOf></rdf:Description></rdf:RDF></annotation></species>
      <species boundaryCondition="false" compartment="a" constant="false" hasOnlySubstanceUnits="false" id="M_C00040_a" name="acyl-CoA">
        <notes>
          <body xmlns="http://www.w3.org/1999/xhtml">
            <p>FORMULA: NA</p>
          </body>
        </notes>
      <annotation><rdf:RDF xmlns:bqbiol="http://biomodels.net/biology-qualifiers/" xmlns:bqmodel="http://biomodels.net/model-qualifiers/" xmlns:rdf="http://www.w3.org/1999/02/22-rdf-syntax-ns#"><rdf:Description rdf:about="#_891"><bqbiol:isVersionOf><rdf.Bag><rdf:li rdf:resource="urn:miriam:kegg.compound:C00040" /></rdf.Bag></bqbiol:isVersionOf></rdf:Description></rdf:RDF></annotation></species>
      <species boundaryCondition="false" compartment="a" constant="false" hasOnlySubstanceUnits="false" id="M_C01595_a" name="linoleic-acid">
        <notes>
          <body xmlns="http://www.w3.org/1999/xhtml">
            <p>FORMULA: NA</p>
          </body>
        </notes>
      <annotation><rdf:RDF xmlns:bqbiol="http://biomodels.net/biology-qualifiers/" xmlns:bqmodel="http://biomodels.net/model-qualifiers/" xmlns:rdf="http://www.w3.org/1999/02/22-rdf-syntax-ns#"><rdf:Description rdf:about="#_892"><bqbiol:isVersionOf><rdf.Bag><rdf:li rdf:resource="urn:miriam:kegg.compound:C01595" /></rdf.Bag></bqbiol:isVersionOf></rdf:Description></rdf:RDF></annotation></species>
      <species boundaryCondition="false" compartment="c" constant="false" hasOnlySubstanceUnits="false" id="M_C00522_c" name="(R)-pantoate">
        <notes>
          <body xmlns="http://www.w3.org/1999/xhtml">
            <p>FORMULA: NA</p>
          </body>
        </notes>
      <annotation><rdf:RDF xmlns:bqbiol="http://biomodels.net/biology-qualifiers/" xmlns:bqmodel="http://biomodels.net/model-qualifiers/" xmlns:rdf="http://www.w3.org/1999/02/22-rdf-syntax-ns#"><rdf:Description rdf:about="#_893"><bqbiol:isVersionOf><rdf.Bag><rdf:li rdf:resource="urn:miriam:kegg.compound:C00522" /></rdf.Bag></bqbiol:isVersionOf></rdf:Description></rdf:RDF></annotation></species>
      <species boundaryCondition="false" compartment="c" constant="false" hasOnlySubstanceUnits="false" id="M_C00864_c" name="pantothenate">
        <notes>
          <body xmlns="http://www.w3.org/1999/xhtml">
            <p>FORMULA: NA</p>
          </body>
        </notes>
      <annotation><rdf:RDF xmlns:bqbiol="http://biomodels.net/biology-qualifiers/" xmlns:bqmodel="http://biomodels.net/model-qualifiers/" xmlns:rdf="http://www.w3.org/1999/02/22-rdf-syntax-ns#"><rdf:Description rdf:about="#_894"><bqbiol:isVersionOf><rdf.Bag><rdf:li rdf:resource="urn:miriam:kegg.compound:C00864" /></rdf.Bag></bqbiol:isVersionOf></rdf:Description></rdf:RDF></annotation></species>
      <species boundaryCondition="false" compartment="c" constant="false" hasOnlySubstanceUnits="false" id="M_C00669_c" name="gamma-L-glutamyl-L-cysteine">
        <notes>
          <body xmlns="http://www.w3.org/1999/xhtml">
            <p>FORMULA: NA</p>
          </body>
        </notes>
      <annotation><rdf:RDF xmlns:bqbiol="http://biomodels.net/biology-qualifiers/" xmlns:bqmodel="http://biomodels.net/model-qualifiers/" xmlns:rdf="http://www.w3.org/1999/02/22-rdf-syntax-ns#"><rdf:Description rdf:about="#_895"><bqbiol:isVersionOf><rdf.Bag><rdf:li rdf:resource="urn:miriam:kegg.compound:C00669" /></rdf.Bag></bqbiol:isVersionOf></rdf:Description></rdf:RDF></annotation></species>
      <species boundaryCondition="false" compartment="c" constant="false" hasOnlySubstanceUnits="false" id="M_C00037_c" name="glycine">
        <notes>
          <body xmlns="http://www.w3.org/1999/xhtml">
            <p>FORMULA: NA</p>
          </body>
        </notes>
      <annotation><rdf:RDF xmlns:bqbiol="http://biomodels.net/biology-qualifiers/" xmlns:bqmodel="http://biomodels.net/model-qualifiers/" xmlns:rdf="http://www.w3.org/1999/02/22-rdf-syntax-ns#"><rdf:Description rdf:about="#_896"><bqbiol:isVersionOf><rdf.Bag><rdf:li rdf:resource="urn:miriam:kegg.compound:C00037" /></rdf.Bag></bqbiol:isVersionOf></rdf:Description></rdf:RDF></annotation></species>
      <species boundaryCondition="false" compartment="m" constant="false" hasOnlySubstanceUnits="false" id="M_C00063_m" name="CTP">
        <notes>
          <body xmlns="http://www.w3.org/1999/xhtml">
            <p>FORMULA: NA</p>
          </body>
        </notes>
      <annotation><rdf:RDF xmlns:bqbiol="http://biomodels.net/biology-qualifiers/" xmlns:bqmodel="http://biomodels.net/model-qualifiers/" xmlns:rdf="http://www.w3.org/1999/02/22-rdf-syntax-ns#"><rdf:Description rdf:about="#_897"><bqbiol:isVersionOf><rdf.Bag><rdf:li rdf:resource="urn:miriam:kegg.compound:C00063" /></rdf.Bag></bqbiol:isVersionOf></rdf:Description></rdf:RDF></annotation></species>
      <species boundaryCondition="false" compartment="m" constant="false" hasOnlySubstanceUnits="false" id="M_C00097_m" name="L-cysteine">
        <notes>
          <body xmlns="http://www.w3.org/1999/xhtml">
            <p>FORMULA: NA</p>
          </body>
        </notes>
      <annotation><rdf:RDF xmlns:bqbiol="http://biomodels.net/biology-qualifiers/" xmlns:bqmodel="http://biomodels.net/model-qualifiers/" xmlns:rdf="http://www.w3.org/1999/02/22-rdf-syntax-ns#"><rdf:Description rdf:about="#_898"><bqbiol:isVersionOf><rdf.Bag><rdf:li rdf:resource="urn:miriam:kegg.compound:C00097" /></rdf.Bag></bqbiol:isVersionOf></rdf:Description></rdf:RDF></annotation></species>
      <species boundaryCondition="false" compartment="m" constant="false" hasOnlySubstanceUnits="false" id="M_C00055_m" name="CMP">
        <notes>
          <body xmlns="http://www.w3.org/1999/xhtml">
            <p>FORMULA: NA</p>
          </body>
        </notes>
      <annotation><rdf:RDF xmlns:bqbiol="http://biomodels.net/biology-qualifiers/" xmlns:bqmodel="http://biomodels.net/model-qualifiers/" xmlns:rdf="http://www.w3.org/1999/02/22-rdf-syntax-ns#"><rdf:Description rdf:about="#_899"><bqbiol:isVersionOf><rdf.Bag><rdf:li rdf:resource="urn:miriam:kegg.compound:C00055" /></rdf.Bag></bqbiol:isVersionOf></rdf:Description></rdf:RDF></annotation></species>
      <species boundaryCondition="false" compartment="c" constant="false" hasOnlySubstanceUnits="false" id="M_C03794_c" name="N6-(1,2-Dicarboxyethyl)-AMP">
        <notes>
          <body xmlns="http://www.w3.org/1999/xhtml">
            <p>FORMULA: NA</p>
          </body>
        </notes>
      <annotation><rdf:RDF xmlns:bqbiol="http://biomodels.net/biology-qualifiers/" xmlns:bqmodel="http://biomodels.net/model-qualifiers/" xmlns:rdf="http://www.w3.org/1999/02/22-rdf-syntax-ns#"><rdf:Description rdf:about="#_900"><bqbiol:isVersionOf><rdf.Bag><rdf:li rdf:resource="urn:miriam:kegg.compound:C03794" /></rdf.Bag></bqbiol:isVersionOf></rdf:Description></rdf:RDF></annotation></species>
      <species boundaryCondition="false" compartment="c" constant="false" hasOnlySubstanceUnits="false" id="M_C00152_c" name="L-asparagine">
        <notes>
          <body xmlns="http://www.w3.org/1999/xhtml">
            <p>FORMULA: NA</p>
          </body>
        </notes>
      <annotation><rdf:RDF xmlns:bqbiol="http://biomodels.net/biology-qualifiers/" xmlns:bqmodel="http://biomodels.net/model-qualifiers/" xmlns:rdf="http://www.w3.org/1999/02/22-rdf-syntax-ns#"><rdf:Description rdf:about="#_901"><bqbiol:isVersionOf><rdf.Bag><rdf:li rdf:resource="urn:miriam:kegg.compound:C00152" /></rdf.Bag></bqbiol:isVersionOf></rdf:Description></rdf:RDF></annotation></species>
      <species boundaryCondition="false" compartment="c" constant="false" hasOnlySubstanceUnits="false" id="M_C00288_c" name="HCO3-">
        <notes>
          <body xmlns="http://www.w3.org/1999/xhtml">
            <p>FORMULA: NA</p>
          </body>
        </notes>
      <annotation><rdf:RDF xmlns:bqbiol="http://biomodels.net/biology-qualifiers/" xmlns:bqmodel="http://biomodels.net/model-qualifiers/" xmlns:rdf="http://www.w3.org/1999/02/22-rdf-syntax-ns#"><rdf:Description rdf:about="#_902"><bqbiol:isVersionOf><rdf.Bag><rdf:li rdf:resource="urn:miriam:kegg.compound:C00288" /></rdf.Bag></bqbiol:isVersionOf></rdf:Description></rdf:RDF></annotation></species>
      <species boundaryCondition="false" compartment="a" constant="false" hasOnlySubstanceUnits="false" id="M_C00288_a" name="HCO3-">
        <notes>
          <body xmlns="http://www.w3.org/1999/xhtml">
            <p>FORMULA: NA</p>
          </body>
        </notes>
      <annotation><rdf:RDF xmlns:bqbiol="http://biomodels.net/biology-qualifiers/" xmlns:bqmodel="http://biomodels.net/model-qualifiers/" xmlns:rdf="http://www.w3.org/1999/02/22-rdf-syntax-ns#"><rdf:Description rdf:about="#_903"><bqbiol:isVersionOf><rdf.Bag><rdf:li rdf:resource="urn:miriam:kegg.compound:C00288" /></rdf.Bag></bqbiol:isVersionOf></rdf:Description></rdf:RDF></annotation></species>
      <species boundaryCondition="false" compartment="u" constant="false" hasOnlySubstanceUnits="false" id="M_GAM_u" name="Growth-associated maintenance">
        <notes>
          <body xmlns="http://www.w3.org/1999/xhtml">
            <p>FORMULA: NA</p>
          </body>
        </notes>
      </species>
      <species boundaryCondition="false" compartment="u" constant="false" hasOnlySubstanceUnits="false" id="M_DNA_u" name="DNA">
        <notes>
          <body xmlns="http://www.w3.org/1999/xhtml">
            <p>FORMULA: NA</p>
          </body>
        </notes>
      </species>
      <species boundaryCondition="false" compartment="u" constant="false" hasOnlySubstanceUnits="false" id="M_RNA_u" name="RNA">
        <notes>
          <body xmlns="http://www.w3.org/1999/xhtml">
            <p>FORMULA: NA</p>
          </body>
        </notes>
      </species>
      <species boundaryCondition="false" compartment="c" constant="false" hasOnlySubstanceUnits="false" id="M_C00079_c" name="L-phenylalanine">
        <notes>
          <body xmlns="http://www.w3.org/1999/xhtml">
            <p>FORMULA: NA</p>
          </body>
        </notes>
      <annotation><rdf:RDF xmlns:bqbiol="http://biomodels.net/biology-qualifiers/" xmlns:bqmodel="http://biomodels.net/model-qualifiers/" xmlns:rdf="http://www.w3.org/1999/02/22-rdf-syntax-ns#"><rdf:Description rdf:about="#_904"><bqbiol:isVersionOf><rdf.Bag><rdf:li rdf:resource="urn:miriam:kegg.compound:C00079" /></rdf.Bag></bqbiol:isVersionOf></rdf:Description></rdf:RDF></annotation></species>
      <species boundaryCondition="false" compartment="c" constant="false" hasOnlySubstanceUnits="false" id="M_C00135_c" name="L-histidine">
        <notes>
          <body xmlns="http://www.w3.org/1999/xhtml">
            <p>FORMULA: NA</p>
          </body>
        </notes>
      <annotation><rdf:RDF xmlns:bqbiol="http://biomodels.net/biology-qualifiers/" xmlns:bqmodel="http://biomodels.net/model-qualifiers/" xmlns:rdf="http://www.w3.org/1999/02/22-rdf-syntax-ns#"><rdf:Description rdf:about="#_905"><bqbiol:isVersionOf><rdf.Bag><rdf:li rdf:resource="urn:miriam:kegg.compound:C00135" /></rdf.Bag></bqbiol:isVersionOf></rdf:Description></rdf:RDF></annotation></species>
      <species boundaryCondition="false" compartment="c" constant="false" hasOnlySubstanceUnits="false" id="M_C00407_c" name="L-isoleucine">
        <notes>
          <body xmlns="http://www.w3.org/1999/xhtml">
            <p>FORMULA: NA</p>
          </body>
        </notes>
      <annotation><rdf:RDF xmlns:bqbiol="http://biomodels.net/biology-qualifiers/" xmlns:bqmodel="http://biomodels.net/model-qualifiers/" xmlns:rdf="http://www.w3.org/1999/02/22-rdf-syntax-ns#"><rdf:Description rdf:about="#_906"><bqbiol:isVersionOf><rdf.Bag><rdf:li rdf:resource="urn:miriam:kegg.compound:C00407" /></rdf.Bag></bqbiol:isVersionOf></rdf:Description></rdf:RDF></annotation></species>
      <species boundaryCondition="false" compartment="c" constant="false" hasOnlySubstanceUnits="false" id="M_C00123_c" name="L-leucine">
        <notes>
          <body xmlns="http://www.w3.org/1999/xhtml">
            <p>FORMULA: NA</p>
          </body>
        </notes>
      <annotation><rdf:RDF xmlns:bqbiol="http://biomodels.net/biology-qualifiers/" xmlns:bqmodel="http://biomodels.net/model-qualifiers/" xmlns:rdf="http://www.w3.org/1999/02/22-rdf-syntax-ns#"><rdf:Description rdf:about="#_907"><bqbiol:isVersionOf><rdf.Bag><rdf:li rdf:resource="urn:miriam:kegg.compound:C00123" /></rdf.Bag></bqbiol:isVersionOf></rdf:Description></rdf:RDF></annotation></species>
      <species boundaryCondition="false" compartment="c" constant="false" hasOnlySubstanceUnits="false" id="M_C00183_c" name="L-valine">
        <notes>
          <body xmlns="http://www.w3.org/1999/xhtml">
            <p>FORMULA: NA</p>
          </body>
        </notes>
      <annotation><rdf:RDF xmlns:bqbiol="http://biomodels.net/biology-qualifiers/" xmlns:bqmodel="http://biomodels.net/model-qualifiers/" xmlns:rdf="http://www.w3.org/1999/02/22-rdf-syntax-ns#"><rdf:Description rdf:about="#_908"><bqbiol:isVersionOf><rdf.Bag><rdf:li rdf:resource="urn:miriam:kegg.compound:C00183" /></rdf.Bag></bqbiol:isVersionOf></rdf:Description></rdf:RDF></annotation></species>
      <species boundaryCondition="false" compartment="c" constant="false" hasOnlySubstanceUnits="false" id="M_C00078_c" name="L-tryptophan">
        <notes>
          <body xmlns="http://www.w3.org/1999/xhtml">
            <p>FORMULA: NA</p>
          </body>
        </notes>
      <annotation><rdf:RDF xmlns:bqbiol="http://biomodels.net/biology-qualifiers/" xmlns:bqmodel="http://biomodels.net/model-qualifiers/" xmlns:rdf="http://www.w3.org/1999/02/22-rdf-syntax-ns#"><rdf:Description rdf:about="#_909"><bqbiol:isVersionOf><rdf.Bag><rdf:li rdf:resource="urn:miriam:kegg.compound:C00078" /></rdf.Bag></bqbiol:isVersionOf></rdf:Description></rdf:RDF></annotation></species>
      <species boundaryCondition="false" compartment="u" constant="false" hasOnlySubstanceUnits="false" id="M_Proteins_u" name="Proteins">
        <notes>
          <body xmlns="http://www.w3.org/1999/xhtml">
            <p>FORMULA: NA</p>
          </body>
        </notes>
      </species>
      <species boundaryCondition="false" compartment="c" constant="false" hasOnlySubstanceUnits="false" id="M_C00187_c" name="cholesterol">
        <notes>
          <body xmlns="http://www.w3.org/1999/xhtml">
            <p>FORMULA: NA</p>
          </body>
        </notes>
      <annotation><rdf:RDF xmlns:bqbiol="http://biomodels.net/biology-qualifiers/" xmlns:bqmodel="http://biomodels.net/model-qualifiers/" xmlns:rdf="http://www.w3.org/1999/02/22-rdf-syntax-ns#"><rdf:Description rdf:about="#_910"><bqbiol:isVersionOf><rdf.Bag><rdf:li rdf:resource="urn:miriam:kegg.compound:C00187" /></rdf.Bag></bqbiol:isVersionOf></rdf:Description></rdf:RDF></annotation></species>
      <species boundaryCondition="false" compartment="u" constant="false" hasOnlySubstanceUnits="false" id="M_Lipids_u" name="Lipids">
        <notes>
          <body xmlns="http://www.w3.org/1999/xhtml">
            <p>FORMULA: NA</p>
          </body>
        </notes>
      </species>
      <species boundaryCondition="false" compartment="u" constant="false" hasOnlySubstanceUnits="false" id="M_EMs_u" name="Essential molecules">
        <notes>
          <body xmlns="http://www.w3.org/1999/xhtml">
            <p>FORMULA: NA</p>
          </body>
        </notes>
      </species>
      <species boundaryCondition="false" compartment="a" constant="false" hasOnlySubstanceUnits="false" id="M_C00219_a" name="arachidonic-acid">
        <notes>
          <body xmlns="http://www.w3.org/1999/xhtml">
            <p>FORMULA: NA</p>
          </body>
        </notes>
      <annotation><rdf:RDF xmlns:bqbiol="http://biomodels.net/biology-qualifiers/" xmlns:bqmodel="http://biomodels.net/model-qualifiers/" xmlns:rdf="http://www.w3.org/1999/02/22-rdf-syntax-ns#"><rdf:Description rdf:about="#_911"><bqbiol:isVersionOf><rdf.Bag><rdf:li rdf:resource="urn:miriam:kegg.compound:C00219" /></rdf.Bag></bqbiol:isVersionOf></rdf:Description></rdf:RDF></annotation></species>
      <species boundaryCondition="false" compartment="c" constant="false" hasOnlySubstanceUnits="false" id="M_C14818_c" name="Fe2+">
        <notes>
          <body xmlns="http://www.w3.org/1999/xhtml">
            <p>FORMULA: NA</p>
          </body>
        </notes>
      <annotation><rdf:RDF xmlns:bqbiol="http://biomodels.net/biology-qualifiers/" xmlns:bqmodel="http://biomodels.net/model-qualifiers/" xmlns:rdf="http://www.w3.org/1999/02/22-rdf-syntax-ns#"><rdf:Description rdf:about="#_912"><bqbiol:isVersionOf><rdf.Bag><rdf:li rdf:resource="urn:miriam:kegg.compound:C14818" /></rdf.Bag></bqbiol:isVersionOf></rdf:Description></rdf:RDF></annotation></species>
      <species boundaryCondition="false" compartment="a" constant="false" hasOnlySubstanceUnits="false" id="M_C00027_a" name="H2O2">
        <notes>
          <body xmlns="http://www.w3.org/1999/xhtml">
            <p>FORMULA: NA</p>
          </body>
        </notes>
      <annotation><rdf:RDF xmlns:bqbiol="http://biomodels.net/biology-qualifiers/" xmlns:bqmodel="http://biomodels.net/model-qualifiers/" xmlns:rdf="http://www.w3.org/1999/02/22-rdf-syntax-ns#"><rdf:Description rdf:about="#_913"><bqbiol:isVersionOf><rdf.Bag><rdf:li rdf:resource="urn:miriam:kegg.compound:C00027" /></rdf.Bag></bqbiol:isVersionOf></rdf:Description></rdf:RDF></annotation></species>
      <species boundaryCondition="false" compartment="er" constant="false" hasOnlySubstanceUnits="false" id="M_C00003_er" name="NAD+">
        <notes>
          <body xmlns="http://www.w3.org/1999/xhtml">
            <p>FORMULA: NA</p>
          </body>
        </notes>
      <annotation><rdf:RDF xmlns:bqbiol="http://biomodels.net/biology-qualifiers/" xmlns:bqmodel="http://biomodels.net/model-qualifiers/" xmlns:rdf="http://www.w3.org/1999/02/22-rdf-syntax-ns#"><rdf:Description rdf:about="#_914"><bqbiol:isVersionOf><rdf.Bag><rdf:li rdf:resource="urn:miriam:kegg.compound:C00003" /></rdf.Bag></bqbiol:isVersionOf></rdf:Description></rdf:RDF></annotation></species>
      <species boundaryCondition="false" compartment="er" constant="false" hasOnlySubstanceUnits="false" id="M_C00004_er" name="NADH">
        <notes>
          <body xmlns="http://www.w3.org/1999/xhtml">
            <p>FORMULA: NA</p>
          </body>
        </notes>
      <annotation><rdf:RDF xmlns:bqbiol="http://biomodels.net/biology-qualifiers/" xmlns:bqmodel="http://biomodels.net/model-qualifiers/" xmlns:rdf="http://www.w3.org/1999/02/22-rdf-syntax-ns#"><rdf:Description rdf:about="#_915"><bqbiol:isVersionOf><rdf.Bag><rdf:li rdf:resource="urn:miriam:kegg.compound:C00004" /></rdf.Bag></bqbiol:isVersionOf></rdf:Description></rdf:RDF></annotation></species>
    </listOfSpecies>
    <listOfReactions>
      <reaction id="R_1_PERIOD_1_PERIOD_1_PERIOD_1" name="alcohol dehydrogenase" reversible="true">
        <notes>
          <body xmlns="http://www.w3.org/1999/xhtml">
            <p>GENE_ASSOCIATION: </p>
            <p>SUBSYSTEM: Misc</p>
            <p>AUTHORS: </p>
            <p />
          </body>
        </notes>
        <listOfReactants>
          <speciesReference species="M_C00469_c" stoichiometry="1" />
          <speciesReference species="M_C00003_c" stoichiometry="1" />
        </listOfReactants>
        <listOfProducts>
          <speciesReference species="M_C00084_c" stoichiometry="1" />
          <speciesReference species="M_C00004_c" stoichiometry="1" />
          <speciesReference species="M_C00080_c" stoichiometry="1" />
        </listOfProducts>
        <kineticLaw>
          <math xmlns="http://www.w3.org/1998/Math/MathML">
            <ci> FLUX_VALUE </ci>
          </math>
          <listOfParameters>
            <parameter constant="false" id="LOWER_BOUND" units="mmol_per_gDW_per_hr" value="-1000" />
            <parameter constant="false" id="UPPER_BOUND" units="mmol_per_gDW_per_hr" value="1000" />
            <parameter constant="false" id="FLUX_VALUE" units="mmol_per_gDW_per_hr" value="0" />
            <parameter constant="false" id="OBJECTIVE_COEFFICIENT" units="mmol_per_gDW_per_hr" value="0" />
          </listOfParameters>
        </kineticLaw>
      <annotation><rdf:RDF xmlns:bqbiol="http://biomodels.net/biology-qualifiers/" xmlns:bqmodel="http://biomodels.net/model-qualifiers/" xmlns:rdf="http://www.w3.org/1999/02/22-rdf-syntax-ns#"><rdf:Description rdf:about="#_1"><bqbiol:isVersionOf><rdf.Bag><rdf:li rdf:resource="urn:miriam:kegg.reaction:R00754" /><rdf:li rdf:resource="urn:miriam:ec-code:1.1.1.1" /></rdf.Bag></bqbiol:isVersionOf></rdf:Description></rdf:RDF></annotation></reaction>
      <reaction id="R_1_PERIOD_1_PERIOD_1_PERIOD_100a" name="3-oxoacyl-[acp] reductase" reversible="true">
        <notes>
          <body xmlns="http://www.w3.org/1999/xhtml">
            <p>GENE_ASSOCIATION: </p>
            <p>SUBSYSTEM: Fatty Acid Synthesis</p>
            <p>AUTHORS: </p>
            <p />
          </body>
        </notes>
        <listOfReactants>
          <speciesReference species="M_C05744_a" stoichiometry="1" />
          <speciesReference species="M_C00005_a" stoichiometry="1" />
          <speciesReference species="M_C00080_a" stoichiometry="1" />
        </listOfReactants>
        <listOfProducts>
          <speciesReference species="M_C04618_a" stoichiometry="1" />
          <speciesReference species="M_C00006_a" stoichiometry="1" />
        </listOfProducts>
        <kineticLaw>
          <math xmlns="http://www.w3.org/1998/Math/MathML">
            <ci> FLUX_VALUE </ci>
          </math>
          <listOfParameters>
            <parameter constant="false" id="LOWER_BOUND" units="mmol_per_gDW_per_hr" value="-1000" />
            <parameter constant="false" id="UPPER_BOUND" units="mmol_per_gDW_per_hr" value="1000" />
            <parameter constant="false" id="FLUX_VALUE" units="mmol_per_gDW_per_hr" value="0" />
            <parameter constant="false" id="OBJECTIVE_COEFFICIENT" units="mmol_per_gDW_per_hr" value="0" />
          </listOfParameters>
        </kineticLaw>
      <annotation><rdf:RDF xmlns:bqbiol="http://biomodels.net/biology-qualifiers/" xmlns:bqmodel="http://biomodels.net/model-qualifiers/" xmlns:rdf="http://www.w3.org/1999/02/22-rdf-syntax-ns#"><rdf:Description rdf:about="#_2"><bqbiol:isVersionOf><rdf.Bag><rdf:li rdf:resource="urn:miriam:kegg.reaction:R04533" /><rdf:li rdf:resource="urn:miriam:ec-code:1.1.1.100" /></rdf.Bag></bqbiol:isVersionOf></rdf:Description></rdf:RDF></annotation></reaction>
      <reaction id="R_1_PERIOD_1_PERIOD_1_PERIOD_100b" name="3-oxoacyl-[acp] reductase" reversible="true">
        <notes>
          <body xmlns="http://www.w3.org/1999/xhtml">
            <p>GENE_ASSOCIATION: </p>
            <p>SUBSYSTEM: Fatty Acid Synthesis</p>
            <p>AUTHORS: </p>
            <p />
          </body>
        </notes>
        <listOfReactants>
          <speciesReference species="M_C00005_a" stoichiometry="1" />
          <speciesReference species="M_C00080_a" stoichiometry="1" />
          <speciesReference species="M_C05753_a" stoichiometry="1" />
        </listOfReactants>
        <listOfProducts>
          <speciesReference species="M_C00006_a" stoichiometry="1" />
          <speciesReference species="M_C04619_a" stoichiometry="1" />
        </listOfProducts>
        <kineticLaw>
          <math xmlns="http://www.w3.org/1998/Math/MathML">
            <ci> FLUX_VALUE </ci>
          </math>
          <listOfParameters>
            <parameter constant="false" id="LOWER_BOUND" units="mmol_per_gDW_per_hr" value="-1000" />
            <parameter constant="false" id="UPPER_BOUND" units="mmol_per_gDW_per_hr" value="1000" />
            <parameter constant="false" id="FLUX_VALUE" units="mmol_per_gDW_per_hr" value="0" />
            <parameter constant="false" id="OBJECTIVE_COEFFICIENT" units="mmol_per_gDW_per_hr" value="0" />
          </listOfParameters>
        </kineticLaw>
      <annotation><rdf:RDF xmlns:bqbiol="http://biomodels.net/biology-qualifiers/" xmlns:bqmodel="http://biomodels.net/model-qualifiers/" xmlns:rdf="http://www.w3.org/1999/02/22-rdf-syntax-ns#"><rdf:Description rdf:about="#_3"><bqbiol:isVersionOf><rdf.Bag><rdf:li rdf:resource="urn:miriam:kegg.reaction:R04534" /><rdf:li rdf:resource="urn:miriam:ec-code:1.1.1.100" /></rdf.Bag></bqbiol:isVersionOf></rdf:Description></rdf:RDF></annotation></reaction>
      <reaction id="R_1_PERIOD_1_PERIOD_1_PERIOD_100c" name="3-oxoacyl-[acp] reductase" reversible="true">
        <notes>
          <body xmlns="http://www.w3.org/1999/xhtml">
            <p>GENE_ASSOCIATION: </p>
            <p>SUBSYSTEM: Fatty Acid Synthesis</p>
            <p>AUTHORS: </p>
            <p />
          </body>
        </notes>
        <listOfReactants>
          <speciesReference species="M_C00005_a" stoichiometry="1" />
          <speciesReference species="M_C00080_a" stoichiometry="1" />
          <speciesReference species="M_C05750_a" stoichiometry="1" />
        </listOfReactants>
        <listOfProducts>
          <speciesReference species="M_C00006_a" stoichiometry="1" />
          <speciesReference species="M_C04620_a" stoichiometry="1" />
        </listOfProducts>
        <kineticLaw>
          <math xmlns="http://www.w3.org/1998/Math/MathML">
            <ci> FLUX_VALUE </ci>
          </math>
          <listOfParameters>
            <parameter constant="false" id="LOWER_BOUND" units="mmol_per_gDW_per_hr" value="-1000" />
            <parameter constant="false" id="UPPER_BOUND" units="mmol_per_gDW_per_hr" value="1000" />
            <parameter constant="false" id="FLUX_VALUE" units="mmol_per_gDW_per_hr" value="0" />
            <parameter constant="false" id="OBJECTIVE_COEFFICIENT" units="mmol_per_gDW_per_hr" value="0" />
          </listOfParameters>
        </kineticLaw>
      <annotation><rdf:RDF xmlns:bqbiol="http://biomodels.net/biology-qualifiers/" xmlns:bqmodel="http://biomodels.net/model-qualifiers/" xmlns:rdf="http://www.w3.org/1999/02/22-rdf-syntax-ns#"><rdf:Description rdf:about="#_4"><bqbiol:isVersionOf><rdf.Bag><rdf:li rdf:resource="urn:miriam:kegg.reaction:R04536" /><rdf:li rdf:resource="urn:miriam:ec-code:1.1.1.100" /></rdf.Bag></bqbiol:isVersionOf></rdf:Description></rdf:RDF></annotation></reaction>
      <reaction id="R_1_PERIOD_1_PERIOD_1_PERIOD_100d" name="3-oxoacyl-[acp] reductase" reversible="true">
        <notes>
          <body xmlns="http://www.w3.org/1999/xhtml">
            <p>GENE_ASSOCIATION: </p>
            <p>SUBSYSTEM: Fatty Acid Synthesis</p>
            <p>AUTHORS: </p>
            <p />
          </body>
        </notes>
        <listOfReactants>
          <speciesReference species="M_C00005_a" stoichiometry="1" />
          <speciesReference species="M_C00080_a" stoichiometry="1" />
          <speciesReference species="M_C05762_a" stoichiometry="1" />
        </listOfReactants>
        <listOfProducts>
          <speciesReference species="M_C00006_a" stoichiometry="1" />
          <speciesReference species="M_C04633_a" stoichiometry="1" />
        </listOfProducts>
        <kineticLaw>
          <math xmlns="http://www.w3.org/1998/Math/MathML">
            <ci> FLUX_VALUE </ci>
          </math>
          <listOfParameters>
            <parameter constant="false" id="LOWER_BOUND" units="mmol_per_gDW_per_hr" value="-1000" />
            <parameter constant="false" id="UPPER_BOUND" units="mmol_per_gDW_per_hr" value="1000" />
            <parameter constant="false" id="FLUX_VALUE" units="mmol_per_gDW_per_hr" value="0" />
            <parameter constant="false" id="OBJECTIVE_COEFFICIENT" units="mmol_per_gDW_per_hr" value="0" />
          </listOfParameters>
        </kineticLaw>
      <annotation><rdf:RDF xmlns:bqbiol="http://biomodels.net/biology-qualifiers/" xmlns:bqmodel="http://biomodels.net/model-qualifiers/" xmlns:rdf="http://www.w3.org/1999/02/22-rdf-syntax-ns#"><rdf:Description rdf:about="#_5"><bqbiol:isVersionOf><rdf.Bag><rdf:li rdf:resource="urn:miriam:kegg.reaction:R04543" /><rdf:li rdf:resource="urn:miriam:ec-code:1.1.1.100" /></rdf.Bag></bqbiol:isVersionOf></rdf:Description></rdf:RDF></annotation></reaction>
      <reaction id="R_1_PERIOD_1_PERIOD_1_PERIOD_100e" name="3-oxoacyl-[acp] reductase" reversible="true">
        <notes>
          <body xmlns="http://www.w3.org/1999/xhtml">
            <p>GENE_ASSOCIATION: </p>
            <p>SUBSYSTEM: Fatty Acid Synthesis</p>
            <p>AUTHORS: </p>
            <p />
          </body>
        </notes>
        <listOfReactants>
          <speciesReference species="M_C00005_a" stoichiometry="1" />
          <speciesReference species="M_C00080_a" stoichiometry="1" />
          <speciesReference species="M_C05759_a" stoichiometry="1" />
        </listOfReactants>
        <listOfProducts>
          <speciesReference species="M_C00006_a" stoichiometry="1" />
          <speciesReference species="M_C04688_a" stoichiometry="1" />
        </listOfProducts>
        <kineticLaw>
          <math xmlns="http://www.w3.org/1998/Math/MathML">
            <ci> FLUX_VALUE </ci>
          </math>
          <listOfParameters>
            <parameter constant="false" id="LOWER_BOUND" units="mmol_per_gDW_per_hr" value="-1000" />
            <parameter constant="false" id="UPPER_BOUND" units="mmol_per_gDW_per_hr" value="1000" />
            <parameter constant="false" id="FLUX_VALUE" units="mmol_per_gDW_per_hr" value="0" />
            <parameter constant="false" id="OBJECTIVE_COEFFICIENT" units="mmol_per_gDW_per_hr" value="0" />
          </listOfParameters>
        </kineticLaw>
      <annotation><rdf:RDF xmlns:bqbiol="http://biomodels.net/biology-qualifiers/" xmlns:bqmodel="http://biomodels.net/model-qualifiers/" xmlns:rdf="http://www.w3.org/1999/02/22-rdf-syntax-ns#"><rdf:Description rdf:about="#_6"><bqbiol:isVersionOf><rdf.Bag><rdf:li rdf:resource="urn:miriam:kegg.reaction:R04566" /><rdf:li rdf:resource="urn:miriam:ec-code:1.1.1.100" /></rdf.Bag></bqbiol:isVersionOf></rdf:Description></rdf:RDF></annotation></reaction>
      <reaction id="R_1_PERIOD_1_PERIOD_1_PERIOD_100f" name="3-oxoacyl-[acp] reductase" reversible="true">
        <notes>
          <body xmlns="http://www.w3.org/1999/xhtml">
            <p>GENE_ASSOCIATION: </p>
            <p>SUBSYSTEM: Fatty Acid Synthesis</p>
            <p>AUTHORS: </p>
            <p />
          </body>
        </notes>
        <listOfReactants>
          <speciesReference species="M_C00005_a" stoichiometry="1" />
          <speciesReference species="M_C00080_a" stoichiometry="1" />
          <speciesReference species="M_C05746_a" stoichiometry="1" />
        </listOfReactants>
        <listOfProducts>
          <speciesReference species="M_C00006_a" stoichiometry="1" />
          <speciesReference species="M_C05747_a" stoichiometry="1" />
        </listOfProducts>
        <kineticLaw>
          <math xmlns="http://www.w3.org/1998/Math/MathML">
            <ci> FLUX_VALUE </ci>
          </math>
          <listOfParameters>
            <parameter constant="false" id="LOWER_BOUND" units="mmol_per_gDW_per_hr" value="-1000" />
            <parameter constant="false" id="UPPER_BOUND" units="mmol_per_gDW_per_hr" value="1000" />
            <parameter constant="false" id="FLUX_VALUE" units="mmol_per_gDW_per_hr" value="0" />
            <parameter constant="false" id="OBJECTIVE_COEFFICIENT" units="mmol_per_gDW_per_hr" value="0" />
          </listOfParameters>
        </kineticLaw>
      <annotation><rdf:RDF xmlns:bqbiol="http://biomodels.net/biology-qualifiers/" xmlns:bqmodel="http://biomodels.net/model-qualifiers/" xmlns:rdf="http://www.w3.org/1999/02/22-rdf-syntax-ns#"><rdf:Description rdf:about="#_7"><bqbiol:isVersionOf><rdf.Bag><rdf:li rdf:resource="urn:miriam:kegg.reaction:R04953" /><rdf:li rdf:resource="urn:miriam:ec-code:1.1.1.100" /></rdf.Bag></bqbiol:isVersionOf></rdf:Description></rdf:RDF></annotation></reaction>
      <reaction id="R_1_PERIOD_1_PERIOD_1_PERIOD_100g" name="3-oxoacyl-[acp] reductase" reversible="true">
        <notes>
          <body xmlns="http://www.w3.org/1999/xhtml">
            <p>GENE_ASSOCIATION: </p>
            <p>SUBSYSTEM: Fatty Acid Synthesis</p>
            <p>AUTHORS: </p>
            <p />
          </body>
        </notes>
        <listOfReactants>
          <speciesReference species="M_C00005_a" stoichiometry="1" />
          <speciesReference species="M_C00080_a" stoichiometry="1" />
          <speciesReference species="M_C05756_a" stoichiometry="1" />
        </listOfReactants>
        <listOfProducts>
          <speciesReference species="M_C00006_a" stoichiometry="1" />
          <speciesReference species="M_C05757_a" stoichiometry="1" />
        </listOfProducts>
        <kineticLaw>
          <math xmlns="http://www.w3.org/1998/Math/MathML">
            <ci> FLUX_VALUE </ci>
          </math>
          <listOfParameters>
            <parameter constant="false" id="LOWER_BOUND" units="mmol_per_gDW_per_hr" value="-1000" />
            <parameter constant="false" id="UPPER_BOUND" units="mmol_per_gDW_per_hr" value="1000" />
            <parameter constant="false" id="FLUX_VALUE" units="mmol_per_gDW_per_hr" value="0" />
            <parameter constant="false" id="OBJECTIVE_COEFFICIENT" units="mmol_per_gDW_per_hr" value="0" />
          </listOfParameters>
        </kineticLaw>
      <annotation><rdf:RDF xmlns:bqbiol="http://biomodels.net/biology-qualifiers/" xmlns:bqmodel="http://biomodels.net/model-qualifiers/" xmlns:rdf="http://www.w3.org/1999/02/22-rdf-syntax-ns#"><rdf:Description rdf:about="#_8"><bqbiol:isVersionOf><rdf.Bag><rdf:li rdf:resource="urn:miriam:kegg.reaction:R04964" /><rdf:li rdf:resource="urn:miriam:ec-code:1.1.1.100" /></rdf.Bag></bqbiol:isVersionOf></rdf:Description></rdf:RDF></annotation></reaction>
      <reaction id="R_1_PERIOD_1_PERIOD_1_PERIOD_100h" name="3-oxoacyl-[acp] reductase" reversible="true">
        <notes>
          <body xmlns="http://www.w3.org/1999/xhtml">
            <p>GENE_ASSOCIATION: </p>
            <p>SUBSYSTEM: Fatty Acid Synthesis</p>
            <p>AUTHORS: </p>
            <p />
          </body>
        </notes>
        <listOfReactants>
          <speciesReference species="M_C00005_a" stoichiometry="1" />
          <speciesReference species="M_C00080_a" stoichiometry="1" />
          <speciesReference species="M_C16219_a" stoichiometry="1" />
        </listOfReactants>
        <listOfProducts>
          <speciesReference species="M_C00006_a" stoichiometry="1" />
          <speciesReference species="M_C16220_a" stoichiometry="1" />
        </listOfProducts>
        <kineticLaw>
          <math xmlns="http://www.w3.org/1998/Math/MathML">
            <ci> FLUX_VALUE </ci>
          </math>
          <listOfParameters>
            <parameter constant="false" id="LOWER_BOUND" units="mmol_per_gDW_per_hr" value="-1000" />
            <parameter constant="false" id="UPPER_BOUND" units="mmol_per_gDW_per_hr" value="1000" />
            <parameter constant="false" id="FLUX_VALUE" units="mmol_per_gDW_per_hr" value="0" />
            <parameter constant="false" id="OBJECTIVE_COEFFICIENT" units="mmol_per_gDW_per_hr" value="0" />
          </listOfParameters>
        </kineticLaw>
      <annotation><rdf:RDF xmlns:bqbiol="http://biomodels.net/biology-qualifiers/" xmlns:bqmodel="http://biomodels.net/model-qualifiers/" xmlns:rdf="http://www.w3.org/1999/02/22-rdf-syntax-ns#"><rdf:Description rdf:about="#_9"><bqbiol:isVersionOf><rdf.Bag><rdf:li rdf:resource="urn:miriam:kegg.reaction:R07763" /><rdf:li rdf:resource="urn:miriam:ec-code:1.1.1.100" /></rdf.Bag></bqbiol:isVersionOf></rdf:Description></rdf:RDF></annotation></reaction>
      <reaction id="R_1_PERIOD_1_PERIOD_1_PERIOD_102" name="3-dehydrosphinganine reductase" reversible="true">
        <notes>
          <body xmlns="http://www.w3.org/1999/xhtml">
            <p>GENE_ASSOCIATION: </p>
            <p>SUBSYSTEM: Phospholipid</p>
            <p>AUTHORS: PMID: 12062486</p>
            <p />
          </body>
        </notes>
        <listOfReactants>
          <speciesReference species="M_C02934_er" stoichiometry="1" />
          <speciesReference species="M_C00005_er" stoichiometry="1" />
          <speciesReference species="M_C00080_er" stoichiometry="1" />
        </listOfReactants>
        <listOfProducts>
          <speciesReference species="M_C00836_er" stoichiometry="1" />
          <speciesReference species="M_C00006_er" stoichiometry="1" />
        </listOfProducts>
        <kineticLaw>
          <math xmlns="http://www.w3.org/1998/Math/MathML">
            <ci> FLUX_VALUE </ci>
          </math>
          <listOfParameters>
            <parameter constant="false" id="LOWER_BOUND" units="mmol_per_gDW_per_hr" value="-1000" />
            <parameter constant="false" id="UPPER_BOUND" units="mmol_per_gDW_per_hr" value="1000" />
            <parameter constant="false" id="FLUX_VALUE" units="mmol_per_gDW_per_hr" value="0" />
            <parameter constant="false" id="OBJECTIVE_COEFFICIENT" units="mmol_per_gDW_per_hr" value="0" />
          </listOfParameters>
        </kineticLaw>
      <annotation><rdf:RDF xmlns:bqbiol="http://biomodels.net/biology-qualifiers/" xmlns:bqmodel="http://biomodels.net/model-qualifiers/" xmlns:rdf="http://www.w3.org/1999/02/22-rdf-syntax-ns#"><rdf:Description rdf:about="#_10"><bqbiol:isVersionOf><rdf.Bag><rdf:li rdf:resource="urn:miriam:kegg.reaction:R02978" /><rdf:li rdf:resource="urn:miriam:ec-code:1.1.1.102" /></rdf.Bag></bqbiol:isVersionOf><bqbiol:isDescribedBy><rdf.Bag><rdf:li rdf:resource="urn:miriam:pubmed:12062486" /></rdf.Bag></bqbiol:isDescribedBy></rdf:Description></rdf:RDF></annotation></reaction>
      <reaction id="R_1_PERIOD_1_PERIOD_1_PERIOD_153" name="sepiapterin reductase" reversible="true">
        <notes>
          <body xmlns="http://www.w3.org/1999/xhtml">
            <p>GENE_ASSOCIATION: </p>
            <p>SUBSYSTEM: Biopterin</p>
            <p>AUTHORS: </p>
            <p />
          </body>
        </notes>
        <listOfReactants>
          <speciesReference species="M_C00272_c" stoichiometry="1" />
          <speciesReference species="M_C00006_c" stoichiometry="2" />
        </listOfReactants>
        <listOfProducts>
          <speciesReference species="M_C00080_c" stoichiometry="2" />
          <speciesReference species="M_C03684_c" stoichiometry="1" />
          <speciesReference species="M_C00005_c" stoichiometry="2" />
        </listOfProducts>
        <kineticLaw>
          <math xmlns="http://www.w3.org/1998/Math/MathML">
            <ci> FLUX_VALUE </ci>
          </math>
          <listOfParameters>
            <parameter constant="false" id="LOWER_BOUND" units="mmol_per_gDW_per_hr" value="-1000" />
            <parameter constant="false" id="UPPER_BOUND" units="mmol_per_gDW_per_hr" value="1000" />
            <parameter constant="false" id="FLUX_VALUE" units="mmol_per_gDW_per_hr" value="0" />
            <parameter constant="false" id="OBJECTIVE_COEFFICIENT" units="mmol_per_gDW_per_hr" value="0" />
          </listOfParameters>
        </kineticLaw>
      <annotation><rdf:RDF xmlns:bqbiol="http://biomodels.net/biology-qualifiers/" xmlns:bqmodel="http://biomodels.net/model-qualifiers/" xmlns:rdf="http://www.w3.org/1999/02/22-rdf-syntax-ns#"><rdf:Description rdf:about="#_11"><bqbiol:isVersionOf><rdf.Bag><rdf:li rdf:resource="urn:miriam:kegg.reaction:R08208" /><rdf:li rdf:resource="urn:miriam:ec-code:1.1.1.153" /></rdf.Bag></bqbiol:isVersionOf></rdf:Description></rdf:RDF></annotation></reaction>
      <reaction id="R_1_PERIOD_1_PERIOD_1_PERIOD_169" name="2-dehydropantoate 2-reductase" reversible="true">
        <notes>
          <body xmlns="http://www.w3.org/1999/xhtml">
            <p>GENE_ASSOCIATION: </p>
            <p>SUBSYSTEM: CoA Synthesis</p>
            <p>AUTHORS: </p>
            <p />
          </body>
        </notes>
        <listOfReactants>
          <speciesReference species="M_C00522_m" stoichiometry="1" />
          <speciesReference species="M_C00006_m" stoichiometry="1" />
        </listOfReactants>
        <listOfProducts>
          <speciesReference species="M_C00966_m" stoichiometry="1" />
          <speciesReference species="M_C00005_m" stoichiometry="1" />
          <speciesReference species="M_C00080_m" stoichiometry="1" />
        </listOfProducts>
        <kineticLaw>
          <math xmlns="http://www.w3.org/1998/Math/MathML">
            <ci> FLUX_VALUE </ci>
          </math>
          <listOfParameters>
            <parameter constant="false" id="LOWER_BOUND" units="mmol_per_gDW_per_hr" value="-1000" />
            <parameter constant="false" id="UPPER_BOUND" units="mmol_per_gDW_per_hr" value="1000" />
            <parameter constant="false" id="FLUX_VALUE" units="mmol_per_gDW_per_hr" value="0" />
            <parameter constant="false" id="OBJECTIVE_COEFFICIENT" units="mmol_per_gDW_per_hr" value="0" />
          </listOfParameters>
        </kineticLaw>
      <annotation><rdf:RDF xmlns:bqbiol="http://biomodels.net/biology-qualifiers/" xmlns:bqmodel="http://biomodels.net/model-qualifiers/" xmlns:rdf="http://www.w3.org/1999/02/22-rdf-syntax-ns#"><rdf:Description rdf:about="#_12"><bqbiol:isVersionOf><rdf.Bag><rdf:li rdf:resource="urn:miriam:kegg.reaction:R02472" /><rdf:li rdf:resource="urn:miriam:ec-code:1.1.1.169" /></rdf.Bag></bqbiol:isVersionOf></rdf:Description></rdf:RDF></annotation></reaction>
      <reaction id="R_1_PERIOD_1_PERIOD_1_PERIOD_205" name="IMP dehydrogenase" reversible="false">
        <notes>
          <body xmlns="http://www.w3.org/1999/xhtml">
            <p>GENE_ASSOCIATION: </p>
            <p>SUBSYSTEM: Purine</p>
            <p>AUTHORS: PMID: 15917510</p>
            <p />
          </body>
        </notes>
        <listOfReactants>
          <speciesReference species="M_C00003_c" stoichiometry="1" />
          <speciesReference species="M_C00130_c" stoichiometry="1" />
          <speciesReference species="M_C00001_c" stoichiometry="1" />
        </listOfReactants>
        <listOfProducts>
          <speciesReference species="M_C00004_c" stoichiometry="1" />
          <speciesReference species="M_C00080_c" stoichiometry="1" />
          <speciesReference species="M_C00655_c" stoichiometry="1" />
        </listOfProducts>
        <kineticLaw>
          <math xmlns="http://www.w3.org/1998/Math/MathML">
            <ci> FLUX_VALUE </ci>
          </math>
          <listOfParameters>
            <parameter constant="false" id="LOWER_BOUND" units="mmol_per_gDW_per_hr" value="0" />
            <parameter constant="false" id="UPPER_BOUND" units="mmol_per_gDW_per_hr" value="1000" />
            <parameter constant="false" id="FLUX_VALUE" units="mmol_per_gDW_per_hr" value="0" />
            <parameter constant="false" id="OBJECTIVE_COEFFICIENT" units="mmol_per_gDW_per_hr" value="0" />
          </listOfParameters>
        </kineticLaw>
      <annotation><rdf:RDF xmlns:bqbiol="http://biomodels.net/biology-qualifiers/" xmlns:bqmodel="http://biomodels.net/model-qualifiers/" xmlns:rdf="http://www.w3.org/1999/02/22-rdf-syntax-ns#"><rdf:Description rdf:about="#_13"><bqbiol:isVersionOf><rdf.Bag><rdf:li rdf:resource="urn:miriam:kegg.reaction:R01130" /><rdf:li rdf:resource="urn:miriam:ec-code:1.1.1.205" /></rdf.Bag></bqbiol:isVersionOf><bqbiol:isDescribedBy><rdf.Bag><rdf:li rdf:resource="urn:miriam:pubmed:15917510" /></rdf.Bag></bqbiol:isDescribedBy></rdf:Description></rdf:RDF></annotation></reaction>
      <reaction id="R_1_PERIOD_1_PERIOD_1_PERIOD_25" name="shikimate dehydrogenase" reversible="true">
        <notes>
          <body xmlns="http://www.w3.org/1999/xhtml">
            <p>GENE_ASSOCIATION: </p>
            <p>SUBSYSTEM: Shikimate</p>
            <p>AUTHORS: </p>
            <p />
          </body>
        </notes>
        <listOfReactants>
          <speciesReference species="M_C00006_c" stoichiometry="1" />
          <speciesReference species="M_C00493_c" stoichiometry="1" />
        </listOfReactants>
        <listOfProducts>
          <speciesReference species="M_C00080_c" stoichiometry="1" />
          <speciesReference species="M_C00005_c" stoichiometry="1" />
          <speciesReference species="M_C02637_c" stoichiometry="1" />
        </listOfProducts>
        <kineticLaw>
          <math xmlns="http://www.w3.org/1998/Math/MathML">
            <ci> FLUX_VALUE </ci>
          </math>
          <listOfParameters>
            <parameter constant="false" id="LOWER_BOUND" units="mmol_per_gDW_per_hr" value="-1000" />
            <parameter constant="false" id="UPPER_BOUND" units="mmol_per_gDW_per_hr" value="1000" />
            <parameter constant="false" id="FLUX_VALUE" units="mmol_per_gDW_per_hr" value="0" />
            <parameter constant="false" id="OBJECTIVE_COEFFICIENT" units="mmol_per_gDW_per_hr" value="0" />
          </listOfParameters>
        </kineticLaw>
      <annotation><rdf:RDF xmlns:bqbiol="http://biomodels.net/biology-qualifiers/" xmlns:bqmodel="http://biomodels.net/model-qualifiers/" xmlns:rdf="http://www.w3.org/1999/02/22-rdf-syntax-ns#"><rdf:Description rdf:about="#_14"><bqbiol:isVersionOf><rdf.Bag><rdf:li rdf:resource="urn:miriam:kegg.reaction:R02413" /><rdf:li rdf:resource="urn:miriam:ec-code:1.1.1.25" /></rdf.Bag></bqbiol:isVersionOf></rdf:Description></rdf:RDF></annotation></reaction>
      <reaction id="R_1_PERIOD_1_PERIOD_1_PERIOD_267" name="1-deoxy-D-xylulose-5-phosphate reductoisomerase" reversible="true">
        <notes>
          <body xmlns="http://www.w3.org/1999/xhtml">
            <p>GENE_ASSOCIATION: </p>
            <p>SUBSYSTEM: Terpenoid Backbone</p>
            <p>AUTHORS: </p>
            <p />
          </body>
        </notes>
        <listOfReactants>
          <speciesReference species="M_C00005_a" stoichiometry="1" />
          <speciesReference species="M_C00080_a" stoichiometry="1" />
          <speciesReference species="M_C11437_a" stoichiometry="1" />
        </listOfReactants>
        <listOfProducts>
          <speciesReference species="M_C00006_a" stoichiometry="1" />
          <speciesReference species="M_C11434_a" stoichiometry="1" />
        </listOfProducts>
        <kineticLaw>
          <math xmlns="http://www.w3.org/1998/Math/MathML">
            <ci> FLUX_VALUE </ci>
          </math>
          <listOfParameters>
            <parameter constant="false" id="LOWER_BOUND" units="mmol_per_gDW_per_hr" value="-1000" />
            <parameter constant="false" id="UPPER_BOUND" units="mmol_per_gDW_per_hr" value="1000" />
            <parameter constant="false" id="FLUX_VALUE" units="mmol_per_gDW_per_hr" value="0" />
            <parameter constant="false" id="OBJECTIVE_COEFFICIENT" units="mmol_per_gDW_per_hr" value="0" />
          </listOfParameters>
        </kineticLaw>
      <annotation><rdf:RDF xmlns:bqbiol="http://biomodels.net/biology-qualifiers/" xmlns:bqmodel="http://biomodels.net/model-qualifiers/" xmlns:rdf="http://www.w3.org/1999/02/22-rdf-syntax-ns#"><rdf:Description rdf:about="#_15"><bqbiol:isVersionOf><rdf.Bag><rdf:li rdf:resource="urn:miriam:kegg.reaction:R05688" /><rdf:li rdf:resource="urn:miriam:ec-code:1.1.1.267" /></rdf.Bag></bqbiol:isVersionOf></rdf:Description></rdf:RDF></annotation></reaction>
      <reaction id="R_1_PERIOD_1_PERIOD_1_PERIOD_27" name="L-lactate dehydrogenase" reversible="true">
        <notes>
          <body xmlns="http://www.w3.org/1999/xhtml">
            <p>GENE_ASSOCIATION: </p>
            <p>SUBSYSTEM: Glycolysis</p>
            <p>AUTHORS: PMID: 19422070</p>
            <p />
          </body>
        </notes>
        <listOfReactants>
          <speciesReference species="M_C00004_c" stoichiometry="1" />
          <speciesReference species="M_C00080_c" stoichiometry="1" />
          <speciesReference species="M_C00022_c" stoichiometry="1" />
        </listOfReactants>
        <listOfProducts>
          <speciesReference species="M_C00003_c" stoichiometry="1" />
          <speciesReference species="M_C00186_c" stoichiometry="1" />
        </listOfProducts>
        <kineticLaw>
          <math xmlns="http://www.w3.org/1998/Math/MathML">
            <ci> FLUX_VALUE </ci>
          </math>
          <listOfParameters>
            <parameter constant="false" id="LOWER_BOUND" units="mmol_per_gDW_per_hr" value="-1000" />
            <parameter constant="false" id="UPPER_BOUND" units="mmol_per_gDW_per_hr" value="1000" />
            <parameter constant="false" id="FLUX_VALUE" units="mmol_per_gDW_per_hr" value="0" />
            <parameter constant="false" id="OBJECTIVE_COEFFICIENT" units="mmol_per_gDW_per_hr" value="0" />
          </listOfParameters>
        </kineticLaw>
      <annotation><rdf:RDF xmlns:bqbiol="http://biomodels.net/biology-qualifiers/" xmlns:bqmodel="http://biomodels.net/model-qualifiers/" xmlns:rdf="http://www.w3.org/1999/02/22-rdf-syntax-ns#"><rdf:Description rdf:about="#_16"><bqbiol:isVersionOf><rdf.Bag><rdf:li rdf:resource="urn:miriam:kegg.reaction:R00703" /><rdf:li rdf:resource="urn:miriam:ec-code:1.1.1.27" /></rdf.Bag></bqbiol:isVersionOf><bqbiol:isDescribedBy><rdf.Bag><rdf:li rdf:resource="urn:miriam:pubmed:19422070" /></rdf.Bag></bqbiol:isDescribedBy></rdf:Description></rdf:RDF></annotation></reaction>
      <reaction id="R_1_PERIOD_1_PERIOD_1_PERIOD_31" name="3-hydroxyisobutyrate dehydrogenase" reversible="true">
        <notes>
          <body xmlns="http://www.w3.org/1999/xhtml">
            <p>GENE_ASSOCIATION: </p>
            <p>SUBSYSTEM: Branched Amino Acid</p>
            <p>AUTHORS: PMID: 18775675</p>
            <p />
          </body>
        </notes>
        <listOfReactants>
          <speciesReference species="M_C01188_m" stoichiometry="1" />
          <speciesReference species="M_C00003_m" stoichiometry="1" />
        </listOfReactants>
        <listOfProducts>
          <speciesReference species="M_C00080_m" stoichiometry="1" />
          <speciesReference species="M_C00349_m" stoichiometry="1" />
          <speciesReference species="M_C00004_m" stoichiometry="1" />
        </listOfProducts>
        <kineticLaw>
          <math xmlns="http://www.w3.org/1998/Math/MathML">
            <ci> FLUX_VALUE </ci>
          </math>
          <listOfParameters>
            <parameter constant="false" id="LOWER_BOUND" units="mmol_per_gDW_per_hr" value="-1000" />
            <parameter constant="false" id="UPPER_BOUND" units="mmol_per_gDW_per_hr" value="1000" />
            <parameter constant="false" id="FLUX_VALUE" units="mmol_per_gDW_per_hr" value="0" />
            <parameter constant="false" id="OBJECTIVE_COEFFICIENT" units="mmol_per_gDW_per_hr" value="0" />
          </listOfParameters>
        </kineticLaw>
      <annotation><rdf:RDF xmlns:bqbiol="http://biomodels.net/biology-qualifiers/" xmlns:bqmodel="http://biomodels.net/model-qualifiers/" xmlns:rdf="http://www.w3.org/1999/02/22-rdf-syntax-ns#"><rdf:Description rdf:about="#_17"><bqbiol:isVersionOf><rdf.Bag><rdf:li rdf:resource="urn:miriam:kegg.reaction:R02047" /><rdf:li rdf:resource="urn:miriam:ec-code:1.1.1.31" /></rdf.Bag></bqbiol:isVersionOf><bqbiol:isDescribedBy><rdf.Bag><rdf:li rdf:resource="urn:miriam:pubmed:18775675" /></rdf.Bag></bqbiol:isDescribedBy></rdf:Description></rdf:RDF></annotation></reaction>
      <reaction id="R_1_PERIOD_1_PERIOD_1_PERIOD_35a" name="3-hydroxyacyl-CoA dehydrogenase" reversible="true">
        <notes>
          <body xmlns="http://www.w3.org/1999/xhtml">
            <p>GENE_ASSOCIATION: </p>
            <p>SUBSYSTEM: Branched Amino Acid</p>
            <p>AUTHORS: PMID: 18775675</p>
            <p />
          </body>
        </notes>
        <listOfReactants>
          <speciesReference species="M_C00003_m" stoichiometry="1" />
          <speciesReference species="M_C04405_m" stoichiometry="1" />
        </listOfReactants>
        <listOfProducts>
          <speciesReference species="M_C00080_m" stoichiometry="1" />
          <speciesReference species="M_C00004_m" stoichiometry="1" />
          <speciesReference species="M_C03344_m" stoichiometry="1" />
        </listOfProducts>
        <kineticLaw>
          <math xmlns="http://www.w3.org/1998/Math/MathML">
            <ci> FLUX_VALUE </ci>
          </math>
          <listOfParameters>
            <parameter constant="false" id="LOWER_BOUND" units="mmol_per_gDW_per_hr" value="-1000" />
            <parameter constant="false" id="UPPER_BOUND" units="mmol_per_gDW_per_hr" value="1000" />
            <parameter constant="false" id="FLUX_VALUE" units="mmol_per_gDW_per_hr" value="0" />
            <parameter constant="false" id="OBJECTIVE_COEFFICIENT" units="mmol_per_gDW_per_hr" value="0" />
          </listOfParameters>
        </kineticLaw>
      <annotation><rdf:RDF xmlns:bqbiol="http://biomodels.net/biology-qualifiers/" xmlns:bqmodel="http://biomodels.net/model-qualifiers/" xmlns:rdf="http://www.w3.org/1999/02/22-rdf-syntax-ns#"><rdf:Description rdf:about="#_18"><bqbiol:isVersionOf><rdf.Bag><rdf:li rdf:resource="urn:miriam:kegg.reaction:R04203" /><rdf:li rdf:resource="urn:miriam:ec-code:1.1.1.35" /></rdf.Bag></bqbiol:isVersionOf><bqbiol:isDescribedBy><rdf.Bag><rdf:li rdf:resource="urn:miriam:pubmed:18775675" /></rdf.Bag></bqbiol:isDescribedBy></rdf:Description></rdf:RDF></annotation></reaction>
      <reaction id="R_1_PERIOD_1_PERIOD_1_PERIOD_35b" name="3-hydroxyacyl-CoA dehydrogenase" reversible="true">
        <notes>
          <body xmlns="http://www.w3.org/1999/xhtml">
            <p>GENE_ASSOCIATION: </p>
            <p>SUBSYSTEM: Beta Oxidation</p>
            <p>AUTHORS: PMID: 18775675</p>
            <p />
          </body>
        </notes>
        <listOfReactants>
          <speciesReference species="M_C00003_m" stoichiometry="1" />
          <speciesReference species="M_C00640_m" stoichiometry="1" />
        </listOfReactants>
        <listOfProducts>
          <speciesReference species="M_C00080_m" stoichiometry="1" />
          <speciesReference species="M_C00004_m" stoichiometry="1" />
          <speciesReference species="M_C00264_m" stoichiometry="1" />
        </listOfProducts>
        <kineticLaw>
          <math xmlns="http://www.w3.org/1998/Math/MathML">
            <ci> FLUX_VALUE </ci>
          </math>
          <listOfParameters>
            <parameter constant="false" id="LOWER_BOUND" units="mmol_per_gDW_per_hr" value="-1000" />
            <parameter constant="false" id="UPPER_BOUND" units="mmol_per_gDW_per_hr" value="1000" />
            <parameter constant="false" id="FLUX_VALUE" units="mmol_per_gDW_per_hr" value="0" />
            <parameter constant="false" id="OBJECTIVE_COEFFICIENT" units="mmol_per_gDW_per_hr" value="0" />
          </listOfParameters>
        </kineticLaw>
      <annotation><rdf:RDF xmlns:bqbiol="http://biomodels.net/biology-qualifiers/" xmlns:bqmodel="http://biomodels.net/model-qualifiers/" xmlns:rdf="http://www.w3.org/1999/02/22-rdf-syntax-ns#"><rdf:Description rdf:about="#_19"><bqbiol:isVersionOf><rdf.Bag><rdf:li rdf:resource="urn:miriam:kegg.reaction:R01778" /><rdf:li rdf:resource="urn:miriam:ec-code:1.1.1.35" /></rdf.Bag></bqbiol:isVersionOf><bqbiol:isDescribedBy><rdf.Bag><rdf:li rdf:resource="urn:miriam:pubmed:18775675" /></rdf.Bag></bqbiol:isDescribedBy></rdf:Description></rdf:RDF></annotation></reaction>
      <reaction id="R_1_PERIOD_1_PERIOD_1_PERIOD_37" name="malate dehydrogenase" reversible="false">
        <notes>
          <body xmlns="http://www.w3.org/1999/xhtml">
            <p>GENE_ASSOCIATION: </p>
            <p>SUBSYSTEM: TCA Cycle</p>
            <p>AUTHORS: PMID: 18336823</p>
            <p />
          </body>
        </notes>
        <listOfReactants>
          <speciesReference species="M_C00003_m" stoichiometry="1" />
          <speciesReference species="M_C00149_m" stoichiometry="1" />
        </listOfReactants>
        <listOfProducts>
          <speciesReference species="M_C00080_m" stoichiometry="1" />
          <speciesReference species="M_C00004_m" stoichiometry="1" />
          <speciesReference species="M_C00036_m" stoichiometry="1" />
        </listOfProducts>
        <kineticLaw>
          <math xmlns="http://www.w3.org/1998/Math/MathML">
            <ci> FLUX_VALUE </ci>
          </math>
          <listOfParameters>
            <parameter constant="false" id="LOWER_BOUND" units="mmol_per_gDW_per_hr" value="0" />
            <parameter constant="false" id="UPPER_BOUND" units="mmol_per_gDW_per_hr" value="1000" />
            <parameter constant="false" id="FLUX_VALUE" units="mmol_per_gDW_per_hr" value="0" />
            <parameter constant="false" id="OBJECTIVE_COEFFICIENT" units="mmol_per_gDW_per_hr" value="0" />
          </listOfParameters>
        </kineticLaw>
      <annotation><rdf:RDF xmlns:bqbiol="http://biomodels.net/biology-qualifiers/" xmlns:bqmodel="http://biomodels.net/model-qualifiers/" xmlns:rdf="http://www.w3.org/1999/02/22-rdf-syntax-ns#"><rdf:Description rdf:about="#_20"><bqbiol:isVersionOf><rdf.Bag><rdf:li rdf:resource="urn:miriam:kegg.reaction:R00342" /><rdf:li rdf:resource="urn:miriam:ec-code:1.1.1.37" /></rdf.Bag></bqbiol:isVersionOf><bqbiol:isDescribedBy><rdf.Bag><rdf:li rdf:resource="urn:miriam:pubmed:18336823" /></rdf.Bag></bqbiol:isDescribedBy></rdf:Description></rdf:RDF></annotation></reaction>
      <reaction id="R_1_PERIOD_1_PERIOD_1_PERIOD_42" name="isocitrate dehydrogenase (NADP+)" reversible="true">
        <notes>
          <body xmlns="http://www.w3.org/1999/xhtml">
            <p>GENE_ASSOCIATION: </p>
            <p>SUBSYSTEM: TCA Cycle</p>
            <p>AUTHORS: PMID: 18336823</p>
            <p />
          </body>
        </notes>
        <listOfReactants>
          <speciesReference species="M_C00006_m" stoichiometry="1" />
          <speciesReference species="M_C00311_m" stoichiometry="1" />
        </listOfReactants>
        <listOfProducts>
          <speciesReference species="M_C00005_m" stoichiometry="1" />
          <speciesReference species="M_C00080_m" stoichiometry="1" />
          <speciesReference species="M_C00026_m" stoichiometry="1" />
          <speciesReference species="M_C00011_m" stoichiometry="1" />
        </listOfProducts>
        <kineticLaw>
          <math xmlns="http://www.w3.org/1998/Math/MathML">
            <ci> FLUX_VALUE </ci>
          </math>
          <listOfParameters>
            <parameter constant="false" id="LOWER_BOUND" units="mmol_per_gDW_per_hr" value="-1000" />
            <parameter constant="false" id="UPPER_BOUND" units="mmol_per_gDW_per_hr" value="1000" />
            <parameter constant="false" id="FLUX_VALUE" units="mmol_per_gDW_per_hr" value="0" />
            <parameter constant="false" id="OBJECTIVE_COEFFICIENT" units="mmol_per_gDW_per_hr" value="0" />
          </listOfParameters>
        </kineticLaw>
      <annotation><rdf:RDF xmlns:bqbiol="http://biomodels.net/biology-qualifiers/" xmlns:bqmodel="http://biomodels.net/model-qualifiers/" xmlns:rdf="http://www.w3.org/1999/02/22-rdf-syntax-ns#"><rdf:Description rdf:about="#_21"><bqbiol:isVersionOf><rdf.Bag><rdf:li rdf:resource="urn:miriam:kegg.reaction:R00267" /><rdf:li rdf:resource="urn:miriam:ec-code:1.1.1.42" /></rdf.Bag></bqbiol:isVersionOf><bqbiol:isDescribedBy><rdf.Bag><rdf:li rdf:resource="urn:miriam:pubmed:18336823" /></rdf.Bag></bqbiol:isDescribedBy></rdf:Description></rdf:RDF></annotation></reaction>
      <reaction id="R_1_PERIOD_1_PERIOD_1_PERIOD_44" name="phosphogluconate dehydrogenase (decarboxylating)" reversible="false">
        <notes>
          <body xmlns="http://www.w3.org/1999/xhtml">
            <p>GENE_ASSOCIATION: </p>
            <p>SUBSYSTEM: Pentose Phosphate</p>
            <p>AUTHORS: </p>
            <p />
          </body>
        </notes>
        <listOfReactants>
          <speciesReference species="M_C00006_c" stoichiometry="1" />
          <speciesReference species="M_C00345_c" stoichiometry="1" />
        </listOfReactants>
        <listOfProducts>
          <speciesReference species="M_C00005_c" stoichiometry="1" />
          <speciesReference species="M_C00199_c" stoichiometry="1" />
          <speciesReference species="M_C00011_c" stoichiometry="1" />
        </listOfProducts>
        <kineticLaw>
          <math xmlns="http://www.w3.org/1998/Math/MathML">
            <ci> FLUX_VALUE </ci>
          </math>
          <listOfParameters>
            <parameter constant="false" id="LOWER_BOUND" units="mmol_per_gDW_per_hr" value="0" />
            <parameter constant="false" id="UPPER_BOUND" units="mmol_per_gDW_per_hr" value="1000" />
            <parameter constant="false" id="FLUX_VALUE" units="mmol_per_gDW_per_hr" value="0" />
            <parameter constant="false" id="OBJECTIVE_COEFFICIENT" units="mmol_per_gDW_per_hr" value="0" />
          </listOfParameters>
        </kineticLaw>
      <annotation><rdf:RDF xmlns:bqbiol="http://biomodels.net/biology-qualifiers/" xmlns:bqmodel="http://biomodels.net/model-qualifiers/" xmlns:rdf="http://www.w3.org/1999/02/22-rdf-syntax-ns#"><rdf:Description rdf:about="#_22"><bqbiol:isVersionOf><rdf.Bag><rdf:li rdf:resource="urn:miriam:kegg.reaction:R01528" /><rdf:li rdf:resource="urn:miriam:ec-code:1.1.1.44" /></rdf.Bag></bqbiol:isVersionOf></rdf:Description></rdf:RDF></annotation></reaction>
      <reaction id="R_1_PERIOD_1_PERIOD_1_PERIOD_49" name="glucose-6-phosphate dehydrogenase" reversible="false">
        <notes>
          <body xmlns="http://www.w3.org/1999/xhtml">
            <p>GENE_ASSOCIATION: </p>
            <p>SUBSYSTEM: Pentose Phosphate</p>
            <p>AUTHORS: </p>
            <p />
          </body>
        </notes>
        <listOfReactants>
          <speciesReference species="M_C00006_c" stoichiometry="1" />
          <speciesReference species="M_C00092_c" stoichiometry="1" />
        </listOfReactants>
        <listOfProducts>
          <speciesReference species="M_C00080_c" stoichiometry="1" />
          <speciesReference species="M_C00005_c" stoichiometry="1" />
          <speciesReference species="M_C01236_c" stoichiometry="1" />
        </listOfProducts>
        <kineticLaw>
          <math xmlns="http://www.w3.org/1998/Math/MathML">
            <ci> FLUX_VALUE </ci>
          </math>
          <listOfParameters>
            <parameter constant="false" id="LOWER_BOUND" units="mmol_per_gDW_per_hr" value="0" />
            <parameter constant="false" id="UPPER_BOUND" units="mmol_per_gDW_per_hr" value="1000" />
            <parameter constant="false" id="FLUX_VALUE" units="mmol_per_gDW_per_hr" value="0" />
            <parameter constant="false" id="OBJECTIVE_COEFFICIENT" units="mmol_per_gDW_per_hr" value="0" />
          </listOfParameters>
        </kineticLaw>
      <annotation><rdf:RDF xmlns:bqbiol="http://biomodels.net/biology-qualifiers/" xmlns:bqmodel="http://biomodels.net/model-qualifiers/" xmlns:rdf="http://www.w3.org/1999/02/22-rdf-syntax-ns#"><rdf:Description rdf:about="#_23"><bqbiol:isVersionOf><rdf.Bag><rdf:li rdf:resource="urn:miriam:kegg.reaction:R00835" /><rdf:li rdf:resource="urn:miriam:ec-code:1.1.1.49" /></rdf.Bag></bqbiol:isVersionOf></rdf:Description></rdf:RDF></annotation></reaction>
      <reaction id="R_1_PERIOD_1_PERIOD_1_PERIOD_8" name="glycerol-3-phosphate dehydrogenase (NAD+)" reversible="true">
        <notes>
          <body xmlns="http://www.w3.org/1999/xhtml">
            <p>GENE_ASSOCIATION: </p>
            <p>SUBSYSTEM: Phospholipid</p>
            <p>AUTHORS: </p>
            <p />
          </body>
        </notes>
        <listOfReactants>
          <speciesReference species="M_C00004_c" stoichiometry="1" />
          <speciesReference species="M_C00080_c" stoichiometry="1" />
          <speciesReference species="M_C00111_c" stoichiometry="1" />
        </listOfReactants>
        <listOfProducts>
          <speciesReference species="M_C00003_c" stoichiometry="1" />
          <speciesReference species="M_C00093_c" stoichiometry="1" />
        </listOfProducts>
        <kineticLaw>
          <math xmlns="http://www.w3.org/1998/Math/MathML">
            <ci> FLUX_VALUE </ci>
          </math>
          <listOfParameters>
            <parameter constant="false" id="LOWER_BOUND" units="mmol_per_gDW_per_hr" value="-1000" />
            <parameter constant="false" id="UPPER_BOUND" units="mmol_per_gDW_per_hr" value="1000" />
            <parameter constant="false" id="FLUX_VALUE" units="mmol_per_gDW_per_hr" value="0" />
            <parameter constant="false" id="OBJECTIVE_COEFFICIENT" units="mmol_per_gDW_per_hr" value="0" />
          </listOfParameters>
        </kineticLaw>
      <annotation><rdf:RDF xmlns:bqbiol="http://biomodels.net/biology-qualifiers/" xmlns:bqmodel="http://biomodels.net/model-qualifiers/" xmlns:rdf="http://www.w3.org/1999/02/22-rdf-syntax-ns#"><rdf:Description rdf:about="#_24"><bqbiol:isVersionOf><rdf.Bag><rdf:li rdf:resource="urn:miriam:kegg.reaction:R00842" /><rdf:li rdf:resource="urn:miriam:ec-code:1.1.1.8" /></rdf.Bag></bqbiol:isVersionOf></rdf:Description></rdf:RDF></annotation></reaction>
      <reaction id="R_1_PERIOD_1_PERIOD_1_PERIOD_95" name="phosphoglycerate dehydrogenase" reversible="true">
        <notes>
          <body xmlns="http://www.w3.org/1999/xhtml">
            <p>GENE_ASSOCIATION: </p>
            <p>SUBSYSTEM: Serine/Glycine</p>
            <p>AUTHORS: </p>
            <p />
          </body>
        </notes>
        <listOfReactants>
          <speciesReference species="M_C00003_c" stoichiometry="1" />
          <speciesReference species="M_C00197_c" stoichiometry="1" />
        </listOfReactants>
        <listOfProducts>
          <speciesReference species="M_C00004_c" stoichiometry="1" />
          <speciesReference species="M_C00080_c" stoichiometry="1" />
          <speciesReference species="M_C03232_c" stoichiometry="1" />
        </listOfProducts>
        <kineticLaw>
          <math xmlns="http://www.w3.org/1998/Math/MathML">
            <ci> FLUX_VALUE </ci>
          </math>
          <listOfParameters>
            <parameter constant="false" id="LOWER_BOUND" units="mmol_per_gDW_per_hr" value="-1000" />
            <parameter constant="false" id="UPPER_BOUND" units="mmol_per_gDW_per_hr" value="1000" />
            <parameter constant="false" id="FLUX_VALUE" units="mmol_per_gDW_per_hr" value="0" />
            <parameter constant="false" id="OBJECTIVE_COEFFICIENT" units="mmol_per_gDW_per_hr" value="0" />
          </listOfParameters>
        </kineticLaw>
      <annotation><rdf:RDF xmlns:bqbiol="http://biomodels.net/biology-qualifiers/" xmlns:bqmodel="http://biomodels.net/model-qualifiers/" xmlns:rdf="http://www.w3.org/1999/02/22-rdf-syntax-ns#"><rdf:Description rdf:about="#_25"><bqbiol:isVersionOf><rdf.Bag><rdf:li rdf:resource="urn:miriam:kegg.reaction:R01513" /><rdf:li rdf:resource="urn:miriam:ec-code:1.1.1.95" /></rdf.Bag></bqbiol:isVersionOf></rdf:Description></rdf:RDF></annotation></reaction>
      <reaction id="R_1_PERIOD_10_PERIOD_2_PERIOD_2" name="ubiquinol-cytochrome-c reductase" reversible="false">
        <notes>
          <body xmlns="http://www.w3.org/1999/xhtml">
            <p>GENE_ASSOCIATION: </p>
            <p>SUBSYSTEM: Oxidative Phosphorylation</p>
            <p>AUTHORS: </p>
            <p />
          </body>
        </notes>
        <listOfReactants>
          <speciesReference species="M_C00080_m" stoichiometry="2" />
          <speciesReference species="M_C00390_m" stoichiometry="1" />
          <speciesReference species="M_C00125_m" stoichiometry="2" />
        </listOfReactants>
        <listOfProducts>
          <speciesReference species="M_C00399_m" stoichiometry="1" />
          <speciesReference species="M_C00126_m" stoichiometry="2" />
          <speciesReference species="M_C00080_im" stoichiometry="4" />
        </listOfProducts>
        <kineticLaw>
          <math xmlns="http://www.w3.org/1998/Math/MathML">
            <ci> FLUX_VALUE </ci>
          </math>
          <listOfParameters>
            <parameter constant="false" id="LOWER_BOUND" units="mmol_per_gDW_per_hr" value="0" />
            <parameter constant="false" id="UPPER_BOUND" units="mmol_per_gDW_per_hr" value="1000" />
            <parameter constant="false" id="FLUX_VALUE" units="mmol_per_gDW_per_hr" value="0" />
            <parameter constant="false" id="OBJECTIVE_COEFFICIENT" units="mmol_per_gDW_per_hr" value="0" />
          </listOfParameters>
        </kineticLaw>
      <annotation><rdf:RDF xmlns:bqbiol="http://biomodels.net/biology-qualifiers/" xmlns:bqmodel="http://biomodels.net/model-qualifiers/" xmlns:rdf="http://www.w3.org/1999/02/22-rdf-syntax-ns#"><rdf:Description rdf:about="#_26"><bqbiol:isVersionOf><rdf.Bag><rdf:li rdf:resource="urn:miriam:kegg.reaction:R02161" /><rdf:li rdf:resource="urn:miriam:ec-code:1.10.2.2" /></rdf.Bag></bqbiol:isVersionOf></rdf:Description></rdf:RDF></annotation></reaction>
      <reaction id="R_1_PERIOD_11_PERIOD_1_PERIOD_6" name="catalase" reversible="false">
        <notes>
          <body xmlns="http://www.w3.org/1999/xhtml">
            <p>GENE_ASSOCIATION: </p>
            <p>SUBSYSTEM: Misc</p>
            <p>AUTHORS: PMID: 15507457</p>
            <p />
          </body>
        </notes>
        <listOfReactants>
          <speciesReference species="M_C00027_c" stoichiometry="2" />
        </listOfReactants>
        <listOfProducts>
          <speciesReference species="M_C00001_c" stoichiometry="2" />
          <speciesReference species="M_C00007_c" stoichiometry="1" />
        </listOfProducts>
        <kineticLaw>
          <math xmlns="http://www.w3.org/1998/Math/MathML">
            <ci> FLUX_VALUE </ci>
          </math>
          <listOfParameters>
            <parameter constant="false" id="LOWER_BOUND" units="mmol_per_gDW_per_hr" value="0" />
            <parameter constant="false" id="UPPER_BOUND" units="mmol_per_gDW_per_hr" value="1000" />
            <parameter constant="false" id="FLUX_VALUE" units="mmol_per_gDW_per_hr" value="0" />
            <parameter constant="false" id="OBJECTIVE_COEFFICIENT" units="mmol_per_gDW_per_hr" value="0" />
          </listOfParameters>
        </kineticLaw>
      <annotation><rdf:RDF xmlns:bqbiol="http://biomodels.net/biology-qualifiers/" xmlns:bqmodel="http://biomodels.net/model-qualifiers/" xmlns:rdf="http://www.w3.org/1999/02/22-rdf-syntax-ns#"><rdf:Description rdf:about="#_27"><bqbiol:isVersionOf><rdf.Bag><rdf:li rdf:resource="urn:miriam:kegg.reaction:R00009" /><rdf:li rdf:resource="urn:miriam:ec-code:1.11.1.6" /></rdf.Bag></bqbiol:isVersionOf><bqbiol:isDescribedBy><rdf.Bag><rdf:li rdf:resource="urn:miriam:pubmed:15507457" /></rdf.Bag></bqbiol:isDescribedBy></rdf:Description></rdf:RDF></annotation></reaction>
      <reaction id="R_1_PERIOD_14_PERIOD__DASH__PERIOD__DASH_" name="sphingolipid delta-4 desaturase" reversible="false">
        <notes>
          <body xmlns="http://www.w3.org/1999/xhtml">
            <p>GENE_ASSOCIATION: </p>
            <p>SUBSYSTEM: Phospholipid</p>
            <p>AUTHORS: PMID: 12062486</p>
            <p />
          </body>
        </notes>
        <listOfReactants>
          <speciesReference species="M_C12126_er" stoichiometry="1" />
          <speciesReference species="M_C00030_er" stoichiometry="1" />
          <speciesReference species="M_C00007_er" stoichiometry="1" />
        </listOfReactants>
        <listOfProducts>
          <speciesReference species="M_C00195_er" stoichiometry="1" />
          <speciesReference species="M_C00028_er" stoichiometry="1" />
          <speciesReference species="M_C00001_er" stoichiometry="2" />
        </listOfProducts>
        <kineticLaw>
          <math xmlns="http://www.w3.org/1998/Math/MathML">
            <ci> FLUX_VALUE </ci>
          </math>
          <listOfParameters>
            <parameter constant="false" id="LOWER_BOUND" units="mmol_per_gDW_per_hr" value="0" />
            <parameter constant="false" id="UPPER_BOUND" units="mmol_per_gDW_per_hr" value="1000" />
            <parameter constant="false" id="FLUX_VALUE" units="mmol_per_gDW_per_hr" value="0" />
            <parameter constant="false" id="OBJECTIVE_COEFFICIENT" units="mmol_per_gDW_per_hr" value="0" />
          </listOfParameters>
        </kineticLaw>
      <annotation><rdf:RDF xmlns:bqbiol="http://biomodels.net/biology-qualifiers/" xmlns:bqmodel="http://biomodels.net/model-qualifiers/" xmlns:rdf="http://www.w3.org/1999/02/22-rdf-syntax-ns#"><rdf:Description rdf:about="#_28"><bqbiol:isVersionOf><rdf.Bag><rdf:li rdf:resource="urn:miriam:kegg.reaction:R06519" /><rdf:li rdf:resource="urn:miriam:ec-code:1.14.-.-" /></rdf.Bag></bqbiol:isVersionOf><bqbiol:isDescribedBy><rdf.Bag><rdf:li rdf:resource="urn:miriam:pubmed:12062486" /></rdf.Bag></bqbiol:isDescribedBy></rdf:Description></rdf:RDF></annotation></reaction>
      <reaction id="R_1_PERIOD_14_PERIOD_16_PERIOD_2" name="tyrosine 3-monooxygenase" reversible="false">
        <notes>
          <body xmlns="http://www.w3.org/1999/xhtml">
            <p>GENE_ASSOCIATION: </p>
            <p>SUBSYSTEM: Biopterin</p>
            <p>AUTHORS: </p>
            <p />
          </body>
        </notes>
        <listOfReactants>
          <speciesReference species="M_C00272_c" stoichiometry="1" />
          <speciesReference species="M_C00007_c" stoichiometry="1" />
          <speciesReference species="M_C00082_c" stoichiometry="1" />
        </listOfReactants>
        <listOfProducts>
          <speciesReference species="M_C00355_c" stoichiometry="1" />
          <speciesReference species="M_C15522_c" stoichiometry="1" />
        </listOfProducts>
        <kineticLaw>
          <math xmlns="http://www.w3.org/1998/Math/MathML">
            <ci> FLUX_VALUE </ci>
          </math>
          <listOfParameters>
            <parameter constant="false" id="LOWER_BOUND" units="mmol_per_gDW_per_hr" value="0" />
            <parameter constant="false" id="UPPER_BOUND" units="mmol_per_gDW_per_hr" value="1000" />
            <parameter constant="false" id="FLUX_VALUE" units="mmol_per_gDW_per_hr" value="0" />
            <parameter constant="false" id="OBJECTIVE_COEFFICIENT" units="mmol_per_gDW_per_hr" value="0" />
          </listOfParameters>
        </kineticLaw>
      <annotation><rdf:RDF xmlns:bqbiol="http://biomodels.net/biology-qualifiers/" xmlns:bqmodel="http://biomodels.net/model-qualifiers/" xmlns:rdf="http://www.w3.org/1999/02/22-rdf-syntax-ns#"><rdf:Description rdf:about="#_29"><bqbiol:isVersionOf><rdf.Bag><rdf:li rdf:resource="urn:miriam:kegg.reaction:R07212" /><rdf:li rdf:resource="urn:miriam:ec-code:1.14.16.2" /></rdf.Bag></bqbiol:isVersionOf></rdf:Description></rdf:RDF></annotation></reaction>
      <reaction id="R_1_PERIOD_14_PERIOD_19_PERIOD_2" name="acyl-[acyl-carrier-protein] desaturase" reversible="false">
        <notes>
          <body xmlns="http://www.w3.org/1999/xhtml">
            <p>GENE_ASSOCIATION: </p>
            <p>SUBSYSTEM: Fatty Acid Synthesis</p>
            <p>AUTHORS: </p>
            <p />
          </body>
        </notes>
        <listOfReactants>
          <speciesReference species="M_C04088_a" stoichiometry="1" />
          <speciesReference species="M_C00030_a" stoichiometry="1" />
          <speciesReference species="M_C00007_a" stoichiometry="1" />
        </listOfReactants>
        <listOfProducts>
          <speciesReference species="M_C01203_a" stoichiometry="1" />
          <speciesReference species="M_C00028_a" stoichiometry="1" />
          <speciesReference species="M_C00001_a" stoichiometry="2" />
        </listOfProducts>
        <kineticLaw>
          <math xmlns="http://www.w3.org/1998/Math/MathML">
            <ci> FLUX_VALUE </ci>
          </math>
          <listOfParameters>
            <parameter constant="false" id="LOWER_BOUND" units="mmol_per_gDW_per_hr" value="0" />
            <parameter constant="false" id="UPPER_BOUND" units="mmol_per_gDW_per_hr" value="1000" />
            <parameter constant="false" id="FLUX_VALUE" units="mmol_per_gDW_per_hr" value="0" />
            <parameter constant="false" id="OBJECTIVE_COEFFICIENT" units="mmol_per_gDW_per_hr" value="0" />
          </listOfParameters>
        </kineticLaw>
      <annotation><rdf:RDF xmlns:bqbiol="http://biomodels.net/biology-qualifiers/" xmlns:bqmodel="http://biomodels.net/model-qualifiers/" xmlns:rdf="http://www.w3.org/1999/02/22-rdf-syntax-ns#"><rdf:Description rdf:about="#_30"><bqbiol:isVersionOf><rdf.Bag><rdf:li rdf:resource="urn:miriam:kegg.reaction:R03370" /><rdf:li rdf:resource="urn:miriam:ec-code:1.14.19.2" /></rdf.Bag></bqbiol:isVersionOf></rdf:Description></rdf:RDF></annotation></reaction>
      <reaction id="R_1_PERIOD_14_PERIOD_19_PERIOD_3" name="linoleoyl-CoA desaturase" reversible="false">
        <notes>
          <body xmlns="http://www.w3.org/1999/xhtml">
            <p>GENE_ASSOCIATION: </p>
            <p>SUBSYSTEM: Fatty Acid Synthesis</p>
            <p>AUTHORS: </p>
            <p />
          </body>
        </notes>
        <listOfReactants>
          <speciesReference species="M_C00030_a" stoichiometry="1" />
          <speciesReference species="M_C00007_a" stoichiometry="1" />
          <speciesReference species="M_C02050_a" stoichiometry="1" />
        </listOfReactants>
        <listOfProducts>
          <speciesReference species="M_C00028_a" stoichiometry="1" />
          <speciesReference species="M_C00001_a" stoichiometry="2" />
          <speciesReference species="M_C03035_a" stoichiometry="1" />
        </listOfProducts>
        <kineticLaw>
          <math xmlns="http://www.w3.org/1998/Math/MathML">
            <ci> FLUX_VALUE </ci>
          </math>
          <listOfParameters>
            <parameter constant="false" id="LOWER_BOUND" units="mmol_per_gDW_per_hr" value="0" />
            <parameter constant="false" id="UPPER_BOUND" units="mmol_per_gDW_per_hr" value="1000" />
            <parameter constant="false" id="FLUX_VALUE" units="mmol_per_gDW_per_hr" value="0" />
            <parameter constant="false" id="OBJECTIVE_COEFFICIENT" units="mmol_per_gDW_per_hr" value="0" />
          </listOfParameters>
        </kineticLaw>
      <annotation><rdf:RDF xmlns:bqbiol="http://biomodels.net/biology-qualifiers/" xmlns:bqmodel="http://biomodels.net/model-qualifiers/" xmlns:rdf="http://www.w3.org/1999/02/22-rdf-syntax-ns#"><rdf:Description rdf:about="#_31"><bqbiol:isVersionOf><rdf.Bag><rdf:li rdf:resource="urn:miriam:kegg.reaction:R03814" /><rdf:li rdf:resource="urn:miriam:ec-code:1.14.19.3" /></rdf.Bag></bqbiol:isVersionOf></rdf:Description></rdf:RDF></annotation></reaction>
      <reaction id="R_1_PERIOD_14_PERIOD_19_PERIOD_6" name="Delta12-fatty-acid desaturase" reversible="false">
        <notes>
          <body xmlns="http://www.w3.org/1999/xhtml">
            <p>GENE_ASSOCIATION: </p>
            <p>SUBSYSTEM: Fatty Acid Synthesis</p>
            <p>AUTHORS: </p>
            <p />
          </body>
        </notes>
[truncated: 906,942 more chars]
