# Supplementary material for: Metabolic reconstruction identifies strain-specific regulation of virulence in Toxoplasma gondii
Source: Mol Syst Biol. 2013 Nov 19;9:708. doi: 10.1038/msb.2013.62 (PMC4039375; doi:10.1038/msb.2013.62)
Supplement: MatLab files for Model [file msb201362-s9.zip]

Archive with 11 entries (11 files):
- Reactions.xlsx
- Constraints.xlsx
- constrainModel.m
- Metabolites.xlsx
- getConstraintScale.m
- grRules.xlsx
- iCS382.xml
- init.m
- loadConstraints.m
- loadGRRules.m
- scaleConstraints.m
