# Supplementary material for: Metabolic reconstruction identifies strain-specific regulation of virulence in Toxoplasma gondii
Source: Mol Syst Biol. 2013 Nov 19;9:708. doi: 10.1038/msb.2013.62 (PMC4039375; doi:10.1038/msb.2013.62)
Supplement: MatLab files for Model [file msb201362-s9.zip › Constraints.xlsx]

## Sheet: Constraints
EC	RH1	GT1	ME49	Prugnaud	VEG	CTG
1.1.1.1	14.9949	9.87171	12.2744	10.2761	8.98673	8.28578
1.1.1.102	13.3963	14.67	15.5887	17.6764	11.9593	13.1394
1.1.1.153	22.6758	34.2537	22.7139	19.5857	28.6318	26.4286
1.1.1.169	8.43438	8.04873	6.43027	7.41736	9.50819	6.83503
1.1.1.205	16.782	12.7847	8.10973	9.7116	16.9595	11.304
1.1.1.25	25.3199	20.443	24.3124	21.9739	47.8689	28.0089
1.1.1.267	4.5311	4.86584	5.86462	6.16233	3.48293	5.52738
1.1.1.31	5.62308	5.44434	5.10321	5.43842	7.22264	5.6093
1.1.1.35	3.84346	5.26446	5.29951	5.70469	3.89017	4.67596
1.1.1.95	215.301	390.263	244.434	257.94	447.272	429.034
1.10.2.2	55.8597	36.5116	15.3104	20.9231	40.3538	40.3625
1.11.1.6	111.951	98.2873	63.401	58.2045	179.241	119.516
1.14.16.2	1.87407	2.00338	2.24862	2.67501	1.92296	2.13077
1.17.1.2	34.739	23.8087	14.3242	11.7931	30.6883	23.3394
1.17.7.1	10.471	8.64635	9.92872	11.5671	6.96907	9.48816
1.2.1.11	3.84207	3.28385	4.29613	5.21504	3.0085	3.79442
1.2.1.12a	1000	806.537	540.183	379.14	517.217	614.392
1.2.1.12b	41.7189	26.8973	38.3216	26.133	28.7503	41.4627
1.2.1.27	2.85086	3.85248	7.96069	6.93208	26.8927	4.13941
1.2.1.3	4.61539	5.17343	7.95959	7.59184	4.16451	5.53453
1.2.1.41	49.469	39.6089	15.9139	13.083	35.6515	41.4794
1.2.4.2	49.0949	41.0251	27.9182	23.2508	55.2934	48.7205
1.3.1.26	6.97129	10.1317	20.9857	10.5723	11.0292	11.7773
1.3.1.9	26.6955	23.2714	22.4074	16.731	62.8502	31.1171
1.3.3.1	26.5684	18.8668	18.067	16.4279	24.1665	21.53
1.3.3.3	59.4707	56.846	22.4849	39.0274	50.2774	43.8304
1.3.3.4	4.85036	5.25146	7.23552	5.97829	4.75451	5.88988
1.3.99.10	2.10922	2.46412	5.82315	3.07966	2.57572	2.26572
1.3.99.2	6.46569	3.50858	3.23825	3.69802	2.75957	2.92008
1.4.1.1	5.87305	3.6836	4.1578	4.09283	3.4256	4.13594
1.4.1.2	50.2997	31.16	15.9439	14.455	42.6878	35.5685
1.4.1.4	132.864	125.871	55.7981	52.4131	126.385	111.667
1.5.1.12	4.61539	5.17343	7.95959	7.59184	4.16451	5.53453
1.5.1.3	89.688	54.1433	37.2581	46.4208	74.1471	93.7654
1.5.5.1	4.03926	5.63606	4.91797	5.90147	4.56055	5.16253
1.8.3.1	6.43465	6.19578	9.10504	8.48619	5.73048	6.76458
1.8.4.9	204.204	189.703	133.352	62.499	197.261	235.984
2.1.1.10	4.51321	5.45503	7.39359	7.12888	10.5811	5.76166
2.1.1.45	89.688	54.1433	37.2581	46.4208	74.1471	93.7654
2.1.2.1	166.174	99.2208	43.5873	60.8517	100.522	124.673
2.1.2.11	8.43438	8.04873	6.43027	7.41736	9.50819	6.83503
2.1.3.2	78.2247	48.6679	37.5351	17.2224	82.8861	58.7466
2.2.1.1	53.886	28.4795	17.1058	15.4062	32.8302	33.8143
2.2.1.2	91.2365	65.1075	29.8981	43.866	57.3213	65.8903
2.2.1.7	61.659	75.9115	66.9788	56.5314	55.0843	57.8649
2.3.1.12	25.6227	13.8432	5.07071	5.61197	9.31058	9.9198
2.3.1.16	2.23287	2.2506	2.66351	2.83965	2.04851	2.6129
2.3.1.168	91.4863	53.8878	27.6843	23.8037	71.7098	69.5881
2.3.1.180	57.0552	48.0436	36.8845	22.2704	21.9352	30.7527
2.3.1.181	26.1693	15.0785	11.058	15.1768	39.2722	19.0653
2.3.1.31	3.49848	4.33381	7.04832	5.38832	2.74404	3.9352
2.3.1.37	12.6988	8.71918	11.3235	9.0063	13.2553	11.4924
2.3.1.85	7.32211	2.94005	10.9988	4.91481	12.4003	3.58048
2.3.1.9	27.0071	23.7103	16.1866	17.2539	26.0202	20.6524
2.3.3.1	46.7691	36.8529	18.1729	13.005	39.2713	35.8593
2.3.3.5	8.8971	9.30753	7.62098	8.68517	11.6737	11.9288
2.3.3.8	14.322	10.8973	8.30335	10.1404	10.8398	9.34268
2.4.1.1	91.674	89.3589	59.5998	34.8971	141.932	73.4955
2.4.1.117	3.23427	3.83035	3.68163	5.78074	3.54977	4.18602
2.4.1.142	25.6736	23.2836	18.0971	20.9804	34.9249	22.4478
2.4.1.83	14.8132	11.4491	9.32031	8.97962	14.4308	12.4521
2.4.2.1	129.6	93.2691	48.3271	50.1351	141.537	81.947
2.4.2.10	34.5558	25.4657	10.9057	13.5063	41.0658	19.0698
2.4.2.11	5.45566	5.31145	4.37931	4.76951	6.61927	4.62585
2.4.2.3	3.02286	3.01575	5.82594	4.32957	4.37699	7.02581
2.4.2.8	505.436	377.098	199.994	13.0229	145.825	208.947
2.4.2.9	55.6506	29.7583	32.1122	21.0159	20.63	41.2884
2.5.1.15	30.6987	19.7809	13.6112	8.42249	35.4254	18.9412
2.5.1.19	25.3199	20.443	24.3124	21.9739	47.8689	28.0089
2.5.1.29	6.45889	5.99698	8.13435	6.31512	7.07311	7.61756
2.5.1.31	21.4826	16.3541	15.0912	12.2914	22.3349	13.0929
2.5.1.54	26.5758	18.7397	22.9025	18.1931	24.9908	18.2763
2.5.1.6	224.092	157.859	87.7195	69.3025	161.134	157.042
2.5.1.61	3.92329	4.33984	4.58186	4.809	3.74836	4.67417
2.6.1.1	17.1709	14.1412	14.0949	11.8	19.8472	14.4908
2.6.1.13	2.79712	3.52797	4.37639	7.10871	2.38694	3.94936
2.6.1.16	12.8263	9.43057	9.52029	8.26528	9.16988	9.003
2.6.1.42	82.2947	80.0519	59.2877	51.2797	109.25	77.2309
2.6.1.52	128.53	77.096	47.8222	38.5904	35.0866	38.1801
2.6.1.85	38.7529	36.2034	15.5567	12.7473	57.6823	31.2814
2.7.1.1	49.4187	27.1794	16.8594	21.2762	35.9351	36.6672
2.7.1.137	11.0664	7.78649	9.902	11.1716	6.94767	8.13766
2.7.1.148	10.1371	12.0549	20.4821	23.1783	13.6036	18.845
2.7.1.15	2.51217	2.62905	2.81413	2.91585	2.6356	3.0426
2.7.1.20	140.133	119.706	79.8602	74.8607	112.799	116.238
2.7.1.25	2.64166	2.90586	3.72836	3.99135	2.52508	2.98214
2.7.1.39	9.64547	12.0319	23.9538	27.9554	23.3522	18.5022
2.7.1.40a	220.651	177.586	96.4967	83.3586	156.85	126.168
2.7.1.40b	19.4927	12.4815	12.2461	10.6795	13.9145	11.0367
2.7.2.11	6.24192	5.30889	4.10854	6.89294	11.6055	6.35557
2.7.2.3a	181.493	121.625	69.0723	49.3109	157.559	142.392
2.7.2.3b	46.1849	23.249	11.4909	11.8208	20.892	31.2714
2.7.2.4	2.78301	2.78175	3.27349	4.36588	2.48209	3.03971
2.7.4.8	13.8198	10.0569	5.89439	5.50433	15.0306	8.81351
2.7.4.9	59.0753	53.4172	36.9435	32.7464	30.6025	47.0735
2.7.6.3	30.6987	19.7809	13.6112	8.42249	35.4254	18.9412
2.7.7.15	53.85	39.0866	22.6221	24.4526	59.2017	29.8154
2.7.7.23	21.3066	32.5074	18.6721	11.3003	17.7973	13.8463
2.7.7.3	32.9496	61.0048	26.9187	22.6695	59.2696	43.6512
2.7.8.11	44.0732	31.204	20.6218	17.2831	51.1033	29.5609
2.7.8.15	19.0165	14.7658	12.4903	9.44567	26.0927	17.3388
2.7.8.2	4.87164	3.52777	3.02656	2.87587	3.62457	3.72267
2.7.8.27	13.883	18.2908	14.2402	12.6156	20.8665	17.8036
2.7.8.5	31.9369	27.9704	24.602	31.9205	28.1102	19.4426
2.8.1.2	17.3899	16.9884	17.9774	19.3515	18.7998	17.9489
2.8.1.8	23.7087	16.2344	12.1644	11.8997	17.4077	15.3144
3.1.1.31	32.971	13.2619	14.7839	14.9326	20.39	15.7317
3.1.1.5	8.75701	9.78986	12.3865	14.4886	8.80848	10.7149
3.1.2.6	11.1083	8.18827	6.87736	7.33016	12.6413	9.42395
3.1.3.25	77.7772	57.8473	33.8689	43.9896	90.384	68.1863
3.1.3.4	22.7383	17.498	15.0339	16.9548	15.2564	13.4118
3.1.3.37	52.0253	54.5218	30.6956	32.5521	57.093	49.0306
3.1.4.11	4.90788	5.21423	5.76032	6.47228	3.83334	5.80075
3.2.1.14	28.7275	23.5779	20.8783	14.2578	28.8483	22.4434
3.3.1.1	222.928	118.562	71.2594	57.2463	133.26	134.346
3.5.1.19	5.20931	4.4302	4.87707	4.57967	4.21589	4.39553
3.5.1.89	23.3352	18.6388	12.0968	12.7585	18.6324	16.0668
3.5.2.3	11.6834	12.3433	9.49447	13.026	21.6527	11.6685
3.5.4.16	5.16479	3.73	3.38077	3.55749	3.9592	3.34822
3.5.4.5	27.1461	28.5269	28.8019	29.803	28.4628	30.1962
3.5.4.6	2.61026	2.98881	3.81314	4.98506	2.54796	3.6068
3.6.1.23	750.014	591.916	483.335	501.182	459.74	657.662
3.6.1.7	425.272	399.143	364.561	291.422	624.65	362.776
3.6.3.16	25.6397	12.2138	8.32513	7.46505	19.4207	12.2863
4.1.1.20	3.52032	3.49592	3.93534	5.55536	3.28025	3.979
4.1.1.23	15.3798	9.46486	8.26223	5.40455	13.6714	8.79793
4.1.1.36	108.483	90.7013	69.8367	62.5431	130.64	97.2843
4.1.1.37	16.9048	10.0118	9.42056	8.57167	6.4376	9.4443
4.1.3.30	4.73697	4.21674	4.62229	5.69836	6.14833	4.51826
4.1.3.4	2.69027	3.72697	7.39153	7.83162	2.79549	3.84666
4.2.1.10	25.3199	20.443	24.3124	21.9739	47.8689	28.0089
4.2.1.18	4.55803	6.35588	12.7219	12.4445	10.2735	7.41125
4.2.1.2	28.5309	15.18	11.7088	18.3043	26.2311	17.3014
4.2.1.24	8.28298	5.94752	7.08494	7.30704	4.15058	6.37283
4.2.1.3	60.9748	47.6058	23.9875	19.455	48.9157	35.3877
4.2.1.52	3.46772	4.85993	8.10311	6.42143	3.39176	4.95948
4.2.1.79	13.2901	15.8471	17.2984	25.3811	25.378	25.523
4.2.1.96	5.5432	5.75732	6.1312	6.10591	5.81461	4.57603
4.2.3.1	3.49371	4.7226	7.57712	6.45306	3.66173	4.79371
4.2.3.12	25.809	21.6093	17.2008	14.4507	25.6819	22.8278
4.2.3.4	25.3199	20.443	24.3124	21.9739	47.8689	28.0089
4.2.3.5	170.036	148.489	49.951	40.7348	128.872	124.796
4.3.2.2	7.45874	5.72785	5.5219	6.58593	4.63778	5.31691
4.4.1.1	3.40864	4.22289	5.54656	4.11814	3.27636	4.02877
4.4.1.17	21.5348	21.9329	9.84733	7.75612	26.4113	13.9227
4.4.1.5	82.8838	54.3198	36.495	24.2386	80.1545	78.1666
4.6.1.12	119.831	55.6223	34.9808	24.5099	21.02	53.4029
4.99.1.1	17.536	18.025	19.2714	24.2874	18.8925	16.5164
5.1.3.1	42.6588	32.1112	27.4714	31.6186	61.5681	48.9555
5.1.3.2	6.45229	6.01442	6.00109	6.71452	6.12276	5.23719
5.3.1.1a	247.44	212.699	131.676	141.432	164.814	180.841
5.3.1.1b	73.5635	65.479	40.133	29.7527	32.9468	48.9928
5.3.1.6	28.5462	19.2604	9.68175	10.3563	12.1115	14.8546
5.3.1.8	3.79289	3.66904	4.82424	3.99385	3.65998	3.65507
5.3.1.9	68.1402	75.181	61.702	61.1099	98.5781	54.6773
5.4.2.3	3.67961	3.9192	5.12734	4.53427	3.2357	4.06527
5.4.2.8	12.5915	7.78561	8.8055	6.58675	9.86702	8.07821
6.2.1.16	91.501	85.4171	53.6313	100.98	29.214	78.7919
6.2.1.5	60.8521	35.3358	23.7781	20.6001	51.8774	44.8953
6.3.1.2	15.1035	10.1506	6.36102	6.49404	23.5586	9.06328
6.3.2.1	11.7381	13.5391	23.624	24.3256	10.6816	16.8452
6.3.2.17	15.0035	10.2033	9.32816	9.56693	15.9761	12.0813
6.3.2.2	17.7088	14.6586	11.4357	12.8002	15.2539	11.6611
6.3.2.3	4.85183	5.84232	8.08775	8.27347	5.34238	5.92627
6.3.2.5	8.48682	9.08498	7.99767	9.22339	12.6204	8.07343
6.3.4.2	16.6501	14.6465	16.4564	15.6113	14.0202	18.502
6.3.4.4	44.4866	26.7552	9.48836	15.0532	12.2457	15.4585
6.3.5.1	11.663	15.195	15.6495	17.1323	14.3735	13.2634
6.3.5.2	73.4591	53.4346	26.0192	32.9908	52.2558	42.6765
6.3.5.4	664.224	639.604	363.805	365.622	300.055	528.948
6.3.5.5	16.5087	11.7587	8.85816	7.61957	14.9195	15.5773
6.4.1.2a	17.5038	14.8698	12.2109	12.8153	19.0853	11.6976
6.4.1.2b	13.5286	11.1898	7.94843	8.09734	9.48879	9.98959
6.4.1.4	3.04148	3.62435	4.5035	5.00473	4.04609	3.903
