# Supplementary material for: Metabolic reconstruction identifies strain-specific regulation of virulence in Toxoplasma gondii
Source: Mol Syst Biol. 2013 Nov 19;9:708. doi: 10.1038/msb.2013.62 (PMC4039375; doi:10.1038/msb.2013.62)
Supplement: MatLab files for Model [file msb201362-s9.zip › Metabolites.xlsx]

## Sheet: Metabolites
Metabolite-name	Metabolite description	Neutral metabolite formula	Charged metabolite formula	Metabolite charge	Metabolite Compartment	Metabolite KeggID	Metabolite PubChemID	Metabolite CheBI ID	Inchi string
C00469[c]	ethanol	NA	NA	NA	NA	NA	NA	NA	NA
C00003[c]	NAD+	NA	NA	NA	NA	NA	NA	NA	NA
C00084[c]	acetaldehyde	NA	NA	NA	NA	NA	NA	NA	NA
C00004[c]	NADH	NA	NA	NA	NA	NA	NA	NA	NA
C00080[c]	H+	NA	NA	NA	NA	NA	NA	NA	NA
C05744[a]	acetoacetyl-[acp]	NA	NA	NA	NA	NA	NA	NA	NA
C00005[a]	NADPH	NA	NA	NA	NA	NA	NA	NA	NA
C00080[a]	H+	NA	NA	NA	NA	NA	NA	NA	NA
C04618[a]	(3R)-3-hydroxybutanoyl-[acp]	NA	NA	NA	NA	NA	NA	NA	NA
C00006[a]	NADP+	NA	NA	NA	NA	NA	NA	NA	NA
C05753[a]	3-oxodecanoyl-[acp]	NA	NA	NA	NA	NA	NA	NA	NA
C04619[a]	(3R)-3-hydroxydecanoyl-[acp]	NA	NA	NA	NA	NA	NA	NA	NA
C05750[a]	3-oxooctanoyl-[acp]	NA	NA	NA	NA	NA	NA	NA	NA
C04620[a]	(3R)-3-hydroxyoctanoyl-[acp]	NA	NA	NA	NA	NA	NA	NA	NA
C05762[a]	3-oxohexadecanoyl-[acp]	NA	NA	NA	NA	NA	NA	NA	NA
C04633[a]	(3R)-3-hydroxypalmitoyl-[acp]	NA	NA	NA	NA	NA	NA	NA	NA
C05759[a]	3-oxotetradecanoyl-[acp]	NA	NA	NA	NA	NA	NA	NA	NA
C04688[a]	(3R)-3-hydroxytetradecanoyl-[acp]	NA	NA	NA	NA	NA	NA	NA	NA
C05746[a]	3-oxohexanoyl-[acp]	NA	NA	NA	NA	NA	NA	NA	NA
C05747[a]	(3R)-3-hydroxyhexanoyl-[acp]	NA	NA	NA	NA	NA	NA	NA	NA
C05756[a]	3-oxododecanoyl-[acp]	NA	NA	NA	NA	NA	NA	NA	NA
C05757[a]	(3R)-3-hydroxydodecanoyl-[acp]	NA	NA	NA	NA	NA	NA	NA	NA
C16219[a]	3-oxostearoyl-[acp]	NA	NA	NA	NA	NA	NA	NA	NA
C16220[a]	(3R)-3-hydroxyoctadecanoyl-[acp]	NA	NA	NA	NA	NA	NA	NA	NA
C02934[er]	3-dehydrosphinganine	NA	NA	NA	NA	NA	NA	NA	NA
C00005[er]	NADPH	NA	NA	NA	NA	NA	NA	NA	NA
C00080[er]	H+	NA	NA	NA	NA	NA	NA	NA	NA
C00836[er]	sphinganine	NA	NA	NA	NA	NA	NA	NA	NA
C00006[er]	NADP+	NA	NA	NA	NA	NA	NA	NA	NA
C00272[c]	tetrahydrobiopterin	NA	NA	NA	NA	NA	NA	NA	NA
C00006[c]	NADP+	NA	NA	NA	NA	NA	NA	NA	NA
C03684[c]	6-pyruvoyltetrahydropterin	NA	NA	NA	NA	NA	NA	NA	NA
C00005[c]	NADPH	NA	NA	NA	NA	NA	NA	NA	NA
C00522[m]	(R)-pantoate	NA	NA	NA	NA	NA	NA	NA	NA
C00006[m]	NADP+	NA	NA	NA	NA	NA	NA	NA	NA
C00966[m]	2-dehydropantoate	NA	NA	NA	NA	NA	NA	NA	NA
C00005[m]	NADPH	NA	NA	NA	NA	NA	NA	NA	NA
C00080[m]	H+	NA	NA	NA	NA	NA	NA	NA	NA
C00130[c]	IMP	NA	NA	NA	NA	NA	NA	NA	NA
C00001[c]	H2O	NA	NA	NA	NA	NA	NA	NA	NA
C00655[c]	XMP	NA	NA	NA	NA	NA	NA	NA	NA
C00493[c]	shikimate	NA	NA	NA	NA	NA	NA	NA	NA
C02637[c]	3-dehydroshikimate	NA	NA	NA	NA	NA	NA	NA	NA
C11437[a]	1-deoxy-D-xylulose-5-phosphate	NA	NA	NA	NA	NA	NA	NA	NA
C11434[a]	2-C-methyl-D-erythritol-4-phosphate	NA	NA	NA	NA	NA	NA	NA	NA
C00022[c]	pyruvate	NA	NA	NA	NA	NA	NA	NA	NA
C00186[c]	(S)-lactate	NA	NA	NA	NA	NA	NA	NA	NA
C01188[m]	3-hydroxy-2-methylpropanoate	NA	NA	NA	NA	NA	NA	NA	NA
C00003[m]	NAD+	NA	NA	NA	NA	NA	NA	NA	NA
C00349[m]	2-methyl-3-oxopropanoate	NA	NA	NA	NA	NA	NA	NA	NA
C00004[m]	NADH	NA	NA	NA	NA	NA	NA	NA	NA
C04405[m]	(S)-3-hydroxy-2-methylbutyryl-CoA	NA	NA	NA	NA	NA	NA	NA	NA
C03344[m]	2-methylacetoacetyl-CoA	NA	NA	NA	NA	NA	NA	NA	NA
C00640[m]	(3S)-3-hydroxyacyl-CoA	NA	NA	NA	NA	NA	NA	NA	NA
C00264[m]	3-oxoacyl-CoA	NA	NA	NA	NA	NA	NA	NA	NA
C00149[m]	(S)-malate	NA	NA	NA	NA	NA	NA	NA	NA
C00036[m]	oxaloacetate	NA	NA	NA	NA	NA	NA	NA	NA
C00311[m]	isocitrate	NA	NA	NA	NA	NA	NA	NA	NA
C00026[m]	2-oxoglutarate	NA	NA	NA	NA	NA	NA	NA	NA
C00011[m]	CO2	NA	NA	NA	NA	NA	NA	NA	NA
C00345[c]	6-phospho-D-gluconate	NA	NA	NA	NA	NA	NA	NA	NA
C00199[c]	D-ribulose-5-phosphate	NA	NA	NA	NA	NA	NA	NA	NA
C00011[c]	CO2	NA	NA	NA	NA	NA	NA	NA	NA
C00092[c]	D-glucose-6-phosphate	NA	NA	NA	NA	NA	NA	NA	NA
C01236[c]	D-glucono-1,5-lactone-6-phosphate	NA	NA	NA	NA	NA	NA	NA	NA
C00111[c]	glycerone-phosphate	NA	NA	NA	NA	NA	NA	NA	NA
C00093[c]	sn-glycerol-3-phosphate	NA	NA	NA	NA	NA	NA	NA	NA
C00197[c]	3-phospho-D-glycerate	NA	NA	NA	NA	NA	NA	NA	NA
C03232[c]	3-phosphonooxypyruvate	NA	NA	NA	NA	NA	NA	NA	NA
C00390[m]	ubiquinol	NA	NA	NA	NA	NA	NA	NA	NA
C00125[m]	ferricytochrome-c	NA	NA	NA	NA	NA	NA	NA	NA
C00399[m]	ubiquinone	NA	NA	NA	NA	NA	NA	NA	NA
C00126[m]	ferrocytochrome-c	NA	NA	NA	NA	NA	NA	NA	NA
C00080[im]	H+	NA	NA	NA	NA	NA	NA	NA	NA
C00027[c]	H2O2	NA	NA	NA	NA	NA	NA	NA	NA
C00007[c]	O2	NA	NA	NA	NA	NA	NA	NA	NA
C12126[er]	dihydroceramide	NA	NA	NA	NA	NA	NA	NA	NA
C00030[er]	reduced-acceptor	NA	NA	NA	NA	NA	NA	NA	NA
C00007[er]	O2	NA	NA	NA	NA	NA	NA	NA	NA
C00195[er]	N-acylsphingosine	NA	NA	NA	NA	NA	NA	NA	NA
C00028[er]	acceptor	NA	NA	NA	NA	NA	NA	NA	NA
C00001[er]	H2O	NA	NA	NA	NA	NA	NA	NA	NA
C00082[c]	L-tyrosine	NA	NA	NA	NA	NA	NA	NA	NA
C00355[c]	3,4-dihydroxy-L-phenylalanine	NA	NA	NA	NA	NA	NA	NA	NA
C15522[c]	4a-hydroxytetrahydrobiopterin	NA	NA	NA	NA	NA	NA	NA	NA
C04088[a]	stearoyl-[acp]	NA	NA	NA	NA	NA	NA	NA	NA
C00030[a]	reduced-acceptor	NA	NA	NA	NA	NA	NA	NA	NA
C00007[a]	O2	NA	NA	NA	NA	NA	NA	NA	NA
C01203[a]	oleoyl-[acp]	NA	NA	NA	NA	NA	NA	NA	NA
C00028[a]	acceptor	NA	NA	NA	NA	NA	NA	NA	NA
C00001[a]	H2O	NA	NA	NA	NA	NA	NA	NA	NA
C02050[a]	linoleoyl-CoA	NA	NA	NA	NA	NA	NA	NA	NA
C03035[a]	gamma-linolenoyl-CoA	NA	NA	NA	NA	NA	NA	NA	NA
C00510[a]	oleoyl-CoA	NA	NA	NA	NA	NA	NA	NA	NA
C00704[c]	O2.-	NA	NA	NA	NA	NA	NA	NA	NA
C11811[a]	1-hydroxy-2-methyl-2-butenyl-4-diphosphate	NA	NA	NA	NA	NA	NA	NA	NA
C00129[a]	isopentenyl-diphosphate	NA	NA	NA	NA	NA	NA	NA	NA
C00235[a]	dimethylallyl-diphosphate	NA	NA	NA	NA	NA	NA	NA	NA
C00342[c]	thioredoxin	NA	NA	NA	NA	NA	NA	NA	NA
C00008[c]	ADP	NA	NA	NA	NA	NA	NA	NA	NA
C00206[c]	dADP	NA	NA	NA	NA	NA	NA	NA	NA
C00343[c]	thioredoxin-disulfide	NA	NA	NA	NA	NA	NA	NA	NA
C00015[c]	UDP	NA	NA	NA	NA	NA	NA	NA	NA
C01346[c]	dUDP	NA	NA	NA	NA	NA	NA	NA	NA
C00035[c]	GDP	NA	NA	NA	NA	NA	NA	NA	NA
C00361[c]	dGDP	NA	NA	NA	NA	NA	NA	NA	NA
C00112[c]	CDP	NA	NA	NA	NA	NA	NA	NA	NA
C00705[c]	dCDP	NA	NA	NA	NA	NA	NA	NA	NA
C11453[a]	2-C-methyl-D-erythritol-2,4-cyclodiphosphate	NA	NA	NA	NA	NA	NA	NA	NA
C00138[a]	reduced-ferredoxin	NA	NA	NA	NA	NA	NA	NA	NA
C00139[a]	oxidized-ferredoxin	NA	NA	NA	NA	NA	NA	NA	NA
C03082[m]	4-phospho-L-aspartate	NA	NA	NA	NA	NA	NA	NA	NA
C00441[m]	L-aspartate-4-semialdehyde	NA	NA	NA	NA	NA	NA	NA	NA
C00009[m]	phosphate	NA	NA	NA	NA	NA	NA	NA	NA
C00118[c]	D-glyceraldehyde-3-phosphate	NA	NA	NA	NA	NA	NA	NA	NA
C00009[c]	phosphate	NA	NA	NA	NA	NA	NA	NA	NA
C00236[c]	3-phospho-D-glyceroyl-phosphate	NA	NA	NA	NA	NA	NA	NA	NA
C00118[a]	D-glyceraldehyde-3-phosphate	NA	NA	NA	NA	NA	NA	NA	NA
C00009[a]	phosphate	NA	NA	NA	NA	NA	NA	NA	NA
C00003[a]	NAD+	NA	NA	NA	NA	NA	NA	NA	NA
C00236[a]	3-phospho-D-glyceroyl-phosphate	NA	NA	NA	NA	NA	NA	NA	NA
C00004[a]	NADH	NA	NA	NA	NA	NA	NA	NA	NA
C00010[m]	CoA	NA	NA	NA	NA	NA	NA	NA	NA
C00001[m]	H2O	NA	NA	NA	NA	NA	NA	NA	NA
C00100[m]	propanoyl-CoA	NA	NA	NA	NA	NA	NA	NA	NA
C00288[m]	HCO3-	NA	NA	NA	NA	NA	NA	NA	NA
C00033[c]	acetate	NA	NA	NA	NA	NA	NA	NA	NA
C05665[c]	3-aminopropanal	NA	NA	NA	NA	NA	NA	NA	NA
C00099[c]	beta-alanine	NA	NA	NA	NA	NA	NA	NA	NA
C00555[c]	4-aminobutyraldehyde	NA	NA	NA	NA	NA	NA	NA	NA
C00334[c]	4-aminobutanoate	NA	NA	NA	NA	NA	NA	NA	NA
C01165[c]	L-glutamate-5-semialdehyde	NA	NA	NA	NA	NA	NA	NA	NA
C03287[c]	L-glutamyl-5-phosphate	NA	NA	NA	NA	NA	NA	NA	NA
C00022[a]	pyruvate	NA	NA	NA	NA	NA	NA	NA	NA
C16237[a]	protein-N6-(lipoyl)lysine	NA	NA	NA	NA	NA	NA	NA	NA
C16255[a]	protein-N6-(S-acetyldihydrolipoyl)lysine	NA	NA	NA	NA	NA	NA	NA	NA
C00011[a]	CO2	NA	NA	NA	NA	NA	NA	NA	NA
C16237[m]	protein-N6-(lipoyl)lysine	NA	NA	NA	NA	NA	NA	NA	NA
C16254[m]	protein-N6-(S-succinyldihydrolipoyl)lysine	NA	NA	NA	NA	NA	NA	NA	NA
C00141[m]	3-methyl-2-oxobutanoic-acid	NA	NA	NA	NA	NA	NA	NA	NA
C15977[m]	protein-N6-(S-[2-methylpropanoyl]dihydrolipoyl)lysine	NA	NA	NA	NA	NA	NA	NA	NA
C00233[m]	4-methyl-2-oxopentanoic-acid	NA	NA	NA	NA	NA	NA	NA	NA
C15975[m]	protein-N6-(S-[3-methylbutanoyl]dihydrolipoyl)lysine	NA	NA	NA	NA	NA	NA	NA	NA
C00671[m]	(S)-3-methyl-2-oxopentanoic-acid	NA	NA	NA	NA	NA	NA	NA	NA
C15979[m]	protein-N6-(S-[2-methylbutanoyl]dihydrolipoyl)lysine	NA	NA	NA	NA	NA	NA	NA	NA
C03340[m]	L-2,3-dihydrodipicolinate	NA	NA	NA	NA	NA	NA	NA	NA
C03972[m]	2,3,4,5-tetrahydrodipicolinate	NA	NA	NA	NA	NA	NA	NA	NA
C05758[a]	trans-dodec-2-enoyl-[acp]	NA	NA	NA	NA	NA	NA	NA	NA
C05223[a]	dodecanoyl-[acp]	NA	NA	NA	NA	NA	NA	NA	NA
C05748[a]	trans-hex-2-enoyl-[acp]	NA	NA	NA	NA	NA	NA	NA	NA
C05749[a]	hexanoyl-[acp]	NA	NA	NA	NA	NA	NA	NA	NA
C05751[a]	trans-oct-2-enoyl-[acp]	NA	NA	NA	NA	NA	NA	NA	NA
C05752[a]	octanoyl-[acp]	NA	NA	NA	NA	NA	NA	NA	NA
C05754[a]	trans-dec-2-enoyl-[acp]	NA	NA	NA	NA	NA	NA	NA	NA
C05755[a]	decanoyl-[acp]	NA	NA	NA	NA	NA	NA	NA	NA
C05760[a]	trans-tetradec-2-enoyl-[acp]	NA	NA	NA	NA	NA	NA	NA	NA
C05761[a]	tetradecanoyl-[acp]	NA	NA	NA	NA	NA	NA	NA	NA
C05763[a]	trans-hexadec-2-enoyl-[acp]	NA	NA	NA	NA	NA	NA	NA	NA
C05764[a]	hexadecanoyl-[acp]	NA	NA	NA	NA	NA	NA	NA	NA
C04246[a]	but-2-enoyl-[acp]	NA	NA	NA	NA	NA	NA	NA	NA
C05745[a]	butyryl-[acp]	NA	NA	NA	NA	NA	NA	NA	NA
C16221[a]	trans-octadec-2-enoyl-[acp]	NA	NA	NA	NA	NA	NA	NA	NA
C00337[m]	(S)-dihydroorotate	NA	NA	NA	NA	NA	NA	NA	NA
C00007[m]	O2	NA	NA	NA	NA	NA	NA	NA	NA
C00295[m]	orotate	NA	NA	NA	NA	NA	NA	NA	NA
C00027[m]	H2O2	NA	NA	NA	NA	NA	NA	NA	NA
C03263[c]	coproporphyrinogen-III	NA	NA	NA	NA	NA	NA	NA	NA
C01079[c]	protoporphyrinogen-IX	NA	NA	NA	NA	NA	NA	NA	NA
C01079[m]	protoporphyrinogen-IX	NA	NA	NA	NA	NA	NA	NA	NA
C02191[m]	protoporphyrin	NA	NA	NA	NA	NA	NA	NA	NA
C00040[m]	acyl-CoA	NA	NA	NA	NA	NA	NA	NA	NA
C00658[m]	trans-2,3-dehydroacyl-CoA	NA	NA	NA	NA	NA	NA	NA	NA
C00042[m]	succinate	NA	NA	NA	NA	NA	NA	NA	NA
C00122[m]	fumarate	NA	NA	NA	NA	NA	NA	NA	NA
C02939[m]	3-methylbutanoyl-CoA	NA	NA	NA	NA	NA	NA	NA	NA
C00016[m]	FAD	NA	NA	NA	NA	NA	NA	NA	NA
C03069[m]	3-methylcrotonyl-CoA	NA	NA	NA	NA	NA	NA	NA	NA
C01352[m]	FADH2	NA	NA	NA	NA	NA	NA	NA	NA
C00630[m]	2-methylpropanoyl-CoA	NA	NA	NA	NA	NA	NA	NA	NA
C03460[m]	methacrylyl-Coa	NA	NA	NA	NA	NA	NA	NA	NA
C15980[m]	(S)-2-methylbutanoyl-CoA	NA	NA	NA	NA	NA	NA	NA	NA
C03345[m]	2-methylbut-2-enoyl-CoA	NA	NA	NA	NA	NA	NA	NA	NA
C00014[c]	NH3	NA	NA	NA	NA	NA	NA	NA	NA
C00041[c]	L-alanine	NA	NA	NA	NA	NA	NA	NA	NA
C00025[m]	L-glutamate	NA	NA	NA	NA	NA	NA	NA	NA
C00014[m]	NH3	NA	NA	NA	NA	NA	NA	NA	NA
C00025[c]	L-glutamate	NA	NA	NA	NA	NA	NA	NA	NA
C00026[c]	2-oxoglutarate	NA	NA	NA	NA	NA	NA	NA	NA
C00986[c]	1,3-diaminopropane	NA	NA	NA	NA	NA	NA	NA	NA
C00037[m]	glycine	NA	NA	NA	NA	NA	NA	NA	NA
C01242[m]	S-aminomethyldihydrolipoylprotein	NA	NA	NA	NA	NA	NA	NA	NA
C03912[c]	(S)-1-pyrroline-5-carboxylate	NA	NA	NA	NA	NA	NA	NA	NA
C00148[c]	L-proline	NA	NA	NA	NA	NA	NA	NA	NA
C00415[c]	dihydrofolate	NA	NA	NA	NA	NA	NA	NA	NA
C00101[c]	tetrahydrofolate	NA	NA	NA	NA	NA	NA	NA	NA
C00504[c]	folate	NA	NA	NA	NA	NA	NA	NA	NA
C00268[c]	dihydrobiopterin	NA	NA	NA	NA	NA	NA	NA	NA
C00612[c]	N1-acetylspermidine	NA	NA	NA	NA	NA	NA	NA	NA
C00134[c]	putrescine	NA	NA	NA	NA	NA	NA	NA	NA
C18170[c]	3-acetamidopropanal	NA	NA	NA	NA	NA	NA	NA	NA
C02567[c]	N1-acetylspermine	NA	NA	NA	NA	NA	NA	NA	NA
C00315[c]	spermidine	NA	NA	NA	NA	NA	NA	NA	NA
C16832[a]	protein-N6-(dihydrolipoyl)lysine	NA	NA	NA	NA	NA	NA	NA	NA
C16832[m]	protein-N6-(dihydrolipoyl)lysine	NA	NA	NA	NA	NA	NA	NA	NA
C00051[c]	glutathione	NA	NA	NA	NA	NA	NA	NA	NA
C00127[c]	glutathione-disulfide	NA	NA	NA	NA	NA	NA	NA	NA
C00094[c]	sulfite	NA	NA	NA	NA	NA	NA	NA	NA
C00059[c]	sulfate	NA	NA	NA	NA	NA	NA	NA	NA
C00020[c]	AMP	NA	NA	NA	NA	NA	NA	NA	NA
C00224[c]	adenylyl-sulfate	NA	NA	NA	NA	NA	NA	NA	NA
C00019[c]	S-adenosyl-L-methionine	NA	NA	NA	NA	NA	NA	NA	NA
C00155[c]	L-homocysteine	NA	NA	NA	NA	NA	NA	NA	NA
C00021[c]	S-adenosyl-L-homocysteine	NA	NA	NA	NA	NA	NA	NA	NA
C00073[c]	L-methionine	NA	NA	NA	NA	NA	NA	NA	NA
C00143[c]	5,10-methylenetetrahydrofolate	NA	NA	NA	NA	NA	NA	NA	NA
C00365[c]	dUMP	NA	NA	NA	NA	NA	NA	NA	NA
C00364[c]	dTMP	NA	NA	NA	NA	NA	NA	NA	NA
C00101[m]	tetrahydrofolate	NA	NA	NA	NA	NA	NA	NA	NA
C00065[m]	L-serine	NA	NA	NA	NA	NA	NA	NA	NA
C00143[m]	5,10-methylenetetrahydrofolate	NA	NA	NA	NA	NA	NA	NA	NA
C00169[c]	carbamoyl-phosphate	NA	NA	NA	NA	NA	NA	NA	NA
C00049[c]	L-aspartate	NA	NA	NA	NA	NA	NA	NA	NA
C00438[c]	N-carbamoyl-L-aspartate	NA	NA	NA	NA	NA	NA	NA	NA
C00327[c]	L-citrulline	NA	NA	NA	NA	NA	NA	NA	NA
C00077[c]	L-ornithine	NA	NA	NA	NA	NA	NA	NA	NA
C05382[c]	sedoheptulose-7-phosphate	NA	NA	NA	NA	NA	NA	NA	NA
C00117[c]	D-ribose-5-phosphate	NA	NA	NA	NA	NA	NA	NA	NA
C00231[c]	D-xylulose-5-phosphate	NA	NA	NA	NA	NA	NA	NA	NA
C00279[c]	D-erythrose-4-phosphate	NA	NA	NA	NA	NA	NA	NA	NA
C00085[c]	D-fructose-6-phosphate	NA	NA	NA	NA	NA	NA	NA	NA
C00091[m]	succinyl-CoA	NA	NA	NA	NA	NA	NA	NA	NA
C04462[m]	N-succinyl-L-2-amino-6-oxoheptanedioate	NA	NA	NA	NA	NA	NA	NA	NA
C00010[a]	CoA	NA	NA	NA	NA	NA	NA	NA	NA
C00024[a]	acetyl-CoA	NA	NA	NA	NA	NA	NA	NA	NA
C00040[er]	acyl-CoA	NA	NA	NA	NA	NA	NA	NA	NA
C00093[er]	sn-glycerol-3-phosphate	NA	NA	NA	NA	NA	NA	NA	NA
C00010[er]	CoA	NA	NA	NA	NA	NA	NA	NA	NA
C00681[er]	1-acyl-sn-glycerol-3-phosphate	NA	NA	NA	NA	NA	NA	NA	NA
C00024[m]	acetyl-CoA	NA	NA	NA	NA	NA	NA	NA	NA
C01209[a]	malonyl-[acp]	NA	NA	NA	NA	NA	NA	NA	NA
C00024[c]	acetyl-CoA	NA	NA	NA	NA	NA	NA	NA	NA
C00263[c]	L-homoserine	NA	NA	NA	NA	NA	NA	NA	NA
C00010[c]	CoA	NA	NA	NA	NA	NA	NA	NA	NA
C01077[c]	O-acetyl-L-homoserine	NA	NA	NA	NA	NA	NA	NA	NA
C00430[m]	5-aminolevulinate	NA	NA	NA	NA	NA	NA	NA	NA
C00083[a]	malonyl-CoA	NA	NA	NA	NA	NA	NA	NA	NA
C00229[a]	[acp]	NA	NA	NA	NA	NA	NA	NA	NA
C00352[c]	D-glucosamine-6-phosphate	NA	NA	NA	NA	NA	NA	NA	NA
C00357[c]	N-acetyl-D-glucosamine-6-phosphate	NA	NA	NA	NA	NA	NA	NA	NA
C00154[er]	palmitoyl-CoA	NA	NA	NA	NA	NA	NA	NA	NA
C00065[er]	L-serine	NA	NA	NA	NA	NA	NA	NA	NA
C00011[er]	CO2	NA	NA	NA	NA	NA	NA	NA	NA
C00416[er]	phosphatidate	NA	NA	NA	NA	NA	NA	NA	NA
C00750[c]	spermine	NA	NA	NA	NA	NA	NA	NA	NA
C02714[c]	N-acetylputrescine	NA	NA	NA	NA	NA	NA	NA	NA
C00227[c]	acetyl-phosphate	NA	NA	NA	NA	NA	NA	NA	NA
C00083[c]	malonyl-CoA	NA	NA	NA	NA	NA	NA	NA	NA
C00154[c]	palmitoyl-CoA	NA	NA	NA	NA	NA	NA	NA	NA
C00332[m]	acetoacetyl-CoA	NA	NA	NA	NA	NA	NA	NA	NA
C00158[m]	citrate	NA	NA	NA	NA	NA	NA	NA	NA
C02225[m]	2-methylcitrate	NA	NA	NA	NA	NA	NA	NA	NA
C00002[c]	ATP	NA	NA	NA	NA	NA	NA	NA	NA
C00158[c]	citrate	NA	NA	NA	NA	NA	NA	NA	NA
C00036[c]	oxaloacetate	NA	NA	NA	NA	NA	NA	NA	NA
C00029[c]	UDP-glucose	NA	NA	NA	NA	NA	NA	NA	NA
C00110[c]	dolichyl-phosphate	NA	NA	NA	NA	NA	NA	NA	NA
C01246[c]	dolichyl-beta-D-glucosyl-phosphate	NA	NA	NA	NA	NA	NA	NA	NA
C00096[c]	GDP-mannose	NA	NA	NA	NA	NA	NA	NA	NA
C04537[c]	N,N-diacetylchitobiosyldiphosphodolichol	NA	NA	NA	NA	NA	NA	NA	NA
C05860[c]	beta-D-mannosyldiacetylchitobiosyldiphosphodolichol	NA	NA	NA	NA	NA	NA	NA	NA
C00043[er]	UDP-N-acetyl-D-glucosamine	NA	NA	NA	NA	NA	NA	NA	NA
C01194[er]	1-phosphatidyl-1D-myo-inositol	NA	NA	NA	NA	NA	NA	NA	NA
C00015[er]	UDP	NA	NA	NA	NA	NA	NA	NA	NA
C01288[er]	N-acetyl-D-glucosaminylphosphatidylinositol	NA	NA	NA	NA	NA	NA	NA	NA
C03862[c]	dolichyl-phosphate-D-mannose	NA	NA	NA	NA	NA	NA	NA	NA
C00212[c]	adenosine	NA	NA	NA	NA	NA	NA	NA	NA
C00147[c]	adenine	NA	NA	NA	NA	NA	NA	NA	NA
C00620[c]	alpha-D-ribose-1-phosphate	NA	NA	NA	NA	NA	NA	NA	NA
C00294[c]	inosine	NA	NA	NA	NA	NA	NA	NA	NA
C00262[c]	hypoxanthine	NA	NA	NA	NA	NA	NA	NA	NA
C00387[c]	guanosine	NA	NA	NA	NA	NA	NA	NA	NA
C00242[c]	guanine	NA	NA	NA	NA	NA	NA	NA	NA
C01762[c]	xanthosine	NA	NA	NA	NA	NA	NA	NA	NA
C00385[c]	xanthine	NA	NA	NA	NA	NA	NA	NA	NA
C00330[c]	deoxyguanosine	NA	NA	NA	NA	NA	NA	NA	NA
C00672[c]	2-deoxy-D-ribose-1-phosphate	NA	NA	NA	NA	NA	NA	NA	NA
C03150[c]	N-ribosylnicotinamide	NA	NA	NA	NA	NA	NA	NA	NA
C00153[c]	nicotinamide	NA	NA	NA	NA	NA	NA	NA	NA
C05841[c]	nicotinate-D-ribonucleoside	NA	NA	NA	NA	NA	NA	NA	NA
C00253[c]	nicotinate	NA	NA	NA	NA	NA	NA	NA	NA
C00526[c]	deoxyuridine	NA	NA	NA	NA	NA	NA	NA	NA
C00106[c]	uracil	NA	NA	NA	NA	NA	NA	NA	NA
C00559[c]	deoxyadenosine	NA	NA	NA	NA	NA	NA	NA	NA
C05512[c]	deoxyinosine	NA	NA	NA	NA	NA	NA	NA	NA
C00295[c]	orotate	NA	NA	NA	NA	NA	NA	NA	NA
C00119[c]	5-phospho-alpha-D-ribose-1-diphosphate	NA	NA	NA	NA	NA	NA	NA	NA
C01103[c]	orotidine-5-phosphate	NA	NA	NA	NA	NA	NA	NA	NA
C00013[c]	diphosphate	NA	NA	NA	NA	NA	NA	NA	NA
C01185[c]	nicotinate-D-ribonucleotide	NA	NA	NA	NA	NA	NA	NA	NA
C00299[c]	uridine	NA	NA	NA	NA	NA	NA	NA	NA
C00144[c]	GMP	NA	NA	NA	NA	NA	NA	NA	NA
C00105[c]	UMP	NA	NA	NA	NA	NA	NA	NA	NA
C00235[m]	dimethylallyl-diphosphate	NA	NA	NA	NA	NA	NA	NA	NA
C00129[m]	isopentenyl-diphosphate	NA	NA	NA	NA	NA	NA	NA	NA
C00013[m]	diphosphate	NA	NA	NA	NA	NA	NA	NA	NA
C00341[m]	geranyl-diphosphate	NA	NA	NA	NA	NA	NA	NA	NA
C00448[m]	trans,trans-farnesyl-diphosphate	NA	NA	NA	NA	NA	NA	NA	NA
C04807[c]	2-amino-7,8-dihydro-4-hydroxy-6-(diphosphooxymethyl)pteridine	NA	NA	NA	NA	NA	NA	NA	NA
C00568[c]	4-aminobenzoate	NA	NA	NA	NA	NA	NA	NA	NA
C00921[c]	dihydropteroate	NA	NA	NA	NA	NA	NA	NA	NA
C01300[c]	2-amino-4-hydroxy-6-hydroxymethyl-7,8-dihydropteridine	NA	NA	NA	NA	NA	NA	NA	NA
C00074[c]	phosphoenolpyruvate	NA	NA	NA	NA	NA	NA	NA	NA
C03175[c]	shikimate-3-phosphate	NA	NA	NA	NA	NA	NA	NA	NA
C01269[c]	5-O-(1-carboxyvinyl)-3-phosphoshikimate	NA	NA	NA	NA	NA	NA	NA	NA
C00353[m]	geranylgeranyl-diphosphate	NA	NA	NA	NA	NA	NA	NA	NA
C11356[m]	trans,trans,cis-geranylgeranyl-diphosphate	NA	NA	NA	NA	NA	NA	NA	NA
C04574[m]	di-trans,poly-cis-undecaprenyl-diphosphate	NA	NA	NA	NA	NA	NA	NA	NA
C04691[c]	2-dehydro-3-deoxy-D-arabino-heptonate-7-phosphate	NA	NA	NA	NA	NA	NA	NA	NA
C00931[a]	porphobilinogen	NA	NA	NA	NA	NA	NA	NA	NA
C01024[a]	hydroxymethylbilane	NA	NA	NA	NA	NA	NA	NA	NA
C00014[a]	NH3	NA	NA	NA	NA	NA	NA	NA	NA
C00064[c]	L-glutamine	NA	NA	NA	NA	NA	NA	NA	NA
C00018[c]	pyridoxal-phosphate	NA	NA	NA	NA	NA	NA	NA	NA
C00097[c]	L-cysteine	NA	NA	NA	NA	NA	NA	NA	NA
C00957[c]	mercaptopyruvate	NA	NA	NA	NA	NA	NA	NA	NA
C04421[m]	N-succinyl-LL-2,6-diaminoheptanedioate	NA	NA	NA	NA	NA	NA	NA	NA
C00123[m]	L-leucine	NA	NA	NA	NA	NA	NA	NA	NA
C00183[m]	L-valine	NA	NA	NA	NA	NA	NA	NA	NA
C00407[m]	L-isoleucine	NA	NA	NA	NA	NA	NA	NA	NA
C01005[c]	O-phospho-L-serine	NA	NA	NA	NA	NA	NA	NA	NA
C00251[c]	chorismate	NA	NA	NA	NA	NA	NA	NA	NA
C11355[c]	4-amino-4-deoxychorismate	NA	NA	NA	NA	NA	NA	NA	NA
C00031[c]	D-glucose	NA	NA	NA	NA	NA	NA	NA	NA
C00002[er]	ATP	NA	NA	NA	NA	NA	NA	NA	NA
C00641[er]	1,2-diacyl-sn-glycerol	NA	NA	NA	NA	NA	NA	NA	NA
C00008[er]	ADP	NA	NA	NA	NA	NA	NA	NA	NA
C04549[er]	1-phosphatidyl-1D-myo-inositol-3-phosphate	NA	NA	NA	NA	NA	NA	NA	NA
C00002[a]	ATP	NA	NA	NA	NA	NA	NA	NA	NA
C11435[a]	4-(cytidine-5-diphospho)-2-C-methyl-D-erythritol	NA	NA	NA	NA	NA	NA	NA	NA
C00008[a]	ADP	NA	NA	NA	NA	NA	NA	NA	NA
C11436[a]	2-phospho-4-(cytidine-5-diphospho)-2-C-methyl-D-erythritol	NA	NA	NA	NA	NA	NA	NA	NA
C00121[c]	D-ribose	NA	NA	NA	NA	NA	NA	NA	NA
C01801[c]	deoxyribose	NA	NA	NA	NA	NA	NA	NA	NA
C00673[c]	2-deoxy-D-ribose-5-phosphate	NA	NA	NA	NA	NA	NA	NA	NA
C00002[m]	ATP	NA	NA	NA	NA	NA	NA	NA	NA
C00882[m]	dephospho-CoA	NA	NA	NA	NA	NA	NA	NA	NA
C00008[m]	ADP	NA	NA	NA	NA	NA	NA	NA	NA
C00053[c]	3-phosphoadenylyl-sulfate	NA	NA	NA	NA	NA	NA	NA	NA
C00114[c]	choline	NA	NA	NA	NA	NA	NA	NA	NA
C00588[c]	phosphocholine	NA	NA	NA	NA	NA	NA	NA	NA
C00864[m]	pantothenate	NA	NA	NA	NA	NA	NA	NA	NA
C03492[m]	D-4-phosphopantothenate	NA	NA	NA	NA	NA	NA	NA	NA
C01102[c]	O-phospho-L-homoserine	NA	NA	NA	NA	NA	NA	NA	NA
C00074[a]	phosphoenolpyruvate	NA	NA	NA	NA	NA	NA	NA	NA
C01277[er]	1-phosphatidyl-1D-myo-inositol-4-phosphate	NA	NA	NA	NA	NA	NA	NA	NA
C04637[er]	1-phosphatidyl-1D-myo-inositol-4,5-bisphosphate	NA	NA	NA	NA	NA	NA	NA	NA
C00354[c]	D-fructose-1,6-bisphosphate	NA	NA	NA	NA	NA	NA	NA	NA
C00197[a]	3-phospho-D-glycerate	NA	NA	NA	NA	NA	NA	NA	NA
C00049[m]	L-aspartate	NA	NA	NA	NA	NA	NA	NA	NA
C00055[c]	CMP	NA	NA	NA	NA	NA	NA	NA	NA
C00239[c]	dCMP	NA	NA	NA	NA	NA	NA	NA	NA
C00360[c]	dAMP	NA	NA	NA	NA	NA	NA	NA	NA
C00075[c]	UTP	NA	NA	NA	NA	NA	NA	NA	NA
C00044[c]	GTP	NA	NA	NA	NA	NA	NA	NA	NA
C00063[c]	CTP	NA	NA	NA	NA	NA	NA	NA	NA
C00104[c]	IDP	NA	NA	NA	NA	NA	NA	NA	NA
C00081[c]	ITP	NA	NA	NA	NA	NA	NA	NA	NA
C00131[c]	dATP	NA	NA	NA	NA	NA	NA	NA	NA
C00286[c]	dGTP	NA	NA	NA	NA	NA	NA	NA	NA
C00363[c]	dTDP	NA	NA	NA	NA	NA	NA	NA	NA
C00459[c]	dTTP	NA	NA	NA	NA	NA	NA	NA	NA
C00458[c]	dCTP	NA	NA	NA	NA	NA	NA	NA	NA
C00460[c]	dUTP	NA	NA	NA	NA	NA	NA	NA	NA
C00362[c]	dGMP	NA	NA	NA	NA	NA	NA	NA	NA
C00636[c]	D-mannose-1-phosphate	NA	NA	NA	NA	NA	NA	NA	NA
C00307[c]	CDP-choline	NA	NA	NA	NA	NA	NA	NA	NA
C00857[c]	deamino-NAD+	NA	NA	NA	NA	NA	NA	NA	NA
C04256[c]	N-acetyl-D-glucosamine-1-phosphate	NA	NA	NA	NA	NA	NA	NA	NA
C00043[c]	UDP-N-acetyl-D-glucosamine	NA	NA	NA	NA	NA	NA	NA	NA
C00103[c]	D-glucose-1-phosphate	NA	NA	NA	NA	NA	NA	NA	NA
C00498[c]	ADP-glucose	NA	NA	NA	NA	NA	NA	NA	NA
C01134[m]	pantetheine-4-phosphate	NA	NA	NA	NA	NA	NA	NA	NA
C00063[er]	CTP	NA	NA	NA	NA	NA	NA	NA	NA
C00013[er]	diphosphate	NA	NA	NA	NA	NA	NA	NA	NA
C00269[er]	CDP-diacylglycerol	NA	NA	NA	NA	NA	NA	NA	NA
C00063[a]	CTP	NA	NA	NA	NA	NA	NA	NA	NA
C00013[a]	diphosphate	NA	NA	NA	NA	NA	NA	NA	NA
C00137[er]	myo-inositol	NA	NA	NA	NA	NA	NA	NA	NA
C00055[er]	CMP	NA	NA	NA	NA	NA	NA	NA	NA
C04500[c]	N-acetyl-D-glucosaminyldiphosphodolichol	NA	NA	NA	NA	NA	NA	NA	NA
C00307[er]	CDP-choline	NA	NA	NA	NA	NA	NA	NA	NA
C00157[er]	phosphatidylcholine	NA	NA	NA	NA	NA	NA	NA	NA
C00550[er]	sphingomyelin	NA	NA	NA	NA	NA	NA	NA	NA
C03892[er]	phosphatidylglycerophosphate	NA	NA	NA	NA	NA	NA	NA	NA
C02737[er]	phosphatidylserine	NA	NA	NA	NA	NA	NA	NA	NA
C00320[c]	thiosulfate	NA	NA	NA	NA	NA	NA	NA	NA
C00033[m]	acetate	NA	NA	NA	NA	NA	NA	NA	NA
C00164[m]	acetoacetate	NA	NA	NA	NA	NA	NA	NA	NA
C04233[er]	2-acyl-sn-glycero-3-phosphocholine	NA	NA	NA	NA	NA	NA	NA	NA
C00060[er]	acyl	NA	NA	NA	NA	NA	NA	NA	NA
C04230[er]	1-acyl-sn-glycero-3-phosphocholine	NA	NA	NA	NA	NA	NA	NA	NA
C00670[er]	sn-glycero-3-phosphocholine	NA	NA	NA	NA	NA	NA	NA	NA
C00712[a]	oleic-acid	NA	NA	NA	NA	NA	NA	NA	NA
C00249[a]	palmitic-acid	NA	NA	NA	NA	NA	NA	NA	NA
C02679[a]	dodecanoic-acid	NA	NA	NA	NA	NA	NA	NA	NA
C06424[a]	tetradecanoic-acid	NA	NA	NA	NA	NA	NA	NA	NA
C01530[a]	stearic-acid	NA	NA	NA	NA	NA	NA	NA	NA
C00154[a]	palmitoyl-CoA	NA	NA	NA	NA	NA	NA	NA	NA
C04047[m]	3-hydroxy-2-methylpropanoyl-CoA	NA	NA	NA	NA	NA	NA	NA	NA
C03451[c]	(R)-S-lactoylglutathione	NA	NA	NA	NA	NA	NA	NA	NA
C00256[c]	(R)-lactate	NA	NA	NA	NA	NA	NA	NA	NA
C04006[er]	1D-myo-inositol-3-phosphate	NA	NA	NA	NA	NA	NA	NA	NA
C00009[er]	phosphate	NA	NA	NA	NA	NA	NA	NA	NA
C00065[c]	L-serine	NA	NA	NA	NA	NA	NA	NA	NA
C00447[c]	sedoheptulose-1,7-bisphosphate	NA	NA	NA	NA	NA	NA	NA	NA
C00475[c]	cytidine	NA	NA	NA	NA	NA	NA	NA	NA
C00455[c]	nicotinamide-D-ribonucleotide	NA	NA	NA	NA	NA	NA	NA	NA
C01245[er]	D-myo-inositol-1,4,5-trisphosphate	NA	NA	NA	NA	NA	NA	NA	NA
C00575[c]	3,5-cyclic-AMP	NA	NA	NA	NA	NA	NA	NA	NA
C00942[c]	3,5-cyclic-GMP	NA	NA	NA	NA	NA	NA	NA	NA
C00670[c]	sn-glycero-3-phosphocholine	NA	NA	NA	NA	NA	NA	NA	NA
C00666[m]	LL-2,6-diaminoheptanedioate	NA	NA	NA	NA	NA	NA	NA	NA
C04248[er]	6-(alpha-D-glucosaminyl)-1-phosphatidyl-1D-myo-inositol	NA	NA	NA	NA	NA	NA	NA	NA
C00033[er]	acetate	NA	NA	NA	NA	NA	NA	NA	NA
C00337[c]	(S)-dihydroorotate	NA	NA	NA	NA	NA	NA	NA	NA
C00062[c]	L-arginine	NA	NA	NA	NA	NA	NA	NA	NA
C00058[c]	formate	NA	NA	NA	NA	NA	NA	NA	NA
C04895[c]	7,8-dihydroneopterin-3-triphosphate	NA	NA	NA	NA	NA	NA	NA	NA
C04874[c]	dihydroneopterin	NA	NA	NA	NA	NA	NA	NA	NA
C06197[c]	P1,P3-bis(5-adenosyl)-triphosphate	NA	NA	NA	NA	NA	NA	NA	NA
C00238[c]	K+	NA	NA	NA	NA	NA	NA	NA	NA
C06697[c]	arsenite	NA	NA	NA	NA	NA	NA	NA	NA
C00070[c]	Cu2+	NA	NA	NA	NA	NA	NA	NA	NA
xenobiotic[c]	xenobiotic	NA	NA	NA	NA	NA	NA	NA	NA
C00076[c]	Ca2+	NA	NA	NA	NA	NA	NA	NA	NA
C00680[m]	meso-2,6-diaminoheptanedioate	NA	NA	NA	NA	NA	NA	NA	NA
C00047[m]	L-lysine	NA	NA	NA	NA	NA	NA	NA	NA
C04352[m]	(R)-4-phosphopantothenoyl-L-cysteine	NA	NA	NA	NA	NA	NA	NA	NA
C01051[a]	uroporphyrinogen-III	NA	NA	NA	NA	NA	NA	NA	NA
C03263[a]	coproporphyrinogen-III	NA	NA	NA	NA	NA	NA	NA	NA
C00350[er]	phosphatidylethanolamine	NA	NA	NA	NA	NA	NA	NA	NA
C00266[c]	glycolaldehyde	NA	NA	NA	NA	NA	NA	NA	NA
C04593[m]	methylisocitrate	NA	NA	NA	NA	NA	NA	NA	NA
C00022[m]	pyruvate	NA	NA	NA	NA	NA	NA	NA	NA
C00356[m]	(S)-3-hydroxy-3-methylglutaryl-CoA	NA	NA	NA	NA	NA	NA	NA	NA
C00944[c]	3-dehydroquinate	NA	NA	NA	NA	NA	NA	NA	NA
C00631[c]	2-phospho-D-glycerate	NA	NA	NA	NA	NA	NA	NA	NA
C03231[m]	3-methylglutaconyl-CoA	NA	NA	NA	NA	NA	NA	NA	NA
C02291[c]	L-cystathionine	NA	NA	NA	NA	NA	NA	NA	NA
C00430[a]	5-aminolevulinate	NA	NA	NA	NA	NA	NA	NA	NA
C04225[m]	cis-2-methylaconitate	NA	NA	NA	NA	NA	NA	NA	NA
C00188[c]	L-threonine	NA	NA	NA	NA	NA	NA	NA	NA
C03794[m]	N6-(1,2-Dicarboxyethyl)-AMP	NA	NA	NA	NA	NA	NA	NA	NA
C00020[m]	AMP	NA	NA	NA	NA	NA	NA	NA	NA
C00109[c]	2-oxobutanoate	NA	NA	NA	NA	NA	NA	NA	NA
C00032[c]	heme	NA	NA	NA	NA	NA	NA	NA	NA
C00126[c]	ferrocytochrome-c	NA	NA	NA	NA	NA	NA	NA	NA
C00546[c]	methylglyoxal	NA	NA	NA	NA	NA	NA	NA	NA
C00055[a]	CMP	NA	NA	NA	NA	NA	NA	NA	NA
C14818[m]	Fe2+	NA	NA	NA	NA	NA	NA	NA	NA
C00032[m]	heme	NA	NA	NA	NA	NA	NA	NA	NA
C00052[c]	UDP-D-galactose	NA	NA	NA	NA	NA	NA	NA	NA
C00111[a]	glycerone-phosphate	NA	NA	NA	NA	NA	NA	NA	NA
C00275[c]	D-mannose-6-phosphate	NA	NA	NA	NA	NA	NA	NA	NA
C04006[c]	1D-myo-inositol-3-phosphate	NA	NA	NA	NA	NA	NA	NA	NA
C00060[a]	acyl	NA	NA	NA	NA	NA	NA	NA	NA
C00020[a]	AMP	NA	NA	NA	NA	NA	NA	NA	NA
C00040[a]	acyl-CoA	NA	NA	NA	NA	NA	NA	NA	NA
C01595[a]	linoleic-acid	NA	NA	NA	NA	NA	NA	NA	NA
C00522[c]	(R)-pantoate	NA	NA	NA	NA	NA	NA	NA	NA
C00864[c]	pantothenate	NA	NA	NA	NA	NA	NA	NA	NA
C00669[c]	gamma-L-glutamyl-L-cysteine	NA	NA	NA	NA	NA	NA	NA	NA
C00037[c]	glycine	NA	NA	NA	NA	NA	NA	NA	NA
C00063[m]	CTP	NA	NA	NA	NA	NA	NA	NA	NA
C00097[m]	L-cysteine	NA	NA	NA	NA	NA	NA	NA	NA
C00055[m]	CMP	NA	NA	NA	NA	NA	NA	NA	NA
C03794[c]	N6-(1,2-Dicarboxyethyl)-AMP	NA	NA	NA	NA	NA	NA	NA	NA
C00152[c]	L-asparagine	NA	NA	NA	NA	NA	NA	NA	NA
C00288[c]	HCO3-	NA	NA	NA	NA	NA	NA	NA	NA
C00288[a]	HCO3-	NA	NA	NA	NA	NA	NA	NA	NA
GAM[u]	Growth-associated maintenance	NA	NA	NA	NA	NA	NA	NA	NA
DNA[u]	DNA	NA	NA	NA	NA	NA	NA	NA	NA
RNA[u]	RNA	NA	NA	NA	NA	NA	NA	NA	NA
C00079[c]	L-phenylalanine	NA	NA	NA	NA	NA	NA	NA	NA
C00135[c]	L-histidine	NA	NA	NA	NA	NA	NA	NA	NA
C00407[c]	L-isoleucine	NA	NA	NA	NA	NA	NA	NA	NA
C00123[c]	L-leucine	NA	NA	NA	NA	NA	NA	NA	NA
C00183[c]	L-valine	NA	NA	NA	NA	NA	NA	NA	NA
C00078[c]	L-tryptophan	NA	NA	NA	NA	NA	NA	NA	NA
Proteins[u]	Proteins	NA	NA	NA	NA	NA	NA	NA	NA
C00187[c]	cholesterol	NA	NA	NA	NA	NA	NA	NA	NA
Lipids[u]	Lipids	NA	NA	NA	NA	NA	NA	NA	NA
EMs[u]	Essential molecules	NA	NA	NA	NA	NA	NA	NA	NA
C00219[a]	arachidonic-acid	NA	NA	NA	NA	NA	NA	NA	NA
C14818[c]	Fe2+	NA	NA	NA	NA	NA	NA	NA	NA
C00027[a]	H2O2	NA	NA	NA	NA	NA	NA	NA	NA
C00003[er]	NAD+	NA	NA	NA	NA	NA	NA	NA	NA
C00004[er]	NADH	NA	NA	NA	NA	NA	NA	NA	NA

## Sheet: Sheet2
All metabolites	Found already in file
C00469[c]	C00469[c]
C00003[c]	C00003[c]
C00084[c]	C00084[c]
C00004[c]	C00004[c]
C00080[c]	C00080[c]
C05744[a]	C05744[a]
C00005[a]	C00005[a]
C00080[a]	C00080[a]
C04618[a]	C04618[a]
C00006[a]	C00006[a]
C05753[a]	C05753[a]
C04619[a]	C04619[a]
C05750[a]	C05750[a]
C04620[a]	C04620[a]
C05762[a]	C05762[a]
C04633[a]	C04633[a]
C05759[a]	C05759[a]
C04688[a]	C04688[a]
C05746[a]	C05746[a]
C05747[a]	C05747[a]
C05756[a]	C05756[a]
C05757[a]	C05757[a]
C16219[a]	C16219[a]
C16220[a]	C16220[a]
C02934[er]	C02934[er]
C00005[er]	C00005[er]
C00080[er]	C00080[er]
C00836[er]	C00836[er]
C00006[er]	C00006[er]
C00272[c]	C00272[c]
C00006[c]	C00006[c]
C03684[c]	C03684[c]
C00005[c]	C00005[c]
C00522[m]	C00522[m]
C00006[m]	C00006[m]
C00966[m]	C00966[m]
C00005[m]	C00005[m]
C00080[m]	C00080[m]
C00130[c]	C00130[c]
C00001[c]	C00001[c]
C00655[c]	C00655[c]
C00493[c]	C00493[c]
C02637[c]	C02637[c]
C11437[a]	C11437[a]
C11434[a]	C11434[a]
C00022[c]	C00022[c]
C00186[c]	C00186[c]
C01188[m]	C01188[m]
C00003[m]	C00003[m]
C00349[m]	C00349[m]
C00004[m]	C00004[m]
C04405[m]	C04405[m]
C03344[m]	C03344[m]
C00640[m]	C00640[m]
C00264[m]	C00264[m]
C00149[m]	C00149[m]
C00036[m]	C00036[m]
C00311[m]	C00311[m]
C00026[m]	C00026[m]
C00011[m]	C00011[m]
C00345[c]	C00345[c]
C00199[c]	C00199[c]
C00011[c]	C00011[c]
C00092[c]	C00092[c]
C01236[c]	C01236[c]
C00111[c]	C00111[c]
C00093[c]	C00093[c]
C00197[c]	C00197[c]
C03232[c]	C03232[c]
C00390[m]	C00390[m]
C00125[m]	C00125[m]
C00399[m]	C00399[m]
C00126[m]	C00126[m]
C00080[im]	C00080[im]
C00027[c]	C00027[c]
C00007[c]	C00007[c]
C12126[er]	C12126[er]
C00030[er]	C00030[er]
C00007[er]	C00007[er]
C00195[er]	C00195[er]
C00028[er]	C00028[er]
C00001[er]	C00001[er]
C00082[c]	C00082[c]
C00355[c]	C00355[c]
C15522[c]	C15522[c]
C04088[a]	C04088[a]
C00030[a]	C00030[a]
C00007[a]	C00007[a]
C01203[a]	C01203[a]
C00028[a]	C00028[a]
C00001[a]	C00001[a]
C02050[a]	C02050[a]
C03035[a]	C03035[a]
C00510[a]	C00510[a]
C00704[c]	C00704[c]
C11811[a]	C11811[a]
C00129[a]	C00129[a]
C00235[a]	C00235[a]
C00342[c]	C00342[c]
C00008[c]	C00008[c]
C00206[c]	C00206[c]
C00343[c]	C00343[c]
C00015[c]	C00015[c]
C01346[c]	C01346[c]
C00035[c]	C00035[c]
C00361[c]	C00361[c]
C00112[c]	C00112[c]
C00705[c]	C00705[c]
C11453[a]	C11453[a]
C00138[a]	C00138[a]
C00139[a]	C00139[a]
C03082[m]	C03082[m]
C00441[m]	C00441[m]
C00009[m]	C00009[m]
C00118[c]	C00118[c]
C00009[c]	C00009[c]
C00236[c]	C00236[c]
C00118[a]	C00118[a]
C00009[a]	C00009[a]
C00003[a]	C00003[a]
C00236[a]	C00236[a]
C00004[a]	C00004[a]
C00010[m]	C00010[m]
C00001[m]	C00001[m]
C00100[m]	C00100[m]
C00288[m]	C00288[m]
C00033[c]	C00033[c]
C05665[c]	C05665[c]
C00099[c]	C00099[c]
C00555[c]	C00555[c]
C00334[c]	C00334[c]
C01165[c]	C01165[c]
C03287[c]	C03287[c]
C00022[a]	C00022[a]
C16237[a]	C16237[a]
C16255[a]	C16255[a]
C00011[a]	C00011[a]
C16237[m]	C16237[m]
C16254[m]	C16254[m]
C00141[m]	C00141[m]
C15977[m]	C15977[m]
C00233[m]	C00233[m]
C15975[m]	C15975[m]
C00671[m]	C00671[m]
C15979[m]	C15979[m]
C03340[m]	C03340[m]
C03972[m]	C03972[m]
C05758[a]	C05758[a]
C05223[a]	C05223[a]
C05748[a]	C05748[a]
C05749[a]	C05749[a]
C05751[a]	C05751[a]
C05752[a]	C05752[a]
C05754[a]	C05754[a]
C05755[a]	C05755[a]
C05760[a]	C05760[a]
C05761[a]	C05761[a]
C05763[a]	C05763[a]
C05764[a]	C05764[a]
C04246[a]	C04246[a]
C05745[a]	C05745[a]
C16221[a]	C16221[a]
C00337[m]	C00337[m]
C00007[m]	C00007[m]
C00295[m]	C00295[m]
C00027[m]	C00027[m]
C03263[a]	#N/A
C01079[a]	#N/A
C02191[a]	#N/A
C00027[a]	#N/A
C00040[m]	C00040[m]
C00658[m]	C00658[m]
C00042[m]	C00042[m]
C00122[m]	C00122[m]
C02939[m]	C02939[m]
C00016[m]	C00016[m]
C03069[m]	C03069[m]
C01352[m]	C01352[m]
C00630[m]	C00630[m]
C03460[m]	C03460[m]
C15980[m]	C15980[m]
C03345[m]	C03345[m]
C00014[c]	C00014[c]
C00041[c]	C00041[c]
C00025[m]	C00025[m]
C00014[m]	C00014[m]
C00025[c]	C00025[c]
C00026[c]	C00026[c]
C00986[c]	C00986[c]
C00037[m]	C00037[m]
C01242[m]	C01242[m]
C03912[c]	C03912[c]
C00148[c]	C00148[c]
C00415[c]	C00415[c]
C00101[c]	C00101[c]
C00504[c]	C00504[c]
C00268[c]	C00268[c]
C00612[c]	C00612[c]
C00134[c]	C00134[c]
C18170[c]	C18170[c]
C02567[c]	C02567[c]
C00315[c]	C00315[c]
C16832[a]	C16832[a]
C16832[m]	C16832[m]
C00051[c]	C00051[c]
C00127[c]	C00127[c]
C00094[c]	C00094[c]
C00059[c]	C00059[c]
C00020[c]	C00020[c]
C00224[c]	C00224[c]
C00019[c]	C00019[c]
C00155[c]	C00155[c]
C00021[c]	C00021[c]
C00073[c]	C00073[c]
C00143[c]	C00143[c]
C00365[c]	C00365[c]
C00364[c]	C00364[c]
C00101[m]	C00101[m]
C00065[m]	C00065[m]
C00143[m]	C00143[m]
C00169[c]	C00169[c]
C00049[c]	C00049[c]
C00438[c]	C00438[c]
C00327[c]	C00327[c]
C00077[c]	C00077[c]
C05382[c]	C05382[c]
C00117[c]	C00117[c]
C00231[c]	C00231[c]
C00279[c]	C00279[c]
C00085[c]	C00085[c]
C00091[m]	C00091[m]
C04462[m]	C04462[m]
C00010[a]	C00010[a]
C00024[a]	C00024[a]
C00040[er]	C00040[er]
C00093[er]	C00093[er]
C00010[er]	C00010[er]
C00681[er]	C00681[er]
C00024[m]	C00024[m]
C01209[a]	C01209[a]
C00024[c]	C00024[c]
C00263[c]	C00263[c]
C00010[c]	C00010[c]
C01077[c]	C01077[c]
C00430[m]	C00430[m]
C00083[a]	C00083[a]
C00229[a]	C00229[a]
C00352[c]	C00352[c]
C00357[c]	C00357[c]
C00154[er]	C00154[er]
C00065[er]	C00065[er]
C00011[er]	C00011[er]
C00416[er]	C00416[er]
C00750[c]	C00750[c]
C02714[c]	C02714[c]
C00227[c]	C00227[c]
C00083[c]	C00083[c]
C00154[c]	C00154[c]
C00332[m]	C00332[m]
C00158[m]	C00158[m]
C02225[m]	C02225[m]
C00002[c]	C00002[c]
C00158[c]	C00158[c]
C00036[c]	C00036[c]
C00029[c]	C00029[c]
C00110[c]	C00110[c]
C01246[c]	C01246[c]
C00096[c]	C00096[c]
C04537[c]	C04537[c]
C05860[c]	C05860[c]
C00043[er]	C00043[er]
C01194[er]	C01194[er]
C00015[er]	C00015[er]
C01288[er]	C01288[er]
C03862[c]	C03862[c]
C00212[c]	C00212[c]
C00147[c]	C00147[c]
C00620[c]	C00620[c]
C00294[c]	C00294[c]
C00262[c]	C00262[c]
C00387[c]	C00387[c]
C00242[c]	C00242[c]
C01762[c]	C01762[c]
C00385[c]	C00385[c]
C00330[c]	C00330[c]
C00672[c]	C00672[c]
C03150[c]	C03150[c]
C00153[c]	C00153[c]
C05841[c]	C05841[c]
C00253[c]	C00253[c]
C00526[c]	C00526[c]
C00106[c]	C00106[c]
C00559[c]	C00559[c]
C05512[c]	C05512[c]
C00295[c]	C00295[c]
C00119[c]	C00119[c]
C01103[c]	C01103[c]
C00013[c]	C00013[c]
C01185[c]	C01185[c]
C00299[c]	C00299[c]
C00144[c]	C00144[c]
C00105[c]	C00105[c]
C00235[m]	C00235[m]
C00129[m]	C00129[m]
C00013[m]	C00013[m]
C00341[m]	C00341[m]
C00448[m]	C00448[m]
C04807[c]	C04807[c]
C00568[c]	C00568[c]
C00921[c]	C00921[c]
C01300[c]	C01300[c]
C00074[c]	C00074[c]
C03175[c]	C03175[c]
C01269[c]	C01269[c]
C00353[m]	C00353[m]
C11356[m]	C11356[m]
C04574[m]	C04574[m]
C04691[c]	C04691[c]
C00931[a]	C00931[a]
C01024[a]	C01024[a]
C00014[a]	C00014[a]
C00064[c]	C00064[c]
C00018[c]	C00018[c]
C00097[c]	C00097[c]
C00957[c]	C00957[c]
C04421[m]	C04421[m]
C00123[m]	C00123[m]
C00183[m]	C00183[m]
C00407[m]	C00407[m]
C01005[c]	C01005[c]
C00251[c]	C00251[c]
C11355[c]	C11355[c]
C00031[c]	C00031[c]
C00002[er]	C00002[er]
C00641[er]	C00641[er]
C00008[er]	C00008[er]
C04549[er]	C04549[er]
C00002[a]	C00002[a]
C11435[a]	C11435[a]
C00008[a]	C00008[a]
C11436[a]	C11436[a]
C00121[c]	C00121[c]
C01801[c]	C01801[c]
C00673[c]	C00673[c]
C00002[m]	C00002[m]
C00882[m]	C00882[m]
C00008[m]	C00008[m]
C00053[c]	C00053[c]
C00114[c]	C00114[c]
C00588[c]	C00588[c]
C00864[m]	C00864[m]
C03492[m]	C03492[m]
C01102[c]	C01102[c]
C00074[a]	C00074[a]
C01277[er]	C01277[er]
C04637[er]	C04637[er]
C00354[c]	C00354[c]
C00197[a]	C00197[a]
C00049[m]	C00049[m]
C00055[c]	C00055[c]
C00239[c]	C00239[c]
C00360[c]	C00360[c]
C00075[c]	C00075[c]
C00044[c]	C00044[c]
C00063[c]	C00063[c]
C00104[c]	C00104[c]
C00081[c]	C00081[c]
C00131[c]	C00131[c]
C00286[c]	C00286[c]
C00363[c]	C00363[c]
C00459[c]	C00459[c]
C00458[c]	C00458[c]
C00460[c]	C00460[c]
C00362[c]	C00362[c]
C00636[c]	C00636[c]
C00307[c]	C00307[c]
C04256[c]	C04256[c]
C00043[c]	C00043[c]
C00103[c]	C00103[c]
C00498[c]	C00498[c]
C01134[m]	C01134[m]
C00063[er]	C00063[er]
C00013[er]	C00013[er]
C00269[er]	C00269[er]
C00063[a]	C00063[a]
C00013[a]	C00013[a]
C00137[er]	C00137[er]
C00055[er]	C00055[er]
C04500[c]	C04500[c]
C00307[er]	#N/A
C00157[er]	#N/A
C00550[er]	#N/A
C03892[er]	#N/A
C02737[er]	#N/A
C00320[c]	#N/A
C00033[m]	#N/A
C00164[m]	#N/A
C04233[er]	#N/A
acyl[er]	#N/A
C04230[er]	#N/A
C00670[er]	#N/A
C00712[a]	#N/A
C00249[a]	#N/A
C02679[a]	#N/A
C06424[a]	#N/A
C01530[a]	#N/A
C00154[a]	#N/A
C04047[m]	#N/A
C03451[c]	#N/A
C00256[c]	#N/A
C04006[er]	#N/A
C00009[er]	#N/A
C00065[c]	#N/A
C00447[c]	#N/A
C00475[c]	#N/A
C00455[c]	#N/A
C01245[er]	#N/A
C00575[c]	#N/A
C00942[c]	#N/A
C00670[c]	#N/A
C00666[m]	#N/A
C04248[er]	#N/A
C00033[er]	#N/A
C00337[c]	#N/A
C00062[c]	#N/A
C00058[c]	#N/A
C04895[c]	#N/A
C04874[c]	#N/A
C00857[c]	C00857[c]
C06197[c]	#N/A
C00238[c]	#N/A
C06697[c]	#N/A
C00070[c]	#N/A
xenobiotic[c]	#N/A
C00076[c]	#N/A
C00680[m]	#N/A
C00047[m]	#N/A
C04352[m]	#N/A
C01051[a]	#N/A
C00350[er]	#N/A
C00266[c]	#N/A
C04593[m]	#N/A
C00022[m]	#N/A
C00356[m]	#N/A
C00944[c]	#N/A
C00631[c]	#N/A
C03231[m]	#N/A
C02291[c]	#N/A
C00430[a]	#N/A
C04225[m]	#N/A
C00188[c]	#N/A
C03794[m]	#N/A
C00020[m]	#N/A
C00109[c]	#N/A
C02248[a]	#N/A
C00032[a]	#N/A
C00126[a]	#N/A
C00546[c]	#N/A
C00055[a]	#N/A
C14818[a]	#N/A
C00052[c]	#N/A
C00111[a]	#N/A
C00275[c]	#N/A
C04006[c]	#N/A
acyl[a]	#N/A
C00020[a]	#N/A
C00040[a]	#N/A
C01595[a]	#N/A
C00522[c]	#N/A
C00864[c]	#N/A
C00669[c]	#N/A
C00037[c]	#N/A
C00063[m]	#N/A
C00097[m]	#N/A
C00055[m]	#N/A
C03794[c]	#N/A
C00152[c]	#N/A
C00288[c]	#N/A
C00288[a]	#N/A
GAM[u]	#N/A
DNA[u]	#N/A
RNA[u]	#N/A
C00079[c]	#N/A
C00135[c]	#N/A
C00407[c]	#N/A
C00123[c]	#N/A
C00183[c]	#N/A
C00078[c]	#N/A
Proteins[u]	#N/A
C00187[c]	#N/A
Lipids[u]	#N/A
EMs[u]	#N/A
C00219[a]	#N/A
C14818[c]	#N/A
C00003[er]	#N/A
C00004[er]	#N/A
C00168[c]	#N/A

## Sheet: Sheet3
A	B
C04618[c]	#N/A
C04619[c]	#N/A
C05757[c]	#N/A
C05747[c]	#N/A
C16220 [c]	#N/A
C04620[c]	#N/A
C04633[c]	#N/A
C04688[c]	#N/A
C00640[c]	#N/A
C04352[c]	#N/A
C00256[c]	C00256[c]
C00522[c]	C00522[c]
C03451[c]	C03451[c]
C03912 [c]	#N/A
C15980[c]	#N/A
C04405[c]	#N/A
C00356[c]	#N/A
C00671[c]	#N/A
C00337[c]	C00337[c]
C00186[c]	C00186[c]
C00149[c]	#N/A
C00229[c]	#N/A
C00641[c]	#N/A
C00986[c]	C00986[c]
C04230[c]	#N/A
C00681[c]	#N/A
C11437[c]	#N/A
C04006[c]	C04006[c]
C11811[c]	#N/A
C01194[c]	#N/A
C04549[c]	#N/A
C04637[c]	#N/A
C01277[c]	#N/A
C03972[c]	#N/A
C04233[c]	#N/A
C01300[c]	C01300[c]
C04807[c]	C04807[c]
C11453[c]	#N/A
C11434[c]	#N/A
C04691[c]	C04691[c]
C00966[c]	#N/A
C00672[c]	C00672[c]
C00673 [c]	#N/A
C00349[c]	#N/A
C03344[c]	#N/A
C03345[c]	#N/A
C02225[c]	#N/A
C00630[c]	#N/A
C00109[c]	C00109[c]
C00026[c]	C00026[c]
C11436[c]	#N/A
C00631[c]	C00631[c]
C00355[c]	C00355[c]
C00575[c]	C00575[c]
C00942[c]	C00942[c]
C18170[c]	C18170[c]
C05665[c]	C05665[c]
C00944[c]	C00944[c]
C02637[c]	#N/A
C02934[c]	#N/A
C01188 [c]	#N/A
C00141[c]	#N/A
C02939[c]	#N/A
C03069[c]	#N/A
C03231[c]	#N/A
C00264[c]	#N/A
C05753[c]	#N/A
C05756[c]	#N/A
C05762[c]	#N/A
C05746[c]	#N/A
C05750[c]	#N/A
C16219[c]	#N/A
C05759[c]	#N/A
C00053[c]	C00053[c]
C00197[c]	#N/A
C00236[c]	C00236[c]
C03232[c]	#N/A
C11435[c]	#N/A
C15522 [c]	#N/A
C11355[c]	C11355[c]
C00568[c]	C00568[c]
C00334[c]	C00334[c]
C00555[c]	C00555[c]
C00233[c]	#N/A
C03082[c]	#N/A
C00143[c]	C00143[c]
C00430[c]	#N/A
C01269[c]	C01269[c]
C00119[c]	C00119[c]
C04248 [c]	#N/A
C00345[c]	#N/A
C03684[c]	#N/A
C04895[c]	C04895[c]
C00028[c]	#N/A
C00084[c]	#N/A
C00033[c]	C00033[c]
C00164[c]	#N/A
C05744[c]	#N/A
C00332[c]	#N/A
C00024[c]	C00024[c]
C00227[c]	C00227[c]
C00040[c]	#N/A
C00147[c]	C00147[c]
C00212[c]	C00212[c]
C00224[c]	C00224[c]
C00008[c]	#N/A
C00498[c]	C00498[c]
C00620[c]	C00620[c]
C00020[c]	C00020[c]
C02248[c]	#N/A
C00219 [c]	#N/A
C06697[c]	C06697[c]
C00002[c]	C00002[c]
C00099[c]	C00099[c]
C05860[c]	C05860[c]
C04246[c]	#N/A
C05745[c]	#N/A
C00076[c]	C00076[c]
C00169[c]	C00169[c]
C00112[c]	#N/A
C00307[c]	C00307[c]
C00269[c]	#N/A
C00187[c]	C00187[c]
C00114[c]	C00114[c]
C00251[c]	C00251[c]
C04225[c]	#N/A
C00158[c]	C00158[c]
C00055[c]	C00055[c]
C00011[c]	#N/A
C00010[c]	C00010[c]
C03263[c]	#N/A
C00063[c]	C00063[c]
C00475[c]	C00475[c]
C00070[c]	C00070[c]
C03492[c]	#N/A
C00206[c]	#N/A
C00360[c]	C00360[c]
C00131[c]	C00131[c]
C00705[c]	#N/A
C00239[c]	C00239[c]
C00458[c]	C00458[c]
C00857[c]	C00857[c]
C05755[c]	#N/A
C00559[c]	C00559[c]
C00330[c]	C00330[c]
C05512[c]	C05512[c]
C01801[c]	C01801[c]
C00526[c]	C00526[c]
C00882[c]	#N/A
C00279[c]	C00279[c]
C00354[c]	C00354[c]
C00085[c]	C00085[c]
C00361[c]	#N/A
C01236 [c]	#N/A
C00352 [c]	#N/A
C00031[c]	C00031[c]
C00103[c]	C00103[c]
C00092 [c]	#N/A
C00118[c]	#N/A
C00362[c]	C00362[c]
C00286[c]	C00286[c]
C00268[c]	C00268[c]
C12126[c]	#N/A
C00415[c]	C00415[c]
C04874[c]	C04874[c]
C00921[c]	C00921[c]
C00235[c]	#N/A
C00013[c]	C00013[c]
C04574[c]	#N/A
C00636[c]	C00636[c]
C00275[c]	C00275[c]
C01245[c]	#N/A
C02679[c]	#N/A
C05223[c]	#N/A
C01246[c]	C01246[c]
C00110[c]	C00110[c]
C03862[c]	C03862[c]
C00121[c]	C00121[c]
C00117[c]	C00117[c]
C00199[c]	#N/A
C00363[c]	C00363[c]
C00364[c]	C00364[c]
C00459[c]	C00459[c]
C01346[c]	#N/A
C00365[c]	C00365[c]
C00460[c]	C00460[c]
C00231[c]	C00231[c]
C00469[c]	#N/A
C00016[c]	#N/A
C01352[c]	#N/A
C14818[c]	C14818[c]
C00125[c]	#N/A
C00126[c]	#N/A
C00504[c]	C00504[c]
C00058[c]	C00058[c]
C00122[c]	#N/A
C00669[c]	C00669[c]
C03035[c]	#N/A
C00035[c]	#N/A
C00096[c]	C00096[c]
C00341[c]	#N/A
C00353[c]	#N/A
C00051[c]	C00051[c]
C00127 [c]	#N/A
C00111 [c]	#N/A
C00037[c]	C00037[c]
C00266[c]	C00266[c]
C00144[c]	C00144[c]
C00044[c]	C00044[c]
C00242[c]	C00242[c]
C00387[c]	C00387[c]
C00080[c]	#N/A
C00001[c]	#N/A
C00027[c]	#N/A
C00288[c]	C00288[c]
C00032[c]	#N/A
C05749[c]	#N/A
C01024[c]	#N/A
C00168[c]	C00168[c]
C00262[c]	C00262[c]
C00104[c]	C00104[c]
C00130[c]	#N/A
C00294[c]	C00294[c]
C00311[c]	#N/A
C00129[c]	#N/A
C00081[c]	C00081[c]
C00238[c]	C00238[c]
C03340[c]	#N/A
C00041[c]	#N/A
C00062[c]	C00062[c]
C00152[c]	C00152[c]
C00049[c]	#N/A
C00441[c]	#N/A
C00327[c]	#N/A
C02291[c]	C02291[c]
C00097[c]	C00097[c]
C00025[c]	#N/A
C01165[c]	#N/A
C00064[c]	C00064[c]
C03287[c]	#N/A
C00135[c]	C00135[c]
C00155[c]	#N/A
C00263[c]	#N/A
C01595 [c]	#N/A
C02050[c]	#N/A
C00407[c]	C00407[c]
C00666[c]	#N/A
C00123[c]	C00123[c]
C00047[c]	#N/A
C00073[c]	#N/A
C00077[c]	#N/A
C00079[c]	C00079[c]
C00148[c]	#N/A
C00065[c]	C00065[c]
C00188[c]	C00188[c]
C00078[c]	C00078[c]
C00082[c]	#N/A
C00183[c]	C00183[c]
C01209[c]	#N/A
C00083[c]	#N/A
C00957[c]	C00957[c]
C00680[c]	#N/A
C03460[c]	#N/A
C00546[c]	C00546[c]
C04593[c]	#N/A
C00137[c]	#N/A
C04537[c]	C04537[c]
C00612[c]	#N/A
C02567[c]	#N/A
C03794[c]	C03794[c]
C04256[c]	C04256[c]
C00357[c]	#N/A
C04500[c]	C04500[c]
C01288[c]	#N/A
C02714[c]	#N/A
C00195[c]	#N/A
C00003[c]	#N/A
C00004[c]	#N/A
C00006[c]	#N/A
C00005[c]	#N/A
C00438[c]	#N/A
C00014[c]	#N/A
C00153[c]	C00153[c]
C00455[c]	C00455[c]
C00253[c]	C00253[c]
C05841[c]	C05841[c]
C01185[c]	C01185[c]
C03150[c]	#N/A
C04462 [c]	#N/A
C04421[c]	#N/A
C00007[c]	#N/A
C00704[c]	#N/A
C01077[c]	#N/A
C05752[c]	#N/A
C00712[c]	#N/A
C01203[c]	#N/A
C00510[c]	#N/A
C01102[c]	C01102[c]
C01005[c]	C01005[c]
C00295[c]	#N/A
C01103[c]	#N/A
C00036[c]	#N/A
C00139[c]	#N/A
C06197[c]	C06197[c]
C00249[c]	#N/A
C00154[c]	#N/A
C01134[c]	#N/A
C00864[c]	C00864[c]
C00009[c]	#N/A
C00416[c]	#N/A
C00157[c]	#N/A
C00350[c]	#N/A
C03892[c]	#N/A
C02737[c]	#N/A
C00588 [c]	#N/A
C00074[c]	#N/A
C00931[c]	#N/A
C00100[c]	#N/A
C16832[c]	#N/A
C16237[c]	#N/A
C15979[c]	#N/A
C15977[c]	#N/A
C15975[c]	#N/A
C16255[c]	#N/A
C16254[c]	#N/A
C02191[c]	#N/A
C01079 [c]	#N/A
C00134[c]	#N/A
C00018[c]	#N/A
C00022[c]	#N/A
C00030[c]	#N/A
C00138[c]	#N/A
C00021[c]	#N/A
C00019[c]	#N/A
C01242[c]	#N/A
C00447[c]	C00447[c]
C05382[c]	#N/A
C00493[c]	#N/A
C03175[c]	#N/A
C00670[c]	C00670[c]
C00093 [c]	#N/A
C00315[c]	#N/A
C00750[c]	#N/A
C00836[c]	#N/A
C00550[c]	#N/A
C01530[c]	#N/A
C04088[c]	#N/A
C00042[c]	#N/A
C00091[c]	#N/A
C00059[c]	#N/A
C00094[c]	#N/A
C06424[c]	#N/A
C05761[c]	#N/A
C00272[c]	#N/A
C00101[c]	#N/A
C00320[c]	C00320[c]
C00342[c]	#N/A
C00343[c]	#N/A
C11356 [c]	#N/A
C00448[c]	#N/A
C00658[c]	#N/A
C05754[c]	#N/A
C05758[c]	#N/A
C05748[c]	#N/A
C05763[c]	#N/A
C05751[c]	#N/A
C16221[c]	#N/A
C05760[c]	#N/A
C00390[c]	#N/A
C00399[c]	#N/A
C00015[c]	#N/A
C00052[c]	C00052[c]
C00029[c]	#N/A
C00043[c]	C00043[c]
C00105[c]	#N/A
C00106[c]	#N/A
C00299[c]	#N/A
C01051[c]	#N/A
C00075[c]	#N/A
C00385[c]	#N/A
C01762[c]	#N/A
xenobiotic[c]	xenobiotic[c]
C00655[c]	#N/A
GAM[u]	GAM[u]
DNA[u]	DNA[u]
RNA[u]	RNA[u]
Proteins[u]	Proteins[u]
Lipids[u]	Lipids[u]
EMs[u]	EMs[u]
acyl[c]	#N/A

## Sheet: Mapping
C00001	H2O	C00001
C00002	ATP	C00002
C00003	NAD+	C00003
C00004	NADH	C00004
C00005	NADPH	C00005
C00006	NADP+	C00006
C00007	O2	C00007
C00008	ADP	C00008
C00009	phosphate	C00009
C00010	CoA	C00010
C00011	CO2	C00011
C00013	diphosphate	C00013
C00014	NH3	C00014
C00015	UDP	C00015
C00016	FAD	C00016
C00018	pyridoxal-phosphate	C00018
C00019	S-adenosyl-L-methionine	C00019
C00020	AMP	C00020
C00021	S-adenosyl-L-homocysteine	C00021
C00022	pyruvate	C00022
C00024	acetyl-CoA	C00024
C00025	L-glutamate	C00025
C00026	2-oxoglutarate	C00026
C00027	H2O2	C00027
C00028	acceptor	C00028
C00029	UDP-glucose	C00029
C00030	reduced-acceptor	C00030
C00031	D-glucose	C00031
C00032	heme	C00032
C00033	acetate	C00033
C00035	GDP	C00035
C00036	oxaloacetate	C00036
C00037	glycine	C00037
C00040	acyl-CoA	C00040
C00041	L-alanine	C00041
C00042	succinate	C00042
C00043	UDP-N-acetyl-D-glucosamine	C00043
C00044	GTP	C00044
C00047	L-lysine	C00047
C00049	L-aspartate	C00049
C00051	glutathione	C00051
C00052	UDP-D-galactose	C00052
C00053	3-phosphoadenylyl-sulfate	C00053
C00055	CMP	C00055
C00058	formate	C00058
C00059	sulfate	C00059
C00060	acyl	C00060
C00062	L-arginine	C00062
C00063	CTP	C00063
C00064	L-glutamine	C00064
C00065	L-serine	C00065
C00070	Cu2+	C00070
C00073	L-methionine	C00073
C00074	phosphoenolpyruvate	C00074
C00075	UTP	C00075
C00076	Ca2+	C00076
C00077	L-ornithine	C00077
C00078	L-tryptophan	C00078
C00079	L-phenylalanine	C00079
C00080	H+	C00080
C00081	ITP	C00081
C00082	L-tyrosine	C00082
C00083	malonyl-CoA	C00083
C00084	acetaldehyde	C00084
C00085	D-fructose-6-phosphate	C00085
C00091	succinyl-CoA	C00091
C00092	D-glucose-6-phosphate	C00092
C00093	sn-glycerol-3-phosphate	C00093
C00094	sulfite	C00094
C00096	GDP-mannose	C00096
C00097	L-cysteine	C00097
C00099	beta-alanine	C00099
C00100	propanoyl-CoA	C00100
C00101	tetrahydrofolate	C00101
C00103	D-glucose-1-phosphate	C00103
C00104	IDP	C00104
C00105	UMP	C00105
C00106	uracil	C00106
C00109	2-oxobutanoate	C00109
C00110	dolichyl-phosphate	C00110
C00111	glycerone-phosphate	C00111
C00112	CDP	C00112
C00114	choline	C00114
C00117	D-ribose-5-phosphate	C00117
C00118	D-glyceraldehyde-3-phosphate	C00118
C00119	5-phospho-alpha-D-ribose-1-diphosphate	C00119
C00121	D-ribose	C00121
C00122	fumarate	C00122
C00123	L-leucine	C00123
C00125	ferricytochrome-c	C00125
C00126	ferrocytochrome-c	C00126
C00127	glutathione-disulfide	C00127
C00129	isopentenyl-diphosphate	C00129
C00130	IMP	C00130
C00131	dATP	C00131
C00134	putrescine	C00134
C00135	L-histidine	C00135
C00137	myo-inositol	C00137
C00138	reduced-ferredoxin	C00138
C00139	oxidized-ferredoxin	C00139
C00141	3-methyl-2-oxobutanoic-acid	C00141
C00143	5,10-methylenetetrahydrofolate	C00143
C00144	GMP	C00144
C00147	adenine	C00147
C00148	L-proline	C00148
C00149	(S)-malate	C00149
C00152	L-asparagine	C00152
C00153	nicotinamide	C00153
C00154	palmitoyl-CoA	C00154
C00155	L-homocysteine	C00155
C00157	phosphatidylcholine	C00157
C00158	citrate	C00158
C00164	acetoacetate	C00164
C00169	carbamoyl-phosphate	C00169
C00183	L-valine	C00183
C00186	(S)-lactate	C00186
C00187	cholesterol	C00187
C00188	L-threonine	C00188
C00195	N-acylsphingosine	C00195
C00197	3-phospho-D-glycerate	C00197
C00199	D-ribulose-5-phosphate	C00199
C00206	dADP	C00206
C00212	adenosine	C00212
C00219	arachidonic-acid	C00219
C00224	adenylyl-sulfate	C00224
C00227	acetyl-phosphate	C00227
C00229	[acp]	C00229
C00231	D-xylulose-5-phosphate	C00231
C00233	4-methyl-2-oxopentanoic-acid	C00233
C00235	dimethylallyl-diphosphate	C00235
C00236	3-phospho-D-glyceroyl-phosphate	C00236
C00238	K+	C00238
C00239	dCMP	C00239
C00242	guanine	C00242
C00249	palmitic-acid	C00249
C00251	chorismate	C00251
C00253	nicotinate	C00253
C00256	(R)-lactate	C00256
C00262	hypoxanthine	C00262
C00263	L-homoserine	C00263
C00264	3-oxoacyl-CoA	C00264
C00266	glycolaldehyde	C00266
C00268	dihydrobiopterin	C00268
C00269	CDP-diacylglycerol	C00269
C00272	tetrahydrobiopterin	C00272
C00275	D-mannose-6-phosphate	C00275
C00279	D-erythrose-4-phosphate	C00279
C00286	dGTP	C00286
C00288	HCO3-	C00288
C00294	inosine	C00294
C00295	orotate	C00295
C00299	uridine	C00299
C00307	CDP-choline	C00307
C00311	isocitrate	C00311
C00315	spermidine	C00315
C00320	thiosulfate	C00320
C00327	L-citrulline	C00327
C00330	deoxyguanosine	C00330
C00332	acetoacetyl-CoA	C00332
C00334	4-aminobutanoate	C00334
C00337	(S)-dihydroorotate	C00337
C00341	geranyl-diphosphate	C00341
C00342	thioredoxin	C00342
C00343	thioredoxin-disulfide	C00343
C00345	6-phospho-D-gluconate	C00345
C00349	2-methyl-3-oxopropanoate	C00349
C00350	phosphatidylethanolamine	C00350
C00352	D-glucosamine-6-phosphate	C00352
C00353	geranylgeranyl-diphosphate	C00353
C00354	D-fructose-1,6-bisphosphate	C00354
C00355	3,4-dihydroxy-L-phenylalanine	C00355
C00356	(S)-3-hydroxy-3-methylglutaryl-CoA	C00356
C00357	N-acetyl-D-glucosamine-6-phosphate	C00357
C00360	dAMP	C00360
C00361	dGDP	C00361
C00362	dGMP	C00362
C00363	dTDP	C00363
C00364	dTMP	C00364
C00365	dUMP	C00365
C00385	xanthine	C00385
C00387	guanosine	C00387
C00390	ubiquinol	C00390
C00399	ubiquinone	C00399
C00407	L-isoleucine	C00407
C00415	dihydrofolate	C00415
C00416	phosphatidate	C00416
C00430	5-aminolevulinate	C00430
C00438	N-carbamoyl-L-aspartate	C00438
C00441	L-aspartate-4-semialdehyde	C00441
C00447	sedoheptulose-1,7-bisphosphate	C00447
C00448	trans,trans-farnesyl-diphosphate	C00448
C00455	nicotinamide-D-ribonucleotide	C00455
C00458	dCTP	C00458
C00459	dTTP	C00459
C00460	dUTP	C00460
C00469	ethanol	C00469
C00475	cytidine	C00475
C00493	shikimate	C00493
C00498	ADP-glucose	C00498
C00504	folate	C00504
C00510	oleoyl-CoA	C00510
C00522	(R)-pantoate	C00522
C00526	deoxyuridine	C00526
C00546	methylglyoxal	C00546
C00550	sphingomyelin	C00550
C00555	4-aminobutyraldehyde	C00555
C00559	deoxyadenosine	C00559
C00568	4-aminobenzoate	C00568
C00575	3,5-cyclic-AMP	C00575
C00588	phosphocholine	C00588
C00612	N1-acetylspermidine	C00612
C00620	alpha-D-ribose-1-phosphate	C00620
C00630	2-methylpropanoyl-CoA	C00630
C00631	2-phospho-D-glycerate	C00631
C00636	D-mannose-1-phosphate	C00636
C00640	(3S)-3-hydroxyacyl-CoA	C00640
C00641	1,2-diacyl-sn-glycerol	C00641
C00655	XMP	C00655
C00658	trans-2,3-dehydroacyl-CoA	C00658
C00666	LL-2,6-diaminoheptanedioate	C00666
C00669	gamma-L-glutamyl-L-cysteine	C00669
C00670	sn-glycero-3-phosphocholine	C00670
C00671	(S)-3-methyl-2-oxopentanoic-acid	C00671
C00672	2-deoxy-D-ribose-1-phosphate	C00672
C00673	2-deoxy-D-ribose-5-phosphate	C00673
C00680	meso-2,6-diaminoheptanedioate	C00680
C00681	1-acyl-sn-glycerol-3-phosphate	C00681
C00704	O2.-	C00704
C00705	dCDP	C00705
C00712	oleic-acid	C00712
C00750	spermine	C00750
C00836	sphinganine	C00836
C00857	deamino-NAD+	C00857
C00864	pantothenate	C00864
C00882	dephospho-CoA	C00882
C00921	dihydropteroate	C00921
C00931	porphobilinogen	C00931
C00942	3,5-cyclic-GMP	C00942
C00944	3-dehydroquinate	C00944
C00957	mercaptopyruvate	C00957
C00966	2-dehydropantoate	C00966
C00986	1,3-diaminopropane	C00986
C01005	O-phospho-L-serine	C01005
C01024	hydroxymethylbilane	C01024
C01051	uroporphyrinogen-III	C01051
C01077	O-acetyl-L-homoserine	C01077
C01079	protoporphyrinogen-IX	C01079
C01102	O-phospho-L-homoserine	C01102
C01103	orotidine-5-phosphate	C01103
C01134	pantetheine-4-phosphate	C01134
C01165	L-glutamate-5-semialdehyde	C01165
C01185	nicotinate-D-ribonucleotide	C01185
C01188	3-hydroxy-2-methylpropanoate	C01188
C01194	1-phosphatidyl-1D-myo-inositol	C01194
C01203	oleoyl-[acp]	C01203
C01209	malonyl-[acp]	C01209
C01236	D-glucono-1,5-lactone-6-phosphate	C01236
C01242	S-aminomethyldihydrolipoylprotein	C01242
C01245	D-myo-inositol-1,4,5-trisphosphate	C01245
C01246	dolichyl-beta-D-glucosyl-phosphate	C01246
C01269	5-O-(1-carboxyvinyl)-3-phosphoshikimate	C01269
C01277	1-phosphatidyl-1D-myo-inositol-4-phosphate	C01277
C01288	N-acetyl-D-glucosaminylphosphatidylinositol	C01288
C01300	2-amino-4-hydroxy-6-hydroxymethyl-7,8-dihydropteridine	C01300
C01346	dUDP	C01346
C01352	FADH2	C01352
C01530	stearic-acid	C01530
C01595	linoleic-acid	C01595
C01762	xanthosine	C01762
C01801	deoxyribose	C01801
C02050	linoleoyl-CoA	C02050
C02191	protoporphyrin	C02191
C02225	2-methylcitrate	C02225
C02291	L-cystathionine	C02291
C02567	N1-acetylspermine	C02567
C02637	3-dehydroshikimate	C02637
C02679	dodecanoic-acid	C02679
C02714	N-acetylputrescine	C02714
C02737	phosphatidylserine	C02737
C02934	3-dehydrosphinganine	C02934
C02939	3-methylbutanoyl-CoA	C02939
C03035	gamma-linolenoyl-CoA	C03035
C03069	3-methylcrotonyl-CoA	C03069
C03082	4-phospho-L-aspartate	C03082
C03150	N-ribosylnicotinamide	C03150
C03175	shikimate-3-phosphate	C03175
C03231	3-methylglutaconyl-CoA	C03231
C03232	3-phosphonooxypyruvate	C03232
C03263	coproporphyrinogen-III	C03263
C03287	L-glutamyl-5-phosphate	C03287
C03340	L-2,3-dihydrodipicolinate	C03340
C03344	2-methylacetoacetyl-CoA	C03344
C03345	2-methylbut-2-enoyl-CoA	C03345
C03451	(R)-S-lactoylglutathione	C03451
C03460	methacrylyl-Coa	C03460
C03492	D-4-phosphopantothenate	C03492
C03684	6-pyruvoyltetrahydropterin	C03684
C03794	N6-(1,2-Dicarboxyethyl)-AMP	C03794
C03862	dolichyl-phosphate-D-mannose	C03862
C03892	phosphatidylglycerophosphate	C03892
C03912	(S)-1-pyrroline-5-carboxylate	C03912
C03972	2,3,4,5-tetrahydrodipicolinate	C03972
C04006	1D-myo-inositol-3-phosphate	C04006
C04047	3-hydroxy-2-methylpropanoyl-CoA	C04047
C04088	stearoyl-[acp]	C04088
C04225	cis-2-methylaconitate	C04225
C04230	1-acyl-sn-glycero-3-phosphocholine	C04230
C04233	2-acyl-sn-glycero-3-phosphocholine	C04233
C04246	but-2-enoyl-[acp]	C04246
C04248	6-(alpha-D-glucosaminyl)-1-phosphatidyl-1D-myo-inositol	C04248
C04256	N-acetyl-D-glucosamine-1-phosphate	C04256
C04352	(R)-4-phosphopantothenoyl-L-cysteine	C04352
C04405	(S)-3-hydroxy-2-methylbutyryl-CoA	C04405
C04421	N-succinyl-LL-2,6-diaminoheptanedioate	C04421
C04462	N-succinyl-L-2-amino-6-oxoheptanedioate	C04462
C04500	N-acetyl-D-glucosaminyldiphosphodolichol	C04500
C04537	N,N-diacetylchitobiosyldiphosphodolichol	C04537
C04549	1-phosphatidyl-1D-myo-inositol-3-phosphate	C04549
C04574	di-trans,poly-cis-undecaprenyl-diphosphate	C04574
C04593	methylisocitrate	C04593
C04618	(3R)-3-hydroxybutanoyl-[acp]	C04618
C04619	(3R)-3-hydroxydecanoyl-[acp]	C04619
C04620	(3R)-3-hydroxyoctanoyl-[acp]	C04620
C04633	(3R)-3-hydroxypalmitoyl-[acp]	C04633
C04637	1-phosphatidyl-1D-myo-inositol-4,5-bisphosphate	C04637
C04688	(3R)-3-hydroxytetradecanoyl-[acp]	C04688
C04691	2-dehydro-3-deoxy-D-arabino-heptonate-7-phosphate	C04691
C04807	2-amino-7,8-dihydro-4-hydroxy-6-(diphosphooxymethyl)pteridine	C04807
C04874	dihydroneopterin	C04874
C04895	7,8-dihydroneopterin-3-triphosphate	C04895
C05223	dodecanoyl-[acp]	C05223
C05382	sedoheptulose-7-phosphate	C05382
C05512	deoxyinosine	C05512
C05665	3-aminopropanal	C05665
C05744	acetoacetyl-[acp]	C05744
C05745	butyryl-[acp]	C05745
C05746	3-oxohexanoyl-[acp]	C05746
C05747	(3R)-3-hydroxyhexanoyl-[acp]	C05747
C05748	trans-hex-2-enoyl-[acp]	C05748
C05749	hexanoyl-[acp]	C05749
C05750	3-oxooctanoyl-[acp]	C05750
C05751	trans-oct-2-enoyl-[acp]	C05751
C05752	octanoyl-[acp]	C05752
C05753	3-oxodecanoyl-[acp]	C05753
C05754	trans-dec-2-enoyl-[acp]	C05754
C05755	decanoyl-[acp]	C05755
C05756	3-oxododecanoyl-[acp]	C05756
C05757	(3R)-3-hydroxydodecanoyl-[acp]	C05757
C05758	trans-dodec-2-enoyl-[acp]	C05758
C05759	3-oxotetradecanoyl-[acp]	C05759
C05760	trans-tetradec-2-enoyl-[acp]	C05760
C05761	tetradecanoyl-[acp]	C05761
C05762	3-oxohexadecanoyl-[acp]	C05762
C05763	trans-hexadec-2-enoyl-[acp]	C05763
C05764	hexadecanoyl-[acp]	C05764
C05841	nicotinate-D-ribonucleoside	C05841
C05860	beta-D-mannosyldiacetylchitobiosyldiphosphodolichol	C05860
C06197	P1,P3-bis(5-adenosyl)-triphosphate	C06197
C06424	tetradecanoic-acid	C06424
C06697	arsenite	C06697
C11355	4-amino-4-deoxychorismate	C11355
C11356	trans,trans,cis-geranylgeranyl-diphosphate	C11356
C11434	2-C-methyl-D-erythritol-4-phosphate	C11434
C11435	4-(cytidine-5-diphospho)-2-C-methyl-D-erythritol	C11435
C11436	2-phospho-4-(cytidine-5-diphospho)-2-C-methyl-D-erythritol	C11436
C11437	1-deoxy-D-xylulose-5-phosphate	C11437
C11453	2-C-methyl-D-erythritol-2,4-cyclodiphosphate	C11453
C11811	1-hydroxy-2-methyl-2-butenyl-4-diphosphate	C11811
C12126	dihydroceramide	C12126
C14818	Fe2+	C14818
C15522	4a-hydroxytetrahydrobiopterin	C15522
C15975	protein-N6-(S-[3-methylbutanoyl]dihydrolipoyl)lysine	C15975
C15977	protein-N6-(S-[2-methylpropanoyl]dihydrolipoyl)lysine	C15977
C15979	protein-N6-(S-[2-methylbutanoyl]dihydrolipoyl)lysine	C15979
C15980	(S)-2-methylbutanoyl-CoA	C15980
C16219	3-oxostearoyl-[acp]	C16219
C16220	(3R)-3-hydroxyoctadecanoyl-[acp]	C16220
C16221	trans-octadec-2-enoyl-[acp]	C16221
C16237	protein-N6-(lipoyl)lysine	C16237
C16254	protein-N6-(S-succinyldihydrolipoyl)lysine	C16254
C16255	protein-N6-(S-acetyldihydrolipoyl)lysine	C16255
C16832	protein-N6-(dihydrolipoyl)lysine	C16832
C18170	3-acetamidopropanal	C18170
DNA	DNA	DNA
EMs	Essential molecules	EMs
GAM	Growth-associated maintenance	GAM
Lipids	Lipids	Lipids
Proteins	Proteins	Proteins
RNA	RNA	RNA
xenobiotic	xenobiotic	xenobiotic
