# Supplementary material for: Metabolic reconstruction identifies strain-specific regulation of virulence in Toxoplasma gondii
Source: Mol Syst Biol. 2013 Nov 19;9:708. doi: 10.1038/msb.2013.62 (PMC4039375; doi:10.1038/msb.2013.62)
Supplement: MatLab files for Model [file msb201362-s9.zip › loadConstraints.m]

function constraints = loadConstraints(file)
% Construct constraint matrix from a spreadsheet
% input: spreadsheet with headers and rows identified by EC numbers
% output: struct constraint 
%           conditions: array of strings as column identifier
%           reactions: array of strings as row identifier
%           values: matrix of constraint values

constraints = struct();
[constraints.values headers] = xlsread(file);
constraints.conditions = headers(1,2:end);
constraints.reactions = headers(2:end, 1);
